# Supplementary material for: Comparative proteome analysis between C. briggsae embryos and larvae reveals a role of chromatin modification proteins in embryonic cell division
Source: Sci Rep. 2017 Jun 27;7:4296. doi: 10.1038/s41598-017-04533-8 (PMC5487359; doi:10.1038/s41598-017-04533-8)
Supplement: Supplementary file 2 — Supplementary Table 2 [file 41598_2017_4533_MOESM2_ESM.xls]

## Sheet: Replicate_1
Table S2. List of identified proteins in all replicates by iTRAQ assay.
Accession	L1/embryo	Pval	L4/embryo	Pval	protein_gi	tax_id	Symbol	WBid	Locus Tag
gi|74906887	0.258226	0.180624	0.390841	0.254653	74906887	6238	Cbr-vha-2, Cbr-vha-3	WBGene00031488, WBGene00036658	CBG10000, CBG16825
gi|74790213	1.13763	0.735101	1.15878	0.527146	74790213	6238	Cbr-vha-15	WBGene00034689	CBG14055
gi|74846692	3.34195	0.904553	3.94457	0.74778	74846692	6238	Cbr-vha-14	WBGene00031549	CBG10070
gi|74791913	11.4815	0.00189563	26.7917	7.01e-11	74791913	6238	Cbr-vha-13	WBGene00027269	CBG04632
gi|74907055	10	0.0439676	12.1339	0.000741181	74907055	6238	Cbr-vha-12	WBGene00034889	CBG14362
gi|74784259	3.19154	0.750044	4.83059	0.268592	74784259	6238	Cbr-vha-11	WBGene00036659	CBG16826
gi|74845871	0.990832	0.991075	0.963829	0.86704	74845871	6238	Cbr-math-33	WBGene00041522	CBG23105
gi|302425089	1.19124	0.0644886	6.0256	0.0279581	302425089	6238	Cbr-unc-43	WBGene00027073	CBG04391
gi|60415989	2.96483	0.407493	1.55597	0.838551	60415989	6238	Cbr-uaf-1	WBGene00035480	CBG15152
gi|313118214	1.22462	0.67363	1.38038	0.532818	313118214	6238	Cbr-tsfm-1	WBGene00041789	CBG23428
gi|74847234	1.28233	0.528561	3.01995	0.512024	74847234	6238	Cbr-tct-1	WBGene00025340	CBG02259
gi|74788193	1.45881	0.480397	1.72187	0.372689	74788193	6238	Cbr-tag-151	WBGene00026999	CBG04291
gi|74907217	1.03753	0.706569	0.946237	0.987694	74907217	6238	CBG12204	WBGene00033188	CBG12204
gi|74791181	2.12814	0.300516	1.41906	0.525189	74791181	6238	Cbr-scpl-4	WBGene00031212	CBG09654
gi|298289231	0.751623	0.117125	0.744732	0.112193	298289231	6238	CBG04617	WBGene00027255	CBG04617
gi|269969567	7.17794	0.543977	17.378	4.11e-05	269969567	6238	Cbr-rps-1	WBGene00037551	CBG18056
gi|60393717	1.7378	0.157391	5.39511	0.000331462	60393717	6238	Cbr-rpl-3	WBGene00026442	CBG03612
gi|74783258	2.39883	0.66126	5.44503	0.00160022	74783258	6238	Cbr-rpl-18	WBGene00040945	CBG22372
gi|7637748	1.31826	0.863139	2.48886	0.0836415	7637748	6238	Cbr-rpl-12
gi|296439763	1.09648	0.591667	0.963829	0.85882	296439763	6238	Cbr-rpb-5	WBGene00033647	CBG12745
gi|60393735	1.09648	0.237985	1.03753	0.537811	60393735	6238	Cbr-rpb-1	WBGene00027817	CBG05355
gi|74961121	0.691831	0.0217239	0.672977	0.00238774	74961121	6238	Cbr-rpa-1	WBGene00033864	CBG13026
gi|74790254	1.00925	0.863017	0.981748	0.89927	74790254	6238	Cbr-ric-8	WBGene00034564	CBG13878
gi|74906797	2.65461	0.0373313	1.75388	0.37297	74906797	6238	Cbr-rfp-1	WBGene00037633	CBG18162
gi|94442971	0.564937	0.0560197	1.36773	0.662733	94442971	6238	Cbr-dpy-18
gi|94442975	0.258226	0.1628	3.56451	2.78e-06	94442975	6238	Cbr-pdi-2
gi|4581962	0.110662	1.76e-08	0.672977	8.23e-05	4581962	6238	Cbr-pdi-1
gi|74846243	2.35505	0.292752	7.17794	0.0388215	74846243	6238	Cbr-pcca-1	WBGene00036608	CBG16755
gi|322967573	1.1272	0.599355	0.870964	0.573835	322967573			WBGene00026051	CBG03125
gi|325530306	1.0666	0.883967	1.07647	0.865166	325530306			WBGene00034572	CBG13889
gi|325530252	1.18032	0.306537	1.19124	0.286653	325530252	6238	Cbr-npp-18	WBGene00026412	CBG03573
gi|74788753	2.53513	0.000334595	2.75423	1.31e-07	74788753	6238	Cbr-myo-3	WBGene00041777	CBG23416
gi|62900954	1.09648	0.839834	1.1695	0.744669	62900954	6238	CBG15759	WBGene00035901	CBG15759
gi|74784622	1.2942	0.539524	1.5417	0.380023	74784622	6238	CBG15146	WBGene00035474	CBG15146
gi|74790650	1.61436	0.436128	1.2942	0.637542	74790650	6238	CBG12482	WBGene00033427	CBG12482
gi|74792642	0.115878	0.0326099	0.192309	0.0495285	74792642	6238	Cbr-mel-47	WBGene00025454	CBG02394
gi|75005826	0.110662	9.79e-05	0.0672977	0.000726312	75005826	6238	Cbr-mcm-6	WBGene00031483	CBG09994
gi|74783860	3.19154	0.202603	2.39883	0.249753	74783860	6238	Cbr-lev-11		CBG19793
gi|59799762	1.58489	0.506603	4.83059	0.0162702	59799762	6238	Cbr-hsp-3	WBGene00035220	CBG14829
gi|74846152	11.272	0.0027047	10.7647	0.000481438	74846152	6238	Cbr-hpd-1	WBGene00037803	CBG18361
gi|74908055	1.77011	0.984212	1.80302	0.624542	74908055	6238	Cbr-gsp-2	WBGene00023971	CBG00598
gi|74907375	1.57036	0.269165	1.65959	0.423388	74907375	6238	Cbr-gsp-1	WBGene00031226	CBG09676
gi|417019	16.293	0.244881	25.8226	0.159973	417019	6238	Cbr-gpd-3.1	WBGene00000333	CBG14136
gi|417018	0.570164	0.446549	4.01791	0.254233	417018	6238	Cbr-gpd-3.2	WBGene00000332	CBG14137
gi|75006264	5.01187	0.0276384	2.03236	0.596699	75006264	6238	Cbr-gpb-1	WBGene00026054	CBG03131
gi|74907458	0.448745	0.291577	0.519996	0.347079	74907458	6238	Cbr-gpa-8	WBGene00030312	CBG08544
gi|56607050	2.0893	0.0346461	1.6293	0.102708	56607050
gi|2997788	1.24738	0.657852	1.34276	0.577313	2997788	6238	Cbr-fem-2
gi|82582262	1	0.8092	0.831764	0.231163	82582262			WBGene00037500	CBG18001
gi|62900185	0.432514	0.0456474	1.78649	0.898611	62900185	6238	Cbr-eif-3.K	WBGene00031063	CBG09495
gi|353526336	0.981748	0.256777	2.39883	0.0650005	353526336			WBGene00026961	CBG04247
gi|74792851	0.772681	0.636123	0.879022	0.812246	74792851	6238	Cbr-dnj-20	WBGene00024268	CBG00965
gi|74847037	0.190546	0.0375783	1.23595	0.064287	74847037	6238	Cbr-daf-21	WBGene00027205	CBG04560
gi|450581	1.52757	0.492457	1.45881	0.522717	450581	6238	Cbr-mev-1
gi|74791120	3.01995	0.225318	10.5682	0.000106146	74791120	6238	Cbr-cts-1	WBGene00031330	CBG09810
gi|75005882	0.49204	0.840854	1.87068	0.233606	75005882	6238	Cbr-crt-1	WBGene00030869	CBG09253
gi|317374879	1.13763	0.782219	1.11686	0.806358	317374879	6238	Cbr-crn-1	WBGene00035319	CBG14945
gi|33112248	1.45881	0.487543	2.80543	0.750481	33112248	6238	COX2
gi|385178705	0.0654636	0.0906016	0.147231	0.0834196	385178705	6238	Cbr-cnx-1	WBGene00031476	CBG09987
gi|298351867	0.544503	0.259323	0.270396	0.0982379	298351867	6238	CBG08425	WBGene00030217	CBG08425
gi|309366118	0.954993	0.214688	0.510505	0.0208838	309366118				CBG_00620
gi|268565277	1.85353	0.355209	2.03236	0.316732	268565277	6238	Cbr-zwl-1		CBG03981
gi|526830227	3.7325	0.092225	4.69894	0.0704449	526830227				CBG_19374
RRRRRgi|309363130	2.14783	0.299939	2.05116	0.316665	309363130				CBG_06894
gi|268565651	0.809096	0.209855	0.946237	0.723036	268565651	6238	Cbr-yop-1		CBG04115
gi|268533146	1.21339	0.247524	1.21339	0.251471	268533146	6238	Cbr-xrn-2		CBG20900
gi|309357605	1.2942	0.622651	1	0.9866	309357605				CBG_17706
gi|309355415	0.428549	0.626123	0.237684	0.299372	309355415				CBG_22063
gi|309356319	0.870964	0.742102	1.00925	0.62961	309356319				CBG_20320
gi|268572967	1.28233	0.342106	1.1272	0.521055	268572967	6238	Cbr-wah-1		CBG13330
gi|309355426	1.15878	0.35898	1.0666	0.814366	309355426				CBG_22083
gi|309365202	1.02802	0.966515	1	0.969607	309365202				CBG_02534
gi|268563610	1.59956	0.433565	1.21339	0.693682	268563610	6238	Cbr-vps-34		CBG22101
gi|268552115	0.946237	0.666542	0.937562	1.58e-05	268552115	6238	Cbr-vit-6		CBG01578
gi|268578817	0.0544503	1.84e-05	0.0416869	1.13e-05	268578817	6238	Cbr-vit-5		CBG14234
gi|268578773	0.077983	0.862182	0.0831764	0.745606	268578773	6238	Cbr-vit-4		CBG14203
gi|309371288	0.928966	0.0418091	0.92045	1.08e-06	309371288				CBG_14608
gi|268534206	1.13763	0.436656	1.09648	0.612753	268534206	6238	Cbr-vig-1		CBG07107
gi|268536750	7.17794	0.380743	12.8233	0.0741784	268536750	6238	Cbr-vha-8		CBG05372
gi|268553479	1.10662	0.767083	1.05682	0.726008	268553479	6238	Cbr-vha-19		CBG21042
gi|309361204	1.88799	0.345638	2.03236	0.321309	309361204				CBG_10802
gi|309364627	1.14815	0.311539	1.03753	0.707671	309364627				CBG_04175
gi|309362614	0.981748	0.867579	1.09648	0.370365	309362614				CBG_08035
gi|268529248	0.158489	0.00110495	0.420727	0.480764	268529248	6238	Cbr-usp-14		CBG00984
gi|309365166	2.208	0.280462	2.44343	0.282875	309365166				CBG_02618
gi|268568448	1.00925	0.824014	0.981748	0.840787	268568448	6238	Cbr-unc-87		CBG12778
RRRRRgi|309363693	1.57036	0.448987	0.972747	0.963096	309363693				CBG_05555
gi|268561084	1.18032	0.736943	1.00925	0.967981	268561084	6238	Cbr-unc-73		CBG12077
gi|309356833	1.99526	0.0695942	1.43219	0.570646	309356833				CBG_19038
gi|309364035	0.251189	0.068442	0.151356	0.0421201	309364035				CBG_04550
gi|309363280	4.69894	0.228559	6.36796	0.161602	309363280				CBG_06572
gi|268570176	0.92045	0.88112	0.862979	0.77991	268570176	6238	Cbr-unc-59		CBG19777
gi|268569998	31.6228	0	42.8549	0	268569998	6238	Cbr-unc-54		CBG19730
gi|268576032	1.00925	0.834998	0.870964	0.71075	268576032	6238	Cbr-unc-45		CBG15283
gi|268565471	1.19124	0.491362	1.08643	0.80115	268565471	6238	Cbr-unc-37		CBG04050
gi|309358949	0.990832	0.95317	1.08643	0.508094	309358949				CBG_15027
RRRRRgi|309358949	0.586138	0.410249	0.436516	0.284598	309358949				CBG_15027
gi|309358756	1.85353	0.35638	2.60615	0.244373	309358756				CBG_15446
gi|268536604	1.95885	0.22275	1.7378	0.257097	268536604	6238	Cbr-unc-22		CBG06205
RRRRRgi|268536604	0.772681	0.638889	0.737904	0.584748	268536604	6238	Cbr-unc-22		CBG06205
gi|268580207	4.69894	0.00518821	3.49945	0.013145	268580207	6238	Cbr-unc-18		CBG16760
gi|268560562	19.7697	0.00016876	32.5087	4.25e-11	268560562	6238	Cbr-unc-15		CBG11932
gi|309357384	1.36773	0.303183	1.72187	0.0947689	309357384				CBG_18164
gi|268559568	1.38038	0.499037	1.24738	0.618708	268559568	6238	Cbr-unc-112		CBG04558
gi|268560844	1.04713	0.735926	0.92045	0.769442	268560844	6238	Cbr-unc-108		CBG12011
gi|268530998	0.824138	0.591642	0.679204	0.354712	268530998	6238	Cbr-ulp-2		CBG02290
gi|309357397	0.990832	0.942698	0.981748	0.960675	309357397				CBG_18190
gi|309361769	1.95885	0.27703	1.67494	0.341915	309361769				CBG_09624
gi|268557838	1.77011	0.375337	1.99526	0.324063	268557838	6238	Cbr-ugt-48		CBG09373
gi|268535588	7.44732	0.159578	14.1906	0.115986	268535588	6238	Cbr-ugt-21		CBG21683
gi|309362187	0.42462	0.274337	0.801678	0.685873	309362187				CBG_08855
gi|309365963	0.981748	0.626509	0.937562	0.694598	309365963				CBG_00972
gi|309359871	0.691831	0.661679	1.65959	0.531614	309359871				CBG_13340
gi|268537012	2.22844	0.285995	2.35505	0.269332	268537012	6238	Cbr-ufd-1		CBG03313
gi|309357170	0.316228	0.0986836	0.270396	0.058752	309357170				CBG_18586
gi|268581779	4.05509	0.14977	4.87529	0.139101	268581779	6238	Cbr-ucr-2.2		CBG07617
gi|268577075	3.34195	0.186179	4.13048	0.0286832	268577075	6238	Cbr-ucr-2.1		CBG16195
gi|309362102	2.77971	0.0917514	4.05509	0.00394662	309362102				CBG_08976
gi|309360743	0.92045	0.850747	0.751623	0.538158	309360743				CBG_11651
gi|268574402	0.903649	0.865692	0.862979	0.77725	268574402	6238	Cbr-ubxn-4		CBG18145
gi|268534082	1.51356	0.404451	0.239883	0.117081	268534082	6238	Cbr-ubxn-3		CBG07030
gi|309359587	1.52757	0.362422	1.15878	0.661684	309359587				CBG_13914
gi|268570951	0.529663	0.805089	0.220801	0.734247	268570951	6238	Cbr-ubq-2		CBG15773
gi|309371191	0.937562	0.217221	1.25892	0.137433	309371191				CBG_22466
gi|268529716	1.03753	0.533185	1.01859	0.828572	268529716	6238	Cbr-ubh-4		CBG13346
gi|268573452	0.954993	0.912618	1.11686	0.829071	268573452	6238	Cbr-ubc-7		CBG10037
gi|268570791	0.972747	0.996928	1.02802	0.850959	268570791	6238	Cbr-ubc-20		CBG15726
gi|309359720	1.03753	0.37116	0.981748	0.958968	309359720				CBG_13604
gi|268537234	0.21677	1.72e-06	0.457088	0.000519317	268537234	6238	Cbr-uba-1		CBG03440
gi|268534530	1.11686	0.515845	1.14815	0.475135	268534530	6238	Cbr-uaf-2		CBG00419
RRRRRgi|268529958	0.660694	0.490565	0.608135	0.42908	268529958	6238	Cbr-twk-2		CBG13488
gi|309366265	2.99226	0.89474	3.16228	0.807191	309366265				CBG_00491
gi|268529468	0.895365	0.527926	0.928966	0.505297	268529468	6238	Cbr-ttx-7		CBG21894
gi|268536452	0.0529663	0.101575	0.0380189	0.121367	268536452	6238	Cbr-ttr-50		CBG06105
gi|268531952	0.660694	0.492222	0.724436	0.574447	268531952	6238	Cbr-ttr-18		CBG02878
gi|268530468	0.313329	0.0045168	2.44343	0.279794	268530468	6238	Cbr-tsn-1		CBG04292
gi|268572939	0.711214	0.443671	1.14815	0.946199	268572939	6238	Cbr-trap-4.2		CBG13321
gi|309362513	0.461318	0.539198	1.99526	0.585949	309362513				CBG_08120
gi|268565909	0.0636796	0.024819	0.288403	0.0332185	268565909	6238	Cbr-trap-1		CBG04219
gi|268537144	1.13763	0.31963	0.824138	0.965844	268537144	6238	Cbr-tram-1		CBG03391
gi|268530670	1.13763	0.411122	1.13763	0.410201	268530670	6238	Cbr-tra-2		CBG11194
gi|268533340	1.95885	0.527331	2.67917	0.0197597	268533340	6238	Cbr-tpi-1		CBG21017
gi|309364672	1.07647	0.465632	1.08643	0.46973	309364672				CBG_03684
gi|309358231	1.51356	0.472769	1.40605	0.517628	309358231				CBG_16426
gi|309361645	0.972747	0.679435	1.00925	0.837415	309361645				CBG_10016
gi|309365359	2.07014	0.311346	1.57036	0.448404	309365359				CBG_02241
gi|309362040	1.35519	0.564729	1.27057	0.636956	309362040				CBG_09105
gi|309357071	1.05682	0.801512	0.903649	0.587947	309357071				CBG_18822
gi|309356579	1.55597	0.452266	1.35519	0.573013	309356579				CBG_19756
gi|268572553	1.34276	0.580272	1.25892	0.651621	268572553	6238	Cbr-teg-1		CBG13204
gi|309361007	1.13763	0.541552	1.07647	0.787359	309361007				CBG_11210
gi|268575160	0.879022	0.270726	0.895365	0.511729	268575160	6238	Cbr-tbb-2		CBG20196
gi|268564821	0.731139	0.124269	0.515229	0.176402	268564821	6238	Cbr-tba-1		CBG03797
gi|309371404	2.72898	0.0593159	1.94089	0.172955	309371404				CBG_08362
gi|309360749	1.69044	0.402375	1.72187	0.391911	309360749				CBG_11664
gi|268553423	0.226986	0.165757	0.369828	0.239998	268553423	6238	Cbr-tag-99		CBG19683
gi|268575652	2.75423	0.0530635	2.29087	0.0231427	268575652	6238	Cbr-tag-61		CBG21201
gi|309359024	1.49969	0.482503	1.22462	0.679763	309359024				CBG_14922
gi|268580007	0.37325	0.365198	1.88799	0.694473	268580007	6238	Cbr-tag-320		CBG10962
RRRRRgi|268530818	2.77971	0.131617	1.51356	0.247559	268530818	6238	Cbr-tag-308		CBG12975
gi|309360405	1.39316	0.540236	1.11686	0.805739	309360405				CBG_12255
gi|268567420	0.679204	0.509746	1.33045	0.584404	268567420	6238	Cbr-tag-300		CBG10811
gi|268529530	1.77011	0.453759	0.461318	0.654431	268529530	6238	Cbr-tag-298		CBG21928
gi|268575392	0.912011	0.663042	1.02802	0.88967	268575392	6238	Cbr-tag-282		CBG12259
gi|268535038	1.02802	0.967668	1.11686	0.880717	268535038	6238	Cbr-tag-273		CBG21574
gi|309358845	1.13763	0.783164	0.717794	0.557932	309358845				CBG_15252
gi|268566475	0.937562	0.694428	1.0666	0.687626	268566475	6238	Cbr-tag-264		CBG12459
gi|268573190	1.04713	0.990075	0.824138	0.42058	268573190	6238	Cbr-tag-246		CBG09873
gi|309357494	0.310456	0.238265	0.0328095	0.140488	309357494				CBG_18393
RRRRRgi|309355225	0.30761	0.205086	0.47863	0.313572	309355225				CBG_22799
gi|268560890	0.862979	0.209917	0.816582	0.307713	268560890	6238	Cbr-tag-216		CBG22609
gi|268561774	0.758578	0.00336358	2.14783	0.524894	268561774	6238	Cbr-tag-210		CBG20369
gi|268568396	1.08643	0.910786	0.954993	0.982821	268568396	6238	Cbr-tag-203		CBG12757
gi|309355522	1.47231	0.414527	1.09648	0.789816	309355522				CBG_22297
RRRRRgi|309355522	0.277971	0.19011	0.334195	0.220174	309355522				CBG_22297
gi|309366276	1.83654	0.128145	2.01372	0.101841	309366276				CBG_00294
gi|268553397	0.794328	0.24044	0.963829	0.82947	268553397	6238	Cbr-tag-170		CBG19670
gi|268529082	3.10456	0.126138	4.57088	0.00950923	268529082	6238	Cbr-tag-165		CBG00882
gi|309361729	1.14815	0.576789	1.08643	0.720577	309361729				CBG_09714
gi|268536484	1.80302	0.136983	1.01859	0.95144	268536484	6238	Cbr-tag-13		CBG06126
gi|268574014	1.1272	0.62693	0.990832	0.816395	268574014	6238	Cbr-tag-125		CBG09206
gi|309371455	0.787046	0.678913	0.831764	0.611715	309371455				CBG_04611
gi|309365725	1.38038	0.554325	0.879022	0.811099	309365725				CBG_01489
gi|268581683	0.405508	0.0494469	0.642688	0.302516	268581683	6238	Cbr-sym-1		CBG07556
gi|309356483	0.291072	0.0130369	0.293765	0.00744126	309356483				CBG_19951
gi|309360087	1.19124	0.978477	0.224906	0.104343	309360087				CBG_12912
gi|309360828	0.870964	0.149834	1.02802	0.596226	309360828				CBG_11479
gi|268564849	1.14815	0.120761	1.09648	0.178065	268564849	6238	Cbr-sur-6		CBG03807
gi|268580071	0.772681	0.643642	0.744732	0.598394	268580071	6238	Cbr-sur-5		CBG11014
gi|309360341	0.972747	0.974534	0.831764	0.736728	309360341				CBG_12369
gi|309366159	1.02802	0.323194	1.03753	0.32598	309366159				CBG_00546
gi|268580169	1.07647	0.501577	0.711214	0.124989	268580169	6238	Cbr-sto-1		CBG16729
gi|309366654	1.2942	0.620559	1.44544	0.484506	309366654				CBG_24499
gi|309364555	1.38038	0.556563	0.92045	0.820919	309364555				CBG_04026
gi|309357013	0.704693	0.546802	0.60256	0.422849	309357013				CBG_19363
gi|309366266	1.44544	0.125716	1.07647	0.590657	309366266				CBG_00497
gi|268537226	0.648634	0.947829	1.47231	0.212963	268537226	6238	Cbr-srs-2		CBG03435
gi|268554248	3.7325	0.398276	3.83707	0.362879	268554248	6238	Cbr-srp-7		CBG11331
gi|309363185	1.10662	0.550713	1.11686	0.521753	309363185				CBG_06333
gi|309363757	3.7325	0.182269	4.20727	0.168862	309363757				CBG_05679
gi|268552401	0.0270396	0.0939825	0.0912011	0.153325	268552401	6238	Cbr-srd-10		CBG01751
gi|309355504	0.203236	0.154751	0.366438	0.238988	309355504				CBG_22259
gi|268558346	0.0409261	0.0266063	0.180302	0.0146259	268558346	6238	Cbr-sqv-4		CBG09668
gi|309363816	5.91562	0.360812	10.666	0.190347	309363816				CBG_05471
gi|309363428	1.23595	0.264871	0.972747	0.965528	309363428				CBG_06217
gi|268553307	0.751623	0.119474	0.954993	0.980457	268553307	6238	Cbr-spp-10		CBG18502
gi|309361679	0.912011	0.565717	0.879022	0.173402	309361679				CBG_10087
gi|268564500	1.1272	0.432285	1.03753	0.650495	268564500	6238	Cbr-spg-7		CBG14947
gi|309362670	2.46604	0.337365	2.24905	0.311352	309362670				CBG_07888
gi|268578695	2.42103	0.000531536	2.0893	0.000438595	268578695	6238	Cbr-spc-1		CBG14139
gi|268557122	9.2045	0.215058	26.3027	0.0525013	268557122	6238	Cbr-sodh-1		CBG23239
gi|309360230	0.49204	0.109123	0.685488	0.293328	309360230				CBG_12726
gi|309371350	2.55859	0.246772	1.70608	0.393648	309371350				CBG_11197
gi|309371440	1.1272	0.771185	1.11686	0.536806	309371440				CBG_05645
gi|268566399	1.00925	0.9676	1.02802	0.932975	268566399	6238	Cbr-snx-12		CBG12434
gi|268576683	0.30479	0.204814	0.794328	0.676829	268576683	6238	Cbr-snx-1		CBG04136
gi|268571317	2.05116	0.320982	2.26987	0.248507	268571317	6238	Cbr-snr-6		CBG11756
gi|268531626	0.77983	0.0116726	0.787046	0.0447316	268531626	6238	Cbr-snr-3		CBG02671
RRRRRgi|268531626	0.937562	0.909764	1.04713	0.904658	268531626	6238	Cbr-snr-3		CBG02671
gi|268561770	1.09648	0.059018	1.15878	0.0495051	268561770	6238	Cbr-snr-2		CBG20368
gi|268534544	1.31826	0.60278	1.34276	0.584134	268534544	6238	Cbr-snr-1		CBG00427
gi|309360909	0.870964	0.795023	0.672977	0.500495	309360909				CBG_11346
gi|309358942	0.92045	0.712872	1.07647	0.950063	309358942				CBG_15011
gi|268564225	0.218776	0.148638	0.322107	0.200632	268564225	6238	Cbr-smo-1		CBG22301
gi|309365729	1.18032	0.30566	0.794328	0.534297	309365729				CBG_01474
gi|309357322	0.928966	0.767671	0.879022	0.688104	309357322				CBG_18034
gi|268572561	1.03753	0.534504	0.765597	0.160797	268572561	6238	Cbr-smc-3		CBG13206
gi|268557266	1.04713	0.259483	1.0666	0.185762	268557266	6238	Cbr-sma-1		CBG23326
RRRRRgi|268557266	0.847227	0.633162	0.855067	0.644921	268557266	6238	Cbr-sma-1		CBG23326
gi|268557216	0.990832	0.993873	1.04713	0.890567	268557216	6238	Cbr-skp-1		CBG23295
gi|309363524	1.04713	0.960336	1.0666	0.773418	309363524				CBG_06018
RRRRRgi|309363524	1.70608	0.395486	1.47231	0.495125	309363524				CBG_06018
gi|268574778	0.103753	0.000554994	0.0847227	0.0155576	268574778	6238	Cbr-sip-1		CBG18371
gi|309363969	1.24738	0.555522	0.972747	0.948125	309363969				CBG_05128
gi|309359621	1.36773	0.277071	0.529663	0.0955836	309359621				CBG_13669
RRRRRgi|309359621	0.92045	0.884979	0.92045	0.878781	309359621				CBG_13669
gi|309364756	0.83946	0.73979	1.10662	0.821029	309364756				CBG_03317
gi|309363473	1.35519	0.674514	1.64437	0.323747	309363473				CBG_06129
gi|309371314	1.72187	0.685688	1.87068	0.10066	309371314				CBG_12918
gi|309365998	1.23595	0.62422	2.75423	0.467654	309365998				CBG_00872
gi|268568534	0.862979	0.319497	0.549541	0.075956	268568534	6238	Cbr-sdha-2		CBG12805
gi|268581093	4.7863	0.0927368	5.97035	0.00815949	268581093	6238	Cbr-sdha-1		CBG22795
gi|309357763	1.31826	0.596277	0.801678	0.679948	309357763				CBG_17307
gi|268563953	1.1695	0.155993	1.10662	0.271691	268563953	6238	Cbr-scm-1		CBG22219
gi|309357449	0.981748	0.878303	0.981748	0.712371	309357449				CBG_18305
gi|555287109	1.23595	0.48081	1	0.964372	555287109				CBG_01538
gi|309371195	0.758578	0.621552	0.685488	0.517878	309371195				CBG_22377
gi|309365646	1.44544	0.509472	1.0666	0.880032	309365646				CBG_01669
gi|309364996	0.879022	0.510914	0.963829	0.429852	309364996				CBG_02933
gi|268529644	0.928966	0.631199	0.879022	0.443844	268529644	6238	Cbr-sap-1		CBG03669
gi|268580871	6.66807	0.0293323	16.9044	4.7e-06	268580871	6238	Cbr-sams-1		CBG15526
gi|309360603	0.293765	0.00606058	0.60256	0.125508	309360603				CBG_12094
gi|309371418	0.954993	0.854706	0.895365	0.612818	309371418				CBG_07440
gi|309363663	1.01859	0.977279	0.990832	0.952155	309363663				CBG_05719
gi|268559350	1.02802	0.742975	1	0.936578	268559350	6238	Cbr-ruvb-1		CBG19422
gi|309364963	1.41906	0.52398	0.862979	0.785415	309364963				CBG_03040
gi|309357618	1.21339	0.699801	0.954993	0.934375	309357618				CBG_17675
RRRRRgi|309357618	0.570164	0.270699	0.534564	0.238026	309357618				CBG_17675
gi|268531152	1.69044	0.400554	1.08643	0.853447	268531152	6238	Cbr-rsp-4		CBG02383
gi|309364692	3.01995	0.113574	0.660694	0.12279	309364692				CBG_03563
gi|309365021	1.45881	0.461392	1.09648	0.88809	309365021				CBG_02891
gi|268531974	1.33045	0.0255849	1.22462	0.0272209	268531974	6238	Cbr-rsp-1		CBG02890
gi|268572585	0.990832	0.994412	0.928966	0.895455	268572585	6238	Cbr-rsks-1		CBG13216
gi|268574474	0.831764	0.347471	1.57036	0.352458	268574474	6238	Cbr-rrt-1		CBG18188
gi|268571361	0.744732	0.144882	0.895365	0.892448	268571361	6238	Cbr-rpt-6		CBG11771
gi|268568718	0.263027	0.154603	0.47863	0.241386	268568718	6238	Cbr-rpt-5		CBG12876
gi|268534030	0.148594	6.36e-05	0.124738	4.07e-07	268534030	6238	Cbr-rpt-4		CBG07004
gi|268557664	0.141906	0.00141114	0.405508	0.00368913	268557664	6238	Cbr-rpt-2		CBG09267
gi|268557298	0.12942	0.000822777	0.285759	0.000977112	268557298	6238	Cbr-rpt-1		CBG23346
gi|268532096	3.13329	0.196143	9.12011	2.82e-05	268532096	6238	Cbr-rps-9		CBG02962
gi|268535998	1.64437	0.611653	2.77971	0.00134619	268535998	6238	Cbr-rps-8		CBG05833
gi|268566807	4.20727	0.101253	9.54993	0.000295478	268566807	6238	Cbr-rps-7		CBG21343
gi|268569254	2.12814	0.219112	7.31139	0.000359621	268569254	6238	Cbr-rps-6		CBG13605
gi|268536294	1.1272	0.972785	3.7325	0.108348	268536294	6238	Cbr-rps-5		CBG06011
gi|268535888	4.57088	0.242245	11.695	9.89e-05	268535888	6238	Cbr-rps-4		CBG05762
gi|268555220	0.824138	0.152141	0.954993	0.3382	268555220	6238	Cbr-rps-30		CBG20587
gi|268569106	1.72187	0.513046	4.65586	0.0572758	268569106	6238	Cbr-rps-3		CBG24262
RRRRRgi|268569106	1.5417	0.459834	2.51189	0.252726	268569106	6238	Cbr-rps-3		CBG24262
gi|309358828	0.613762	0.157819	2.48886	0.59998	309358828				CBG_15290
gi|268554093	1.18032	0.737928	1.33045	0.590927	268554093	6238	Cbr-rps-28		CBG13580
gi|268565699	0.698232	0.250927	5.19996	0.0552865	268565699	6238	Cbr-rps-27		CBG06446
gi|268570130	0.613762	0.241913	3.49945	0.0390173	268570130	6238	Cbr-rps-26		CBG19764
gi|268557972	1.25892	0.213301	2.33346	0.79816	268557972	6238	Cbr-rps-25		CBG09459
gi|268554039	1.59956	0.17204	2.85759	0.0361877	268554039	6238	Cbr-rps-24		CBG13547
gi|268537032	1.95885	0.216478	4.69894	0.0677006	268537032	6238	Cbr-rps-23		CBG03324
gi|268571283	3.19154	0.645143	7.87046	0.00563468	268571283	6238	Cbr-rps-22		CBG11742
gi|309362217	0.816582	0.376655	2.44343	0.846184	309362217				CBG_08754
gi|268552753	1.70608	0.786457	4.69894	0.0245512	268552753	6238	Cbr-rps-2		CBG17709
gi|268564630	0.731139	0.166008	3.69828	0.579654	268564630	6238	Cbr-rps-19		CBG03707
gi|268534940	0.765597	0.0957699	3.7325	0.471545	268534940	6238	Cbr-rps-18		CBG21507
gi|268567798	0.946237	0.356997	2.26987	0.338687	268567798	6238	Cbr-rps-17		CBG12566
gi|268559466	1.59956	0.728403	4.65586	0.00633728	268559466	6238	Cbr-rps-16		CBG11589
gi|268566199	2.01372	0.952554	3.66438	0.34706	268566199	6238	Cbr-rps-15		CBG12376
gi|268553133	1.45881	0.765496	4.92039	0.156739	268553133	6238	Cbr-rps-14		CBG08351
gi|268553431	2.29087	0.84769	4.87529	0.180652	268553431	6238	Cbr-rps-13		CBG19687
gi|309362097	0.717794	0.0589606	1.24738	0.697216	309362097				CBG_08991
gi|268536472	1.58489	0.651231	5.59758	0.0326164	268536472	6238	Cbr-rps-11		CBG06118
gi|268564137	0.37325	0.364646	1.30617	0.235014	268564137	6238	Cbr-rps-10		CBG22274
gi|268574158	0.981748	0.668087	1.00925	0.329419	268574158	6238	Cbr-rps-0		CBG17994
gi|268532058	0.12942	0.125913	0.47863	0.283405	268532058	6238	Cbr-rpn-9		CBG02942
gi|309360600	0.0862978	2.09e-06	0.337287	0.00304675	309360600				CBG_12090
gi|268535632	0.115878	0.0130776	0.586138	0.121086	268535632	6238	Cbr-rpn-7		CBG21707
gi|309358096	0.165959	0.0224938	0.220801	0.00238701	309358096				CBG_16487
gi|268530472	0.0465586	0.00336783	0.18197	0.011414	268530472	6238	Cbr-rpn-5		CBG04294
gi|268574380	0.285759	0.0415289	0.267917	0.0140776	268574380	6238	Cbr-rpn-3		CBG18132
gi|268569114	0.218776	0.02562	0.288403	0.101441	268569114	6238	Cbr-rpn-2		CBG24264
gi|268531884	0.47863	0.049669	0.570164	0.0273234	268531884	6238	Cbr-rpn-12		CBG02839
gi|309366876	0.77983	0.141735	0.809096	0.381383	309366876				CBG_23950
gi|268568582	0.047863	0.081909	0.258226	0.180878	268568582	6238	Cbr-rpn-10		CBG12818
gi|309363665	0.195884	0.00900125	0.483059	0.192315	309363665				CBG_05716
gi|268554768	2.0893	0.306178	1.21339	0.694419	268554768	6238	Cbr-rpm-1		CBG00759
gi|268575240	1.8197	0.852015	5.64937	0.124668	268575240	6238	Cbr-rpl-9		CBG09153
gi|268552277	0.277971	0.580772	1.94089	0.0601309	268552277	6238	Cbr-rpl-7A		CBG01675
gi|309364489	0.765597	0.74483	3.53183	0.06982	309364489				CBG_03905
gi|268573892	1.35519	0.123314	6.48634	0.0119847	268573892	6238	Cbr-rpl-6		CBG16622
gi|309366153	1.30617	0.334442	5.24808	0.123813	309366153				CBG_00561
gi|268533148	0.685488	0.633715	1.18032	0.488723	268533148	6238	Cbr-rpl-43		CBG20901
gi|268532112	2.12814	0.374967	3.19154	0.328377	268532112	6238	Cbr-rpl-41		CBG02971
gi|268563999	1.04713	0.476281	6.19441	7.79e-09	268563999	6238	Cbr-rpl-4		CBG22235
gi|268561644	1.15878	0.765967	0.981748	0.864558	268561644	6238	Cbr-rpl-38		CBG18585
gi|268553131	0.549541	0.069018	2.31206	0.110776	268553131	6238	Cbr-rpl-36		CBG08350
gi|268575388	1.69044	0.370723	2.88403	0.00709893	268575388	6238	Cbr-rpl-35		CBG12256
gi|268536712	0.794328	0.453296	3.7325	0.0422834	268536712	6238	Cbr-rpl-34		CBG06263
gi|268562551	0.831764	0.457282	1.52757	0.381026	268562551	6238	Cbr-rpl-33		CBG13066
gi|268532552	0.591562	0.0661168	3.66438	0.235846	268532552	6238	Cbr-rpl-32		CBG03254
gi|268570160	1.59956	0.634903	3.31131	0.013067	268570160	6238	Cbr-rpl-31		CBG19772
gi|268566589	0.203236	0.152681	2.12814	0.401157	268566589	6238	Cbr-rpl-30		CBG02208
gi|268556580	0.83946	0.561827	0.83946	0.71629	268556580	6238	Cbr-rpl-28		CBG08569
gi|309371197	0.903649	0.726962	3.04789	0.0683795	309371197				CBG_22212
gi|268530038	1.90546	0.139432	7.24436	0.000660923	268530038	6238	Cbr-rpl-26		CBG00547
gi|268565561	0.229087	0.317347	0.340408	0.0283912	268565561	6238	Cbr-rpl-25.2		CBG04080
gi|268579203	7.37904	0.0396574	20.1372	0.00658176	268579203	6238	Cbr-rpl-25.1		CBG14529
gi|268564133	1.09648	0.899503	6.54636	0.0641819	268564133	6238	Cbr-rpl-24.1		CBG22273
gi|268571789	0.188799	0.06635	1.18032	0.803556	268571789	6238	Cbr-rpl-23		CBG09001
gi|268531028	1.21339	0.340962	3.37287	0.11971	268531028	6238	Cbr-rpl-22		CBG02309
gi|268573996	0.630957	0.570781	2.58226	0.11985	268573996	6238	Cbr-rpl-21		CBG16683
gi|268552389	0.409261	0.0870479	1.75388	0.329489	268552389	6238	Cbr-rpl-20		CBG01745
gi|268562265	0.879022	0.694258	3.37287	0.00156747	268562265	6238	Cbr-rpl-2		CBG05588
gi|268567496	1.28233	0.278041	5.39511	0.053038	268567496	6238	Cbr-rpl-19		CBG12479
gi|268569182	1.88799	0.510358	4.96592	0.0669023	268569182	6238	Cbr-rpl-17		CBG08510
gi|268573023	1.92309	0.501378	9.12011	0.000290534	268573023	6238	Cbr-rpl-16		CBG09780
gi|268572371	0.199526	0.364036	2.18776	0.144088	268572371	6238	Cbr-rpl-15		CBG21258
gi|268564769	1.80302	0.0643788	3.63078	0.0708588	268564769	6238	Cbr-rpl-14		CBG03771
gi|268560814	1.14815	0.0974501	3.80189	0.0133449	268560814	6238	Cbr-rpl-13		CBG12003
gi|268556168	1.31826	0.810569	3.87258	0.267978	268556168	6238	Cbr-rpl-11.1		CBG01314
gi|268530364	2.31206	0.139614	7.58578	1.53e-06	268530364	6238	Cbr-rpl-10		CBG00744
gi|268565939	0.272898	0.0909262	2.37684	0.753816	268565939	6238	Cbr-rpl-1		CBG04228
gi|309364632	0.870964	0.534737	0.847227	0.635727	309364632				CBG_04195
gi|309357401	0.92045	0.678009	1.04713	0.776039	309357401				CBG_18197
gi|268566771	1.09648	0.506329	4.61318	0.0514107	268566771	6238	Cbr-rpa-0		CBG02260
gi|268558158	1.35519	0.905496	2.63027	0.260617	268558158	6238	Cbr-rop-1		CBG09566
gi|309358125	0.937562	0.906566	0.946237	0.922135	309358125				CBG_16533
RRRRRgi|309358125	0.895365	0.988743	1.04713	0.902738	309358125				CBG_16533
gi|268575178	0.946237	0.246138	0.946237	0.00538634	268575178	6238	Cbr-rnr-2		CBG20205
gi|268573646	0.685488	0.772483	0.666807	0.663365	268573646	6238	Cbr-rnr-1		CBG10154
gi|309359030	2.51189	0.297747	1.57036	0.523593	309359030				CBG_14936
gi|268574300	1.03753	0.784304	1.03753	0.667096	268574300	6238	Cbr-rnp-4		CBG18074
gi|268553735	0.990832	0.895133	0.794328	0.10428	268553735	6238	Cbr-rnp-3		CBG13972
gi|268553733	2.63027	0.313312	2.44343	0.368434	268553733	6238	Cbr-rnp-2		CBG13971
gi|268562778	1.14815	0.233481	1.07647	0.45795	268562778	6238	Cbr-rme-8		CBG11852
gi|268558462	1.55597	0.464153	2.01372	0.0969873	268558462	6238	Cbr-rme-1		CBG18887
gi|268559624	0.717794	0.744989	1.85353	0.523952	268559624	6238	Cbr-ril-1		CBG04589
gi|309361107	3.13329	0.203098	2.55859	0.244225	309361107				CBG_10909
gi|268534624	0.390841	0.201209	0.0685488	0.184313	268534624	6238	Cbr-rho-1		CBG13664
gi|268579131	0.855067	0.389625	0.83946	0.141281	268579131	6238	Cbr-rhi-1		CBG14479
gi|309371373	0.954993	0.903574	1.09648	0.743009	309371373				CBG_10098
gi|268573714	0.654636	0.396261	0.963829	0.940216	268573714	6238	Cbr-rfl-1		CBG16503
gi|268552547	1.04713	0.566642	1	0.464691	268552547	6238	Cbr-rfc-3		CBG01827
gi|309364048	0.847227	0.758762	0.717794	0.531668	309364048				CBG_04569
gi|309360794	1.10662	0.764888	0.937562	0.941359	309360794				CBG_11624
gi|268573078	1.00925	0.658331	0.963829	0.897338	268573078	6238	Cbr-rde-4		CBG09811
gi|309362755	1	0.98292	0.737904	0.591227	309362755				CBG_07650
gi|309361552	0.436516	0.284093	0.496592	0.329258	309361552				CBG_09851
gi|268564638	0.990832	0.952089	1	0.934015	268564638	6238	Cbr-rba-1		CBG03711
gi|268535656	1.78649	0.372196	1.24738	0.664813	268535656	6238	Cbr-rap-1		CBG21720
gi|268567608	1.34276	0.576704	0.981748	0.983734	268567608	6238	Cbr-ran-4		CBG12512
gi|309366092	1.00925	0.757815	0.331131	0.122061	309366092				CBG_00692
gi|309360418	0.549541	0.000578384	0.765597	0.073803	309360418				CBG_12282
gi|268574686	1.21339	0.481407	2.65461	0.742695	268574686	6238	Cbr-ran-1		CBG18317
gi|268570667	1.27057	0.641445	1.31826	0.59726	268570667	6238	Cbr-ral-1		CBG15686
gi|268532040	1.67494	0.340183	1.75388	0.318769	268532040	6238	Cbr-raga-1		CBG02932
gi|309364434	0.92045	0.870162	1.04713	0.897014	309364434				CBG_03784
gi|268537164	1.19124	0.958999	2.96483	0.0335626	268537164	6238	Cbr-rack-1		CBG03402
gi|268560906	1.05682	0.972995	0.928966	0.776439	268560906	6238	Cbr-rab-8		CBG12025
gi|268533066	0.452898	0.223258	0.0559758	0.0648225	268533066	6238	Cbr-rab-7		CBG20853
gi|268576735	0.895365	0.84119	1.07647	0.870053	268576735	6238	Cbr-rab-6.2		CBG15944
gi|268565079	0.937562	0.69176	0.946237	0.683832	268565079	6238	Cbr-rab-11.1		CBG03904
gi|268555746	0.398107	0.0333893	0.331131	0.233057	268555746	6238	Cbr-rab-1		CBG01077
gi|268529976	0.233346	2.3e-05	0.862979	0.0582725	268529976	6238	Cbr-pyr-1		CBG00515
gi|309364815	0.937562	0.119514	0.946237	0.162696	309364815				CBG_03439
gi|309354971	2.55859	0.0407497	3.7325	0.00282831	309354971				CBG_23262
gi|268578173	1.33045	0.593837	1.61436	0.430836	268578173	6238	Cbr-pxn-2		CBG17537
gi|268568248	1.08643	0.784782	0.981748	0.975736	268568248	6238	Cbr-pus-1		CBG23897
gi|309359837	1.90546	0.418657	2.99226	0.0546053	309359837				CBG_13400
gi|268576390	0.666807	0.498065	0.672977	0.504421	268576390	6238	Cbr-psd-1		CBG24141
gi|268576408	0.288403	0.0592817	1.21339	0.551671	268576408	6238	Cbr-prs-1		CBG24153
gi|309358197	0.937562	0.267203	0.870964	0.0594526	309358197				CBG_16670
gi|309357492	1.24738	0.661524	1.01859	0.956094	309357492				CBG_18389
gi|309363033	1.27057	0.442849	1.1695	0.626676	309363033				CBG_07063
gi|309355952	1.05682	0.943134	1.20226	0.69817	309355952				CBG_21172
gi|268560624	1.34276	0.575459	1.23595	0.673591	268560624	6238	Cbr-prg-1		CBG11957
gi|268574298	1.70608	0.193173	2.75423	0.596955	268574298	6238	Cbr-prdx-3		CBG18073
gi|309356161	0.972747	0.887452	0.954993	0.725933	309356161				CBG_20921
gi|309363055	0.946237	0.870771	0.654636	0.288787	309363055				CBG_07027
gi|309356417	0.83946	0.880751	0.564937	0.22757	309356417				CBG_20130
gi|309355436	1.05682	0.282664	0.60256	0.495003	309355436				CBG_22115
gi|268573680	0.77983	0.649888	1.02802	0.93727	268573680	6238	Cbr-pqn-46		CBG16482
gi|309356096	1.0666	0.502574	1	0.595919	309356096				CBG_20778
gi|309360250	0.912011	0.870415	0.937562	0.90632	309360250				CBG_12775
gi|268555184	2.60615	0.247268	1.97697	0.544872	268555184	6238	Cbr-ppn-1		CBG20566
gi|309371379	0.972747	0.647495	0.990832	0.862057	309371379				CBG_09633
gi|268580415	0.328095	0.159021	0.474242	0.249483	268580415	6238	Cbr-ppk-3		CBG16921
gi|309358928	1.33045	0.276876	1.11686	0.510346	309358928				CBG_15109
gi|309361528	1.01859	0.762101	1.07647	0.628956	309361528				CBG_09794
gi|309356228	0.92045	0.627085	0.963829	0.686274	309356228				CBG_20528
gi|309371335	1.0666	0.14686	1.03753	0.30947	309371335				CBG_11776
gi|309358800	0.879022	0.332524	0.928966	0.639438	309358800				CBG_15309
gi|268554982	3.63078	0.202599	10.4713	1.66e-05	268554982	6238	Cbr-pmt-2		CBG08775
gi|268531118	4.2462	0.519701	9.90832	0.11658	268531118	6238	Cbr-pmt-1		CBG02363
gi|268559584	0.879022	0.735874	0.879022	0.736212	268559584	6238	Cbr-pmp-3		CBG04568
gi|309363310	1.78649	0.361762	1.35519	0.522082	309363310				CBG_06629
gi|309359567	1.78649	0.473486	3.34195	0.493255	309359567				CBG_13946
gi|309363569	1.5417	0.259839	1.15878	0.493229	309363569				CBG_05926
gi|309361976	1.00925	0.568883	0.954993	0.480894	309361976				CBG_09233
RRRRRgi|268531048	0.515229	0.344649	0.440555	0.286684	268531048	6238	Cbr-pld-1		CBG02320
RRRRRgi|309358557	0.895365	0.760042	1.0666	0.79471	309358557				CBG_15634
gi|309371500	1.00925	0.968578	0.990832	0.997123	309371500				CBG_02381
gi|268557314	1.39316	0.513025	1.20226	0.636519	268557314	6238	Cbr-pkc-1		CBG23354
gi|268531516	0.83946	0.0116395	2.53513	0.620727	268531516	6238	Cbr-phb-2		CBG02605
gi|268563432	1	0.913189	1	0.627622	268563432	6238	Cbr-phb-1		CBG22042
gi|268560694	1.48594	0.831729	4.52898	0.0765636	268560694	6238	Cbr-pgk-1		CBG11974
gi|309360048	0.903649	0.0826694	0.83946	0.0234755	309360048				CBG_13006
gi|268560410	1	0.637552	1	0.813293	268560410	6238	Cbr-pfn-1		CBG04366
gi|268559606	0.847227	0.39144	2.39883	0.122365	268559606	6238	Cbr-pes-9		CBG04579
gi|268567383	0.319154	0.0431225	2.1677	0.901255	268567383	6238	Cbr-pdi-3		CBG10789
gi|309363144	0.816582	0.71126	0.794328	0.668401	309363144				CBG_06929
gi|309359819	0.1	0.0778167	0.108643	0.00607857	309359819				CBG_13430
gi|268557680	0.912011	0.865255	1.15878	0.75305	268557680	6238	Cbr-pcm-1		CBG09278
gi|268578677	2.22844	0.0271534	2.99226	0.000162803	268578677	6238	Cbr-pccb-1		CBG14130
gi|309359033	0.963829	0.961821	1.40605	0.536532	309359033				CBG_14939
gi|268566085	0.912011	0.0628484	0.92045	0.486734	268566085	6238	Cbr-pbs-7		CBG12343
gi|268570354	0.981748	0.62599	0.928966	0.490296	268570354	6238	Cbr-pbs-6		CBG24778
gi|268570046	0.0691831	0.0213117	0.275423	0.0213259	268570046	6238	Cbr-pbs-5		CBG19741
gi|268560948	0.021677	0.00209265	0.260615	0.0124514	268560948	6238	Cbr-pbs-4		CBG12037
gi|268530996	0.409261	0.221402	1.03753	0.854952	268530996	6238	Cbr-pbs-3		CBG02289
gi|268559794	0.049204	0.00471843	0.139316	0.157307	268559794	6238	Cbr-pbs-2		CBG07938
gi|309359788	0.0809096	0.109225	0.148594	0.190063	309359788				CBG_13586
gi|309360620	1.10662	0.242341	1.00925	0.626048	309360620				CBG_11867
gi|268553919	1.43219	0.277173	1.39316	0.29427	268553919	6238	Cbr-pat-6		CBG22549
gi|309358636	1.22462	0.296393	1.34276	0.198466	309358636				CBG_15792
gi|309364711	1.1272	0.393571	1	0.929715	309364711				CBG_03601
gi|309363128	1.49969	0.460135	1.1695	0.730014	309363128				CBG_06891
gi|268529816	0.420727	0.0154682	0.666807	0.142683	268529816	6238	Cbr-pas-7		CBG13401
gi|309361906	0.954993	0.685916	0.903649	0.406908	309361906				CBG_09365
gi|309365348	0.691831	0.804942	0.772681	0.647291	309365348				CBG_02261
gi|268566107	0.524808	0.507282	0.296483	0.111986	268566107	6238	Cbr-pas-4		CBG12349
gi|268567424	0.0809096	0.0035742	0.369828	0.0200455	268567424	6238	Cbr-pas-3		CBG10813
gi|268559676	0.972747	0.254116	2.44343	0.71195	268559676	6238	Cbr-pas-1		CBG04619
gi|268536548	0.164437	0.220834	0.0895365	0.0250612	268536548	6238	Cbr-par-5		CBG06174
gi|268536106	0.387258	0.00644824	0.420727	0.0100675	268536106	6238	Cbr-pam-1		CBG05905
gi|268581545	1.03753	0.999153	1.03753	0.841447	268581545	6238	Cbr-pab-2		CBG07431
RRRRRgi|268581545	0.10666	0.110655	0.197697	0.151613	268581545	6238	Cbr-pab-2		CBG07431
gi|309365377	1.61436	0.760507	3.37287	0.101212	309365377				CBG_02207
gi|309363938	0.963829	0.106188	0.954993	0.407757	309363938				CBG_05190
gi|309359005	0.903649	0.0571524	0.954993	0.639419	309359005				CBG_14887
gi|268532148	1.09648	0.810208	0.946237	0.916806	268532148	6238	Cbr-orc-2		CBG02998
gi|309364067	1.02802	0.676546	1.02802	0.654483	309364067				CBG_04623
gi|309361043	1.27057	0.640789	1.00925	0.970657	309361043				CBG_11092
gi|309363317	0.981748	0.55661	1.03753	0.491111	309363317				CBG_06645
gi|268573866	1.10662	0.560801	1.19124	0.261822	268573866	6238	Cbr-nuo-4		CBG16606
gi|268568132	1.36773	0.515479	0.990832	0.997959	268568132	6238	Cbr-nuo-2		CBG12670
gi|268532110	0.963829	0.579382	1.11686	0.3768	268532110	6238	Cbr-nuo-1		CBG02970
gi|268576054	0.30761	0.0675371	0.109648	0.0293919	268576054	6238	Cbr-nud-1		CBG24281
RRRRRgi|309357889	0.239883	0.171545	0.310456	0.206784	309357889				CBG_17177
gi|309359949	0.654636	0.239469	0.625173	0.206298	309359949				CBG_13301
gi|309366102	0.887156	0.00263104	1.08643	0.00209758	309366102				CBG_00673
gi|268561552	1.19124	0.491204	1.0666	0.333762	268561552	6238	Cbr-nsf-1		CBG19441
gi|268562070	0.946237	0.774649	0.954993	0.963175	268562070	6238	Cbr-nrs-1		CBG20478
gi|309357515	0.349945	0.0078448	0.331131	0.00980569	309357515				CBG_17890
gi|309371368	0.366438	0.000114122	0.328095	0.000470545	309371368				CBG_09863
gi|309359779	0.963829	0.845593	0.737904	0.25565	309359779				CBG_13567
RRRRRgi|309359019	0.359749	0.235369	0.461318	0.301923	309359019				CBG_14918
gi|268531742	2.44343	0.280727	5.29664	0.31128	268531742	6238	Cbr-npp-3		CBG02744
gi|309360049	1.72187	0.377183	1.09648	0.479647	309360049				CBG_13007
gi|309359954	1.69044	0.697394	0.49204	0.0502722	309359954				CBG_13313
gi|309360419	1.01859	0.619581	0.946237	0.414429	309360419				CBG_12284
gi|309364430	0.334195	0.219956	0.42462	0.276594	309364430				CBG_03763
gi|268563572	1.85353	0.238756	2.26987	0.152241	268563572	6238	Cbr-npp-13		CBG22089
gi|309360179	0.30761	0.205148	0.409261	0.265153	309360179				CBG_12629
gi|309362083	0.928966	0.830208	0.954993	0.86218	309362083				CBG_09022
gi|309364831	1.38038	0.534597	0.887156	0.885033	309364831				CBG_03470
gi|268534332	1.5417	0.366705	1.10662	0.749345	268534332	6238	Cbr-nol-6		CBG07196
gi|309359068	4.52898	0.0802803	4.7863	0.0457747	309359068				CBG_14983
gi|309363571	0.331131	0.218114	0.887156	0.818807	309363571				CBG_05918
RRRRRgi|309363571	0.549541	0.38772	0.559758	0.412861	309363571				CBG_05918
gi|309363032	1	0.00313792	0.937562	0.0114225	309363032				CBG_07065
gi|268535204	0.346737	0.463515	0.946237	0.741902	268535204	6238	Cbr-noah-2		CBG18772
gi|309364549	0.0301995	0.586174	0.608135	0.345929	309364549				CBG_04015
gi|309362452	0.457088	0.0926393	0.197697	4.02e-05	309362452				CBG_08250
gi|309365477	1.34276	0.238147	1.19124	0.652758	309365477				CBG_02025
gi|268575504	0.937562	0.122222	0.937562	0.201053	268575504	6238	Cbr-nmt-1		CBG21106
gi|309362879	4.65586	0.213381	3.83707	0.253761	309362879				CBG_07375
gi|309364425	4.7863	7.3e-05	3.83707	0.000200445	309364425				CBG_03745
gi|309362723	2.85759	0.0797255	2.42103	0.131896	309362723				CBG_07704
RRRRRgi|268566235	0.824138	0.717436	0.648634	0.477651	268566235	6238	Cbr-nhr-260		CBG06579
gi|268564777	0.515229	0.341502	0.816582	0.710071	268564777	6238	Cbr-nhr-230		CBG23808
gi|268554087	0.436516	0.283299	0.138038	0.124949	268554087	6238	Cbr-nhr-146		CBG13577
gi|309357287	0.847227	0.756299	0.534564	0.361067	309357287				CBG_17943
RRRRRgi|268574858	0.251189	0.176869	0.387258	0.252064	268574858	6238	Cbr-nhl-1		CBG06802
gi|309364565	3.59749	0.00601657	3.37287	0.00794255	309364565				CBG_04042
gi|268572391	0.972747	0.777303	0.879022	0.481604	268572391	6238	Cbr-nex-2		CBG24609
gi|268575592	2.24905	0.386714	1.70608	0.366932	268575592	6238	Cbr-nex-1		CBG21168
gi|268531880	0.831764	0.68917	1.09648	0.883918	268531880	6238	Cbr-nep-1		CBG02837
gi|309360175	1.27057	0.580948	1.83654	0.122834	309360175				CBG_12621
gi|309362518	2.0893	0.133926	1.8197	0.15184	309362518				CBG_08127
gi|268559262	0.107647	0.867776	0.047863	0.757595	268559262	6238	Cbr-nasp-2		CBG19366
gi|309360901	14.4544	0.00433858	10.7647	0.003242	309360901				CBG_11357
RRRRRgi|268554292	1.1272	0.157137	0.954993	0.654285	268554292	6238	Cbr-myo-5		CBG11357
gi|268580521	45.2898	5.92e-12	45.7088	1.07e-14	268580521	6238	Cbr-myo-2		CBG00120
gi|309364016	23.1206	1.46e-05	19.4089	0.000194456	309364016				CBG_05057
RRRRRgi|309364016	0.972747	0.968989	0.937562	0.905584	309364016				CBG_05057
gi|268575030	1.38038	0.436105	1.24738	0.58893	268575030	6238	Cbr-mtss-1		CBG06914
gi|268537292	1.0666	0.684598	1.24738	0.195538	268537292	6238	Cbr-mtr-4		CBG03473
gi|309366539	0.010666	0.0516085	0.121339	0.121046	309366539				CBG_24732
gi|309361984	0.428549	0.278643	0.636796	0.460284	309361984				CBG_09227
gi|268564135	3.31131	0.199728	1.85353	0.353972	268564135	6238	Cbr-msi-1		CBG03639
gi|268564536	1.10662	0.600498	1.01859	0.95079	268564536	6238	Cbr-msh-6		CBG14959
gi|268536458	1.07647	0.69021	1.48594	0.257461	268536458	6238	Cbr-mrs-1		CBG06108
gi|309358184	1.45881	0.164205	1.21339	0.358448	309358184				CBG_16652
gi|309355720	1.30617	0.370594	1.23595	0.433338	309355720				CBG_21526
gi|309366927	1.30617	0.475121	1.38038	0.482121	309366927				CBG_23813
gi|309364951	0.758578	0.214316	1	0.892557	309364951				CBG_25572
gi|309364124	0.981748	0.984199	1.00925	0.845933	309364124				CBG_04747
gi|309365267	1.35519	0.524117	1.21339	0.541979	309365267				CBG_02407
gi|309355467	0.711214	0.0614452	1.30617	0.0899149	309355467				CBG_22171
gi|268529364	1.57036	0.447551	1.43219	0.520769	268529364	6238	Cbr-mop-25.2		CBG01052
gi|309365279	1.07647	0.405521	1.05682	0.735657	309365279				CBG_02387
gi|268573280	1.14815	0.731121	1.27057	0.647771	268573280	6238	Cbr-mog-1		CBG09937
gi|268564051	3.80189	0.485512	2.96483	0.584686	268564051	6238	Cbr-mmcm-1		CBG03603
gi|268581797	0.981748	0.99242	2.58226	0.247809	268581797	6238	Cbr-mlt-9		CBG07630
gi|309363030	0.469894	0.0324152	0.83946	0.432293	309363030				CBG_07073
gi|309363733	0.275423	0.0642487	1.52757	0.547561	309363733				CBG_05636
gi|268562383	0.161436	0.135115	0.383707	0.248351	268562383	6238	Cbr-mlt-11		CBG05636
RRRRRgi|309362239	1.01859	0.943867	1	0.975071	309362239				CBG_08663
gi|268563831	2.22844	0.316338	3.34195	0.208426	268563831	6238	Cbr-mlc-3		CBG24046
gi|268532164	1.15878	0.306404	0.972747	0.936375	268532164	6238	Cbr-mix-1		CBG03006
gi|309358721	1.41906	0.528038	1.59956	0.433341	309358721				CBG_15499
gi|309363469	1.05682	0.63643	0.963829	0.881752	309363469				CBG_06138
gi|309356042	1.67494	0.68504	2.10863	0.112625	309356042				CBG_25665
gi|309356633	0.192309	0.00306849	1.94089	0.139444	309356633				CBG_19673
gi|309365061	1.11686	0.500543	0.912011	0.618135	309365061				CBG_02814
gi|268580237	1.09648	0.555247	1.20226	0.373268	268580237	6238	Cbr-mec-7		CBG16786
gi|268579621	0.0529663	0.0846198	0.155597	0.132968	268579621	6238	Cbr-mec-2		CBG14809
RRRRRgi|268573884	0.544503	0.36997	0.457088	0.298677	268573884	6238	Cbr-mec-14		CBG16615
gi|268564213	1.87068	0.352227	1.83654	0.362003	268564213	6238	Cbr-mec-12		CBG20310
gi|309355099	1.2942	0.621506	1.39316	0.545945	309355099				CBG_22958
gi|309361189	0.862979	0.261668	0.870964	0.237496	309361189				CBG_10763
gi|268575912	1.88799	0.753905	5.86138	0.000405194	268575912	6238	Cbr-mdh-1		CBG15213
gi|309360425	0.648634	0.258855	0.487529	0.312578	309360425				CBG_12303
gi|268565051	0.253513	1.54e-05	0.147231	4.49e-07	268565051	6238	Cbr-mcm-4		CBG03890
gi|268559446	0.660694	0.108337	0.519996	0.0118591	268559446	6238	Cbr-mcm-3		CBG11579
RRRRRgi|268559446	2.37684	0.268821	2.10863	0.305052	268559446	6238	Cbr-mcm-3		CBG11579
gi|309357276	0.177011	0.0297036	0.177011	0.00044266	309357276				CBG_18436
gi|268531828	1.18032	0.733061	1.0666	0.763166	268531828	6238	Cbr-max-2		CBG02802
gi|268567454	0.990832	0.996481	0.92045	0.63816	268567454	6238	Cbr-mat-1		CBG10827
gi|268534662	0.870964	0.583073	1.1272	0.907639	268534662	6238	Cbr-map-2		CBG13686
gi|309362372	1.0666	0.803012	0.972747	0.890715	309362372				CBG_08323
gi|268562625	1.6293	0.350267	1.34276	0.423589	268562625	6238	Cbr-maoc-1		CBG13089
gi|309357151	0.380189	0.247788	0.440555	0.285664	309357151				CBG_18690
gi|309357129	0.613762	0.437229	0.570164	0.392919	309357129				CBG_18768
gi|268535194	0.954993	0.923478	0.990832	0.730937	268535194	6238	Cbr-lst-3		CBG18765
gi|309365591	1.08643	0.710434	1.08643	0.672923	309365591				CBG_01776
gi|309360631	1.04713	0.705711	1.11686	0.317175	309360631				CBG_11882
gi|268578123	1.03753	0.464609	1.24738	0.483712	268578123	6238	Cbr-lpr-4		CBG17506
gi|309357662	0.10666	0.0909112	2.29087	0.192366	309357662				CBG_17509
gi|268575238	1.5417	0.298909	1.28233	0.438774	268575238	6238	Cbr-lpd-7		CBG09152
gi|309364013	0.758578	0.76889	0.870964	0.624777	309364013				CBG_05052
gi|309360337	1.90546	0.105144	1.20226	0.952412	309360337				CBG_12363
gi|309371439	0.847227	0.732871	0.737904	0.575546	309371439				CBG_05704
gi|268563817	0.496592	0.0906805	0.751623	0.463351	268563817	6238	Cbr-lin-65		CBG22169
gi|309371469	0.159956	0.000583544	0.100925	0.0184578	309371469				CBG_03710
gi|309354987	1.04713	0.91157	0.816582	0.702327	309354987				CBG_23227
gi|309363329	0.990832	0.782588	0.296483	0.0659438	309363329				CBG_06664
RRRRRgi|268573728	0.717794	0.562621	0.855067	0.769434	268573728	6238	Cbr-lin-37		CBG16515
gi|268557982	1.15878	0.754461	1.03753	0.92868	268557982	6238	Cbr-lin-33		CBG09464
gi|309371318	1.45881	0.500542	1.14815	0.777169	309371318				CBG_12720
RRRRRgi|309362015	0.143219	0.127226	0.285759	0.194577	309362015				CBG_09168
gi|268558410	0.855067	0.764909	1	0.988076	268558410	6238	Cbr-lig-1		CBG09716
gi|309359375	0.711214	0.549345	0.554626	0.378769	309359375				CBG_14578
gi|526834652	14.3219	0.0131871	17.5388	0.0476255	526834652				CBG_19793
gi|309360812	1.11686	0.685062	1.0666	0.801399	309360812				CBG_11511
gi|268536558	1.20226	0.521489	1.09648	0.617785	268536558	6238	Cbr-let-92		CBG06179
gi|309364981	1.18032	0.653677	1.05682	0.865341	309364981				CBG_02984
RRRRRgi|268532134	0.937562	0.915936	1.18032	0.732585	268532134	6238	Cbr-let-858		CBG02984
gi|309361542	0.990832	0.807951	1	0.720644	309361542				CBG_09834
gi|309355577	38.0189	4.62e-13	29.3765	1.97e-10	309355577				CBG_21911
gi|309358094	1.05682	0.363887	1	0.800781	309358094				CBG_16483
gi|309363443	0.946237	0.925447	1.03753	0.931618	309363443				CBG_06185
gi|309360323	1.01859	0.428801	0.990832	0.990313	309360323				CBG_12337
gi|309364517	1.03753	0.741104	0.963829	0.810191	309364517				CBG_03960
gi|309361932	0.597035	0.405477	0.143219	0.000500019	309361932				CBG_09312
gi|268556666	1.10662	0.68845	1.1695	0.599285	268556666	6238	Cbr-let-413		CBG08615
gi|268577295	0.946237	0.722289	0.928966	0.54902	268577295	6238	Cbr-let-2		CBG16372
gi|268533036	1.77011	0.407956	0.691831	0.497168	268533036	6238	Cbr-lem-2		CBG20836
gi|268577419	0.704693	0.540005	0.895365	0.843034	268577419	6238	Cbr-lec-9		CBG01879
gi|268575992	2.31206	0.321975	2.26987	0.316401	268575992	6238	Cbr-lec-6		CBG15260
gi|268531382	3.56451	0.0520362	2.65461	0.142464	268531382	6238	Cbr-lec-5		CBG02518
gi|268574040	2.05116	0.151862	2.31206	0.0919504	268574040	6238	Cbr-lec-4		CBG09221
gi|309359857	5.86138	0.189282	3.25087	0.291497	309359857				CBG_13368
gi|309359855	33.4195	0.0224866	17.7011	0.262188	309359855				CBG_13371
gi|268531850	5.7544	1.64e-05	5.05825	0.00473871	268531850	6238	Cbr-lec-1		CBG02815
gi|268532372	3.43558	0.529249	5.97035	0.022719	268532372	6238	Cbr-ldh-1		CBG03136
gi|268556480	0.108643	0.214986	0.340408	0.0677362	268556480	6238	Cbr-lbp-9		CBG12153
gi|268568258	2.93765	0.453855	5.34564	0.00732211	268568258	6238	Cbr-lbp-6		CBG12713
gi|309360628	1.01859	0.961323	1.36773	0.564038	309360628				CBG_11879
gi|309356403	0.619441	0.673947	2.42103	0.235943	309356403				CBG_20159
gi|309358121	1.97697	0.115973	2.29087	0.0238164	309358121				CBG_16526
gi|268574406	0.990832	0.462036	0.928966	0.398593	268574406	6238	Cbr-lap-1		CBG18147
gi|268566521	1.21339	0.687206	0.580764	0.388781	268566521	6238	Cbr-lam-3		CBG24338
gi|309361143	1.48594	0.696166	0.765597	0.570057	309361143				CBG_10982
gi|268551895	0.972747	0.463991	0.862979	0.226855	268551895	6238	Cbr-lam-1		CBG20003
gi|309361539	1.00925	0.783193	1	0.635522	309361539				CBG_09816
gi|309354923	0.0946237	0.105147	0.231207	0.167388	309354923				CBG_23358
gi|309357451	0.972747	0.825674	0.895365	0.489549	309357451				CBG_18307
gi|309365691	1.00925	0.937558	0.946237	0.862479	309365691				CBG_01568
gi|268536404	1.02802	0.407246	1	0.850222	268536404	6238	Cbr-klp-12		CBG06076
gi|268575446	0.990832	0.994478	0.77983	0.604599	268575446	6238	Cbr-kle-2		CBG12291
gi|268557828	0.946237	0.89128	1.04713	0.833624	268557828	6238	Cbr-klc-2		CBG09366
gi|268568590	0.751623	0.224828	0.954993	0.461285	268568590	6238	Cbr-kin-3		CBG12820
gi|268579589	3.31131	0.00582435	2.31206	0.203097	268579589	6238	Cbr-kin-2		CBG14791
gi|268575180	0.794328	0.599797	1.67494	0.737042	268575180	6238	Cbr-kin-19		CBG20206
gi|268570302	3.76704	0.2688	3.80189	0.265323	268570302	6238	Cbr-kin-1		CBG19814
gi|268554017	1.8197	0.318799	1.72187	0.34004	268554017	6238	Cbr-kgb-1		CBG13536
gi|268565137	1.39316	0.544626	1.2942	0.618009	268565137	6238	Cbr-ketn-1		CBG06318
gi|309363622	4.61318	0.0507089	3.53183	0.0828133	309363622				CBG_05808
gi|268530756	1.08643	0.752202	1.03753	0.965706	268530756	6238	Cbr-kat-1		CBG24741
gi|309366534	0.180302	0.00537447	0.946237	0.104432	309366534				CBG_24742
gi|268551861	1.22462	0.517205	1.57036	0.323609	268551861	6238	Cbr-ivd-1		CBG19978
gi|268534528	1.72187	0.386996	1.44544	0.503881	268534528	6238	Cbr-itsn-1		CBG00418
gi|309358145	0.483059	0.000120457	0.654636	0.0021897	309358145				CBG_16574
gi|268552071	1.04713	0.372303	1.05682	0.367969	268552071	6238	Cbr-isp-1		CBG01551
gi|268567852	0.954993	0.43306	2.1677	0.406678	268567852	6238	Cbr-irs-1		CBG23754
gi|268581019	1.70608	0.399897	1.34276	0.575243	268581019	6238	Cbr-inx-5		CBG22739
gi|268560784	1.55597	0.455529	1.19124	0.714224	268560784	6238	Cbr-inx-13		CBG11995
gi|268573672	1.88799	0.578287	4.01791	0.0354685	268573672	6238	Cbr-inf-1		CBG16478
gi|268574864	1.28233	0.653735	1.33045	0.548915	268574864	6238	Cbr-ina-1		CBG06805
gi|268536298	1.24738	0.692011	1.25892	0.668213	268536298	6238	Cbr-imp-2		CBG06013
gi|268555200	1.18032	0.742621	0.539511	0.28725	268555200	6238	Cbr-imb-4		CBG20576
gi|309355414	1.45881	0.0449924	4.69894	0.0759332	309355414				CBG_22062
gi|309361042	1.01859	0.888939	0.972747	0.982404	309361042				CBG_11089
gi|268562124	1.19124	0.502686	1.03753	0.744112	268562124	6238	Cbr-imb-1		CBG20495
gi|268536120	2.48886	0.100686	1.7378	0.43193	268536120	6238	Cbr-ima-3		CBG05912
gi|268564646	0.847227	0.492969	0.903649	0.672203	268564646	6238	Cbr-ile-1		CBG03714
gi|309364431	1.19124	0.717087	0.981748	0.98938	309364431				CBG_03770
gi|268577709	0.685488	0.41023	0.586138	0.3002	268577709	6238	Cbr-igcm-3		CBG02061
gi|309359431	1.04713	0.342685	0.981748	0.37782	309359431				CBG_14655
gi|268530304	0.879022	0.641087	0.831764	0.296202	268530304	6238	Cbr-ifg-1		CBG00709
gi|268570619	1.02802	0.780378	1.00925	0.494195	268570619	6238	Cbr-iffb-1		CBG15666
gi|268530074	6.72977	0.0677166	11.5878	0.0307377	268530074	6238	Cbr-iff-2		CBG00567
gi|268573402	0.698232	0.203908	0.515229	0.0956952	268573402	6238	Cbr-iff-1		CBG10008
gi|268565421	0.912011	0.776888	0.824138	0.792307	268565421	6238	Cbr-ife-3		CBG06370
gi|268531342	4.13048	0.00107119	4.20727	0.000861801	268531342	6238	Cbr-ifb-1		CBG02495
gi|268577319	1.88799	0.290069	2.1677	0.271567	268577319	6238	Cbr-ifa-3		CBG16385
gi|268578035	2.85759	0.0658938	2.26987	0.219238	268578035	6238	Cbr-ifa-1		CBG17384
gi|309363186	2.99226	0.0386866	2.85759	0.00667948	309363186				CBG_06335
gi|268577963	1.05682	0.799523	0.972747	0.894143	268577963	6238	Cbr-hum-4		CBG17336
gi|268559100	1.07647	0.727889	1.15878	0.71662	268559100	6238	Cbr-hum-2		CBG19269
gi|309360348	1.52757	0.469949	1.70608	0.396767	309360348				CBG_12380
gi|268552299	1.13763	0.993263	0.92045	0.700852	268552299	6238	Cbr-htz-1		CBG01691
gi|268564626	0.981748	0.845056	0.879022	0.615961	268564626	6238	Cbr-hsr-9		CBG03706
gi|268571179	2.18776	0.24026	4.40555	0.00448451	268571179	6238	Cbr-hsp-60		CBG11701
gi|268555066	1.10662	0.0535732	3.31131	0.0842383	268555066	6238	Cbr-hsp-6		CBG08827
gi|268562699	0.937562	1.37e-05	0.937562	1.96e-05	268562699	6238	Cbr-hsp-4		CBG13144
gi|309358207	1.34276	0.0938856	1.24738	0.145723	309358207				CBG_16680
gi|268534596	0.534564	0.201215	2.44343	0.0077422	268534596	6238	Cbr-hsp-1		CBG00457
gi|309363811	1.21339	0.693263	1.28233	0.630624	309363811				CBG_05462
gi|268569598	2.14783	0.377785	1.92309	0.544198	268569598	6238	Cbr-hrp-2		CBG15837
gi|268553541	1.97697	0.0578201	2.10863	0.0897534	268553541	6238	Cbr-hrp-1		CBG05352
gi|309364802	0.928966	0.901713	0.903649	0.846664	309364802				CBG_03410
gi|309358594	0.895365	0.193255	2.42103	0.801978	309358594				CBG_15710
RRRRRgi|309361816	3.31131	0.199255	3.46737	0.193284	309361816				CBG_09527
gi|309362580	1.22462	0.455354	1.15878	0.545293	309362580				CBG_07964
gi|268570060	1.19124	0.713639	1.0666	0.878553	268570060	6238	Cbr-hmp-2		CBG19745
gi|309362004	1.03753	0.538181	1.03753	0.712724	309362004				CBG_09136
RRRRRgi|309362004	0.283139	0.969553	0.0398107	0.117064	309362004				CBG_09136
gi|309362717	1.03753	0.932781	0.981748	0.979584	309362717				CBG_07716
gi|268580349	2.58226	0.299777	2.03236	0.603796	268580349	6238	Cbr-his-71		CBG16863
gi|268535126	2.67917	0.246532	1.92309	0.315018	268535126	6238	Cbr-his-24		CBG21627
gi|309356249	1.6293	0.269569	0.831764	0.96362	309356249				CBG_20485
gi|309355707	0.57544	0.0570962	0.474242	0.0560095	309355707				CBG_21501
gi|268552095	1.36773	0.305039	1.23595	0.393903	268552095	6238	Cbr-hgrs-1		CBG01567
gi|268566385	1.7378	0.38513	1.61436	0.432196	268566385	6238	Cbr-hgo-1		CBG12429
gi|268578603	1.49969	0.479582	1.14815	0.769827	268578603	6238	Cbr-hex-1		CBG14058
gi|309371401	0.613762	0.438902	0.519996	0.348967	309371401				CBG_08488
gi|268530282	1.99526	0.528725	1.22462	0.177212	268530282	6238	Cbr-hel-1		CBG00694
gi|309363439	0.711214	0.54962	0.591562	0.414795	309363439				CBG_06198
RRRRRgi|309363439	1.75388	0.382358	1.33045	0.589319	309363439				CBG_06198
gi|309357152	0.972747	0.965092	1.04713	0.913692	309357152				CBG_18689
gi|268559622	1.01859	0.608683	0.928966	0.768773	268559622	6238	Cbr-hda-1		CBG04588
gi|309358126	0.895365	0.635384	0.92045	0.585344	309358126				CBG_16534
gi|309357622	1.03753	0.581769	1.01859	0.809224	309357622				CBG_17668
gi|309371256	1.00925	0.967621	1.01859	0.537478	309371256				CBG_17616
gi|309357695	1.64437	0.411202	1.67494	0.400894	309357695				CBG_17560
gi|268566189	0.862979	0.784218	2.03236	0.317368	268566189	6238	Cbr-hacd-1		CBG06566
gi|268537160	10.3753	0.11932	16.9044	0.00717942	268537160	6238	Cbr-gta-1		CBG03400
gi|268562732	0.57544	0.191635	0.990832	0.451029	268562732	6238	Cbr-gsy-1		CBG18401
gi|268570406	1.52757	0.781834	2.1677	0.134146	268570406	6238	Cbr-gst-7		CBG24809
gi|268556116	3.83707	0.0213316	9.0365	0.000931823	268556116	6238	Cbr-gst-10.2		CBG01286
gi|268574890	0.895365	0.779574	0.135519	0.244281	268574890	6238	Cbr-gst-1		CBG06825
gi|309361515	0.586138	0.0177234	1.34276	0.843412	309361515				CBG_09773
gi|268559950	1.38038	0.548388	1.57036	0.441199	268559950	6238	Cbr-gsk-3		CBG07972
RRRRRgi|309361686	2.55859	0.248415	4.40555	0.163738	309361686				CBG_10100
gi|268560186	1.64437	0.619541	2.24905	0.748291	268560186	6238	Cbr-gpi-1		CBG08037
gi|268573318	2.18776	0.0300264	2.1677	0.0245271	268573318	6238	Cbr-gpdh-2		CBG09958
RRRRRgi|268561492	1.51356	0.474395	2.80543	0.229692	268561492	6238	Cbr-gpdh-1		CBG18871
gi|268554658	0.180302	0.14371	0.285759	0.19374	268554658	6238	Cbr-gpd-1		CBG01479
gi|268581923	1.80302	0.367831	1.90546	0.343417	268581923	6238	Cbr-gob-1		CBG07712
gi|268572711	0.496592	0.326852	0.787046	0.657197	268572711	6238	Cbr-gly-8		CBG13252
gi|268575444	0.903649	0.853603	1.10662	0.820837	268575444	6238	Cbr-gly-3		CBG12289
gi|268571371	0.816582	0.710661	0.972747	0.967668	268571371	6238	Cbr-glrx-5		CBG11774
gi|309359863	1.19124	0.724962	1.59956	0.437317	309359863				CBG_13355
gi|268534854	2.80543	0.0164319	3.66438	0.000330679	268534854	6238	Cbr-gln-3		CBG13820
gi|309359525	2.05116	0.313372	1.36773	0.557202	309359525				CBG_14820
gi|309360296	1.8197	0.363367	2.33346	0.272226	309360296				CBG_12875
gi|268537340	0.619441	0.0652806	0.870964	0.424615	268537340	6238	Cbr-glf-1		CBG19828
gi|309356773	3.66438	0.127963	3.90841	0.0902401	309356773				CBG_18927
gi|268537040	0.524808	0.349776	0.570164	0.391088	268537040	6238	Cbr-gex-3		CBG03329
gi|268570723	1.21339	0.376429	0.887156	0.616208	268570723	6238	Cbr-gei-4		CBG15706
gi|268534954	0.448745	0.177166	1.90546	0.84168	268534954	6238	Cbr-gdi-1		CBG21516
gi|309360950	0.539511	0.332783	0.57544	0.399517	309360950				CBG_11271
gi|309361797	0.801678	0.687516	0.758578	0.616411	309361797				CBG_09580
gi|309364866	0.990832	0.979373	0.981748	0.89721	309364866				CBG_03249
gi|309359913	1.69044	0.33744	1.24738	0.583178	309359913				CBG_13224
gi|268581941	1.02802	0.885343	1.22462	0.566502	268581941	6238	Cbr-gas-1		CBG07730
gi|309355899	0.448745	0.0296522	1.33045	0.949344	309355899				CBG_21320
gi|268557346	1.33045	0.592313	2.05116	0.315066	268557346	6238	Cbr-gana-1		CBG23373
gi|309362565	1.03753	0.71983	1.43219	0.419619	309362565				CBG_07935
gi|268558526	2.14783	0.298518	1.21339	0.690288	268558526	6238	Cbr-gad-1		CBG18933
gi|309365261	1	0.869298	0.990832	0.859804	309365261				CBG_02417
gi|268575276	1.69044	0.591981	1.72187	0.304748	268575276	6238	Cbr-fum-1		CBG09180
gi|268560910	1.15878	0.229774	0.990832	0.769121	268560910	6238	Cbr-ftn-2		CBG12026
gi|268530170	1.03753	0.59036	1.5417	0.25328	268530170	6238	Cbr-frs-2		CBG00621
gi|268567792	0.704693	0.0447034	0.751623	0.418673	268567792	6238	Cbr-frs-1		CBG12564
gi|309360310	0.239883	0.172074	0.487529	0.319679	309360310				CBG_12316
gi|268569886	1.0666	0.882442	1.04713	0.913474	268569886	6238	Cbr-frm-1		CBG08758
gi|309358562	2.03236	0.377492	8.3946	0.164155	309358562				CBG_15650
gi|268562118	0.946237	0.895926	0.963829	0.926562	268562118	6238	Cbr-fre-1		CBG12934
gi|309360253	0.937562	0.927699	0.660694	0.348856	309360253				CBG_12786
gi|268552915	0.319154	0.0719486	0.366438	0.253248	268552915	6238	Cbr-fkb-6		CBG04454
gi|268560934	0.131826	0.0312866	1.58489	0.526581	268560934	6238	Cbr-fkb-5		CBG12033
gi|268560406	0.981748	0.779971	0.946237	0.879748	268560406	6238	Cbr-fkb-2		CBG04365
gi|268536256	0.981748	0.464442	1	0.631436	268536256	6238	Cbr-fkb-1		CBG05991
gi|268559464	17.8649	0.0127886	27.0396	0.0156592	268559464	6238	Cbr-fib-1		CBG11588
gi|268564877	1.20226	0.443773	1.18032	0.47785	268564877	6238	Cbr-fce-1		CBG03817
gi|309364620	1.77011	0.985951	3.16228	0.117653	309364620				CBG_04165
gi|309360367	0.387258	0.00414386	1.77011	0.881524	309360367				CBG_12408
gi|268574872	2.42103	0.424799	3.0761	0.381328	268574872	6238	Cbr-far-1		CBG06812
gi|309363703	1.47231	0.495176	1.30617	0.611965	309363703				CBG_05573
gi|268566653	2.33346	0.273235	1.28233	0.624265	268566653	6238	Cbr-exos-3		CBG02224
gi|268570212	0.937562	0.793781	0.787046	0.134304	268570212	6238	Cbr-exc-4		CBG19786
gi|268574336	1.80302	0.317849	1.67494	0.372391	268574336	6238	Cbr-evl-14		CBG18097
gi|526830225	1.45881	0.814504	1.75388	0.650958	526830225				CBG_18934
gi|268566819	0.310456	0.0250841	1.07647	0.958387	268566819	6238	Cbr-ers-2		CBG21346
gi|268534784	0.824138	0.0457149	1.45881	0.799147	268534784	6238	Cbr-ers-1		CBG13773
gi|309356556	1.1272	0.794073	1.07647	0.870013	309356556				CBG_19803
gi|309360292	1.94089	0.520595	4.2462	0.786076	309360292				CBG_12867
RRRRRgi|309357512	0.847227	0.762534	0.912011	0.870327	309357512				CBG_17887
gi|309365985	0.519996	0.120785	0.432514	0.0755046	309365985				CBG_00904
gi|309355036	0.145881	0.0270452	0.299226	0.065555	309355036				CBG_23104
gi|268534918	1.94089	0.0960436	1.7378	0.125473	268534918	6238	Cbr-eps-8		CBG13858
gi|268552863	2.10863	0.0362497	1.34276	0.60061	268552863	6238	Cbr-epi-1		CBG04423
gi|309358620	1.45881	0.502809	1.08643	0.808403	309358620				CBG_15756
gi|268532488	0.698232	0.66797	2.51189	0.342571	268532488	6238	Cbr-enol-1		CBG03214
gi|268563923	1.48594	0.49113	1.24738	0.665872	268563923	6238	Cbr-emr-1		CBG22210
gi|268563851	1.05682	0.649553	1.13763	0.139845	268563851	6238	Cbr-emb-8		CBG03543
gi|309361682	0.981748	0.975253	1.02802	0.898563	309361682				CBG_10093
gi|309361215	1.35519	0.566819	0.981748	0.978509	309361215				CBG_10825
gi|268559790	1.65959	0.374824	1.33045	0.992748	268559790	6238	Cbr-eif-6		CBG07937
gi|268565309	1.02802	0.793569	1.11686	0.394346	268565309	6238	Cbr-eif-3.I		CBG03991
gi|309364543	0.895365	0.427694	1.13763	0.629674	309364543				CBG_04003
gi|309366469	0.981748	0.457284	1.1272	0.893732	309366469				CBG_24970
gi|268529438	1.13763	0.866537	1.19124	0.443806	268529438	6238	Cbr-eif-3.F		CBG20226
gi|268566467	0.787046	0.185316	0.83946	0.27173	268566467	6238	Cbr-eif-3.E		CBG12457
gi|268574918	0.539511	0.304073	1.27057	0.971738	268574918	6238	Cbr-eif-3.D		CBG06842
gi|268564885	2.208	0.889798	4.96592	0.232188	268564885	6238	Cbr-eif-3.C		CBG03821
gi|268531358	1.13763	0.790099	1.20226	0.70654	268531358	6238	Cbr-ehs-1		CBG02505
gi|268559168	2.70396	0.237398	1.92309	0.338036	268559168	6238	Cbr-ehbp-1		CBG19308
gi|268575330	2.03236	0.696662	3.63078	0.0702929	268575330	6238	Cbr-egl-45		CBG00021
RRRRRgi|268575330	0.128233	0.120658	0.296483	0.199739	268575330	6238	Cbr-egl-45		CBG00021
gi|268553209	4.05509	0.0141217	3.63078	0.0152402	268553209	6238	Cbr-egl-4		CBG08401
gi|309355480	1.55597	0.173109	1.41906	0.216323	309355480				CBG_22211
gi|309362082	1.05682	0.406155	1	0.807515	309362082				CBG_09023
gi|268571885	1.7378	0.0191454	6.60694	3.05e-11	268571885	6238	Cbr-eft-2		CBG16945
gi|268537096	1.03753	0.229143	1.05682	0.151638	268537096	6238	Cbr-eel-1		CBG03363
gi|268573392	1.44544	0.191987	2.37684	0.618777	268573392	6238	Cbr-ech-6		CBG10003
gi|268564268	1.10662	0.730276	1.02802	0.746703	268564268	6238	Cbr-ech-5		CBG23911
gi|268532168	0.954993	0.816849	0.912011	0.586688	268532168	6238	Cbr-ech-4		CBG03009
gi|309364948	0.990832	0.864964	1.03753	0.918751	309364948				CBG_03064
gi|268562289	0.870964	0.552184	0.691831	0.302922	268562289	6238	Cbr-ebp-1		CBG05597
gi|268557934	10.1859	0.000661477	8.3946	0.000437032	268557934	6238	Cbr-eat-6		CBG09434
gi|309356369	1.24738	0.338421	1.33045	0.290985	309356369				CBG_20228
RRRRRgi|309356369	0.787046	0.659121	0.654636	0.48287	309356369				CBG_20228
RRRRRgi|309358785	0.824138	0.3113	0.765597	0.363207	309358785				CBG_15375
gi|309362713	1.7378	0.347274	1.40605	0.498924	309362713				CBG_07725
gi|309363766	0.946237	0.794081	0.666807	0.317703	309363766				CBG_05374
gi|268564672	0.0737904	0.000394461	0.102802	0.00318749	268564672	6238	Cbr-dut-1		CBG03725
gi|309359755	2.18776	0.291235	2.03236	0.317433	309359755				CBG_13520
gi|268573520	0.218776	0.00574193	1.09648	0.832668	268573520	6238	Cbr-drs-1		CBG10076
gi|268574558	2.33346	0.490887	2.01372	0.535887	268574558	6238	Cbr-drr-2		CBG18245
gi|309356471	0.954993	0.95427	0.972747	0.899289	309356471				CBG_19923
gi|268567267	1.47231	0.496627	1.02802	0.945393	268567267	6238	Cbr-drh-3		CBG08270
gi|309359452	2.35505	0.140158	2.80543	0.0344469	309359452				CBG_14689
gi|309356422	1.14815	0.508208	0.912011	0.624512	309356422				CBG_20143
gi|268537058	1.25892	0.653768	0.963829	0.962018	268537058	6238	Cbr-dpy-26		CBG03340
gi|309359305	1.20226	0.694168	1.24738	0.663874	309359305				CBG_14461
RRRRRgi|268577455	0.57544	0.398205	1.01859	0.952382	268577455	6238	Cbr-dpy-22		CBG01900
gi|309363738	2.0893	0.306801	1.19124	0.720908	309363738				CBG_05643
gi|309360243	1.01859	0.960811	1.11686	0.808573	309360243				CBG_12754
gi|268558564	0.737904	0.589636	1.11686	0.807227	268558564	6238	Cbr-dpy-11		CBG18956
gi|309365976	1.13763	0.786485	1.03753	0.922566	309365976				CBG_00935
gi|309360742	0.666807	0.512348	0.130617	0.101715	309360742				CBG_11649
gi|268572005	2.58226	0.156911	2.05116	0.225665	268572005	6238	Cbr-dpf-4		CBG09069
gi|268568390	1.34276	0.533643	1.19124	0.701204	268568390	6238	Cbr-dpf-3		CBG12755
gi|268530214	0.119124	0.084226	0.0963829	0.184059	268530214	6238	Cbr-dod-23		CBG00648
gi|309362428	1.08643	0.859887	1.04713	0.906985	309362428				CBG_08210
gi|268561430	1.00925	0.743646	0.946237	0.990312	268561430	6238	Cbr-dnj-29		CBG18828
gi|309363705	1.09648	0.84409	0.847227	0.758332	309363705				CBG_05578
gi|268557854	1.03753	0.690778	1.14815	0.305577	268557854	6238	Cbr-dnj-19		CBG09381
gi|268575124	0.387258	0.0737059	1.99526	0.339213	268575124	6238	Cbr-dnj-16		CBG20164
gi|268531922	1	0.481064	1	0.587557	268531922	6238	Cbr-dnj-13		CBG02862
gi|268570134	0.928966	0.953775	0.946237	0.87768	268570134	6238	Cbr-dnj-12		CBG19766
gi|309355114	1.2942	0.614998	1.18032	0.725025	309355114				CBG_22923
gi|309363551	1.03753	0.780754	0.751623	0.534155	309363551				CBG_05960
gi|309371237	1.99526	0.590685	3.04789	0.0948087	309371237				CBG_19001
gi|268579439	2.03236	0.459342	1.19124	0.751779	268579439	6238	Cbr-dlg-1		CBG14691
gi|309355736	2.03236	0.786124	2.91072	0.862007	309355736				CBG_21577
gi|268553421	0.140605	0.172054	0.155597	0.224678	268553421	6238	Cbr-dlc-1		CBG19682
gi|268534054	1.03753	0.812847	1.05682	0.737747	268534054	6238	Cbr-djr-1.1		CBG07016
gi|268563773	0.758578	0.479665	0.751623	0.532463	268563773	6238	Cbr-div-1		CBG23795
gi|309359742	1.23595	0.675887	1.19124	0.720846	309359742				CBG_13499
gi|268580375	11.272	0.000102627	15.9956	9.08e-08	268580375	6238	Cbr-dim-1		CBG16888
gi|268536112	1.02802	0.918006	1.04713	0.990225	268536112	6238	Cbr-dif-1		CBG05908
gi|268531664	0.903649	0.270633	0.870964	0.177369	268531664	6238	Cbr-die-1		CBG02697
gi|268572175	0.990832	0.985505	0.990832	0.986405	268572175	6238	Cbr-dhs-9		CBG05165
gi|268576731	1.13763	0.3905	1.15878	0.305896	268576731	6238	Cbr-dhs-30		CBG15942
gi|309364608	3.49945	0.209936	4.01791	0.201503	309364608				CBG_04146
gi|309361103	2.07014	0.0244517	2.37684	0.00429378	309361103				CBG_10899
gi|268559678	1.38038	0.549749	1.40605	0.535427	268559678	6238	Cbr-dhs-22		CBG04620
gi|268556900	1.1695	0.686041	0.963829	0.936166	268556900	6238	Cbr-dhs-18		CBG23100
gi|268568776	1.24738	0.296259	1.13763	0.517087	268568776	6238	Cbr-dhs-13		CBG24129
gi|268566903	1.22462	0.395265	1.35519	0.034438	268566903	6238	Cbr-dhc-1		CBG12193
RRRRRgi|309364867	0.990832	0.990402	1	0.94483	309364867				CBG_03240
gi|526808734	1.10662	0.82241	1.52757	0.468501	526808734				CBG_05763
gi|268535890	4.05509	0.0804761	2.60615	0.168533	268535890	6238	Cbr-deb-1		CBG05763
gi|268531760	0.847227	0.753272	0.972747	0.975121	268531760	6238	Cbr-dct-18		CBG02759
gi|309371247	0.165959	0.137291	0.313329	0.20913	309371247				CBG_18096
gi|309364950	1.48594	0.472984	1.33045	0.560982	309364950				CBG_03062
gi|268554025	0.376704	0.00107871	0.134276	4.14e-05	268554025	6238	Cbr-daf-18		CBG13540
gi|268568100	1.13763	0.784709	1.01859	0.95075	268568100	6238	Cbr-dad-1		CBG12659
gi|268530302	1.10662	0.673067	1.10662	0.67529	268530302	6238	Cbr-dab-1		CBG00708
gi|309365437	3.7325	0.235621	3.04789	0.232244	309365437				CBG_01953
gi|309365260	1.51356	0.471882	1.25892	0.649911	309365260				CBG_02418
gi|309358716	0.990832	0.991889	1	0.966727	309358716				CBG_15509
gi|268570024	0.148594	0.0273025	1.22462	0.18962	268570024	6238	Cbr-cyn-5		CBG19736
gi|268561622	0.685488	0.221438	0.794328	0.250882	268561622	6238	Cbr-cyn-3		CBG18577
gi|309362084	1.88799	0.345504	1.30617	0.608639	309362084				CBG_09021
gi|268552387	0.744732	0.266451	1.80302	0.591976	268552387	6238	Cbr-cyc-2.1		CBG01744
gi|268567099	1.40605	0.0930995	1.28233	0.145496	268567099	6238	Cbr-cyc-1		CBG08212
gi|309363226	0.972747	0.935248	1.04713	0.91433	309363226				CBG_06434
gi|268552771	1.15878	0.61292	1.02802	0.894844	268552771	6238	Cbr-csr-1		CBG17720
gi|268581709	0.903649	0.754416	1.2942	0.445708	268581709	6238	Cbr-csq-1		CBG07571
gi|309360444	1.47231	0.00234336	1.2942	0.00246357	309360444				CBG_12215
gi|268537424	0.246604	0.174193	0.369828	0.240871	268537424	6238	Cbr-csn-5		CBG19889
gi|268553247	0.946237	0.852038	0.92045	0.746594	268553247	6238	Cbr-csn-4		CBG08426
gi|268552253	0.972747	0.974672	1.07647	0.859637	268552253	6238	Cbr-csn-3		CBG01662
gi|268563598	0.895365	0.706137	0.903649	0.652251	268563598	6238	Cbr-csn-2		CBG22097
gi|268562435	0.895365	0.952526	0.879022	0.892996	268562435	6238	Cbr-csn-1		CBG05655
gi|268532256	1.52757	0.234738	1.72187	0.196768	268532256	6238	Cbr-crn-3		CBG03060
gi|268565627	0.559758	0.387803	1.14815	0.87575	268565627	6238	Cbr-cpz-1		CBG04105
gi|268536324	0.981748	0.838142	0.981748	0.665127	268536324	6238	Cbr-cpt-2		CBG06027
gi|309362668	1.59956	0.436052	0.787046	0.99667	309362668				CBG_07886
gi|268565337	1.22462	0.470455	1.20226	0.50992	268565337	6238	Cbr-cps-6		CBG04002
gi|309361076	0.704693	0.0605421	0.794328	0.121016	309361076				CBG_10849
gi|268558600	1.88799	0.345662	3.28095	0.201718	268558600	6238	Cbr-cpr-4		CBG18978
gi|268561110	0.765597	0.279086	1.04713	0.520599	268561110	6238	Cbr-cpn-3		CBG12084
gi|268560858	0.972747	0.477457	0.954993	0.489879	268560858	6238	Cbr-cpl-1		CBG22599
gi|268530040	2.33346	0.268885	1.08643	0.855327	268530040	6238	Cbr-cpf-1		CBG00548
gi|268563777	2.33346	0.272963	2.208	0.288147	268563777	6238	Cbr-cor-1		CBG23796
gi|268560698	1.55597	0.454212	1.88799	0.346446	268560698	6238	Cbr-coq-4.2		CBG11975
gi|268574160	4.7863	0.249532	7.17794	0.189219	268574160	6238	Cbr-col-89		CBG17995
gi|268561168	1.11686	0.453108	0.895365	0.506492	268561168	6238	Cbr-cogc-5		CBG12098
gi|309357464	0.0660693	0.091837	0.172187	0.139971	309357464				CBG_18339
gi|309366603	1.39316	0.526021	1.27057	0.620052	309366603				CBG_24619
gi|309361668	3.19154	0.0943445	5.44503	5.2e-05	309361668				CBG_10067
gi|309371369	1.0666	0.685364	1.03753	0.199078	309371369				CBG_09877
gi|309359583	1.23595	0.674449	1.25892	0.647797	309359583				CBG_13923
gi|309355107	4.2462	0.00157678	3.63078	0.00305717	309355107				CBG_22945
gi|268537086	0.461318	0.0384961	0.131826	0.0402148	268537086	6238	Cbr-clec-87		CBG03358
gi|309364362	3.19154	0.0147863	2.96483	0.0171652	309364362				CBG_04274
gi|309357335	1.05682	0.862885	0.990832	0.998218	309357335				CBG_18065
gi|268572499	1.83654	0.319858	1.5417	0.41399	268572499	6238	Cbr-cku-70		CBG13185
gi|268552377	0.195884	0.00191891	0.731139	0.156992	268552377	6238	Cbr-cif-1		CBG01738
gi|268573068	1.03753	0.79459	1.03753	0.32362	268573068	6238	Cbr-chc-1		CBG09806
gi|309362362	1.34276	0.580166	1.30617	0.612881	309362362				CBG_08305
gi|309359190	0.244343	0.173489	0.37325	0.24365	309359190				CBG_14240
gi|268575270	1.27057	0.831288	2.91072	0.178613	268575270	6238	Cbr-cgh-1		CBG09177
gi|268574654	1.1695	0.522178	1.15878	0.420551	268574654	6238	Cbr-cey-4		CBG18298
gi|309363572	0.765597	0.632285	0.413047	0.268738	309363572				CBG_05916
gi|268569708	3.63078	0.0717683	2.96483	0.25513	268569708	6238	Cbr-cdr-6.1		CBG15876
gi|309356308	1.08643	0.808288	0.963829	0.945793	309356308				CBG_20416
gi|268573400	0.030479	0.00937078	0.0855067	0.0254459	268573400	6238	Cbr-cdk-1		CBG10007
RRRRRgi|268575352	1.28233	0.633918	1.61436	0.427382	268575352	6238	Cbr-cdh-3		CBG00038
gi|268534182	0.0120226	0.0212076	0.113763	0.114329	268534182	6238	Cbr-cdc-37		CBG07091
gi|268572013	0.416869	0.601226	0.816582	0.934416	268572013	6238	Cbr-cct-6		CBG09073
gi|268574266	0.167494	0.0315838	0.60256	0.419234	268574266	6238	Cbr-cct-5		CBG18052
gi|268530258	0.42462	0.00243543	0.765597	0.120426	268530258	6238	Cbr-cct-4		CBG00674
gi|526833674	0.187068	2.83e-07	0.465586	0.00629588	526833674				CBG_21460
gi|309371481	0.57544	0.195328	1	0.519865	309371481				CBG_03212
gi|268530324	0.131826	1.52e-05	0.340408	0.000545275	268530324	6238	Cbr-cct-1		CBG00721
gi|268537020	0.77983	0.412175	0.946237	0.668957	268537020	6238	Cbr-ccr-4		CBG03318
gi|268570925	0.691831	0.486834	0.972747	0.97024	268570925	6238	Cbr-cco-2		CBG15765
gi|268532062	1.64437	0.420864	1.28233	0.631496	268532062	6238	Cbr-cchl-1		CBG02944
gi|309371296	1.59956	0.356773	1.70608	0.325343	309371296				CBG_13732
gi|268564039	0.751623	0.0402356	0.619441	0.00347349	268564039	6238	Cbr-ccdc-47		CBG03600
gi|268558210	1.07647	0.632531	1.02802	0.790039	268558210	6238	Cbr-cash-1		CBG09594
gi|309358326	1.59956	0.210397	1.58489	0.139677	309358326				CBG_16251
gi|268559998	1.00925	0.816276	0.903649	0.43158	268559998	6238	Cbr-car-1		CBG07987
gi|268532152	0.855067	0.0382901	0.824138	0.0478912	268532152	6238	Cbr-cap-2		CBG03000
gi|268535966	1.39316	0.391373	0.946237	0.877054	268535966	6238	Cbr-cap-1		CBG05812
gi|309366894	0.474242	0.0645649	0.483059	0.0401046	309366894				CBG_23895
gi|309361128	1.44544	0.514363	1.34276	0.578938	309361128				CBG_10955
gi|268573674	1.35519	0.278699	1.2942	0.312198	268573674	6238	Cbr-byn-1		CBG16479
gi|309359454	2.18776	0.29168	0.879022	0.808675	309359454				CBG_14694
gi|268532804	1.02802	0.64612	0.946237	0.849743	268532804	6238	Cbr-bub-3		CBG20696
gi|309361608	1.13763	0.962224	0.912011	0.692915	309361608				CBG_09940
gi|309360617	1.19124	0.724213	1.10662	0.818963	309360617				CBG_11862
gi|309363785	5.54626	0.0128414	4.2462	0.150748	309363785				CBG_05413
gi|309364268	1	0.960741	0.946237	0.87403	309364268				CBG_04495
RRRRRgi|309364268	0.954993	0.936517	0.946237	0.92368	309364268				CBG_04495
gi|309359001	1.05682	0.928778	1	0.993388	309359001				CBG_14881
gi|268572983	1.10662	0.917768	1.1695	0.635353	268572983	6238	Cbr-ben-1		CBG09754
gi|268580437	1.11686	0.787952	1.28233	0.427983	268580437	6238	Cbr-bcat-1		CBG00050
gi|268574788	0.954993	0.10625	0.946237	0.126236	268574788	6238	Cbr-atx-2		CBG18377
gi|268556916	1.95885	0.343587	1.94089	0.233243	268556916	6238	Cbr-atp-5		CBG23108
gi|268565975	2.0893	0.0923446	2.26987	0.132481	268565975	6238	Cbr-atp-3		CBG12309
RRRRRgi|268565975	0.190546	0.139472	0.296483	0.191161	268565975	6238	Cbr-atp-3		CBG12309
gi|268575600	4.01791	0.0140644	9.63829	1.27e-05	268575600	6238	Cbr-atp-2		CBG21173
gi|268557562	0.47863	0.312911	0.613762	0.437889	268557562	6238	Cbr-atn-1		CBG23504
gi|309357444	1.47231	0.498074	1.31826	0.602694	309357444				CBG_18293
gi|268563755	0.946237	0.986779	0.928966	0.894421	268563755	6238	Cbr-atgr-5		CBG22152
gi|309366246	1.03753	0.530438	1.03753	0.485473	309366246				CBG_00454
gi|309363533	1.24738	0.531115	1.24738	0.485013	309363533				CBG_06001
gi|309361169	1.2942	0.601303	1.38038	0.453618	309361169				CBG_11026
gi|268554202	1.70608	0.373196	1.80302	0.353104	268554202	6238	Cbr-asp-6		CBG11305
gi|309371454	1.1272	0.682431	1.0666	0.488153	309371454				CBG_05258
gi|268567261	7.44732	0.0200715	8.79023	0.0130322	268567261	6238	Cbr-asp-1		CBG20329
gi|268530126	1.03753	0.904785	0.946237	0.922388	268530126	6238	Cbr-asna-1		CBG00595
gi|268566079	1.15878	0.787821	0.765597	0.545177	268566079	6238	Cbr-asg-1		CBG12341
gi|268579125	1.14815	0.878412	1.38038	0.354686	268579125	6238	Cbr-asb-2		CBG14472
gi|268574226	0.251189	0.000193043	0.0505825	0.0424963	268574226	6238	Cbr-asb-1		CBG18031
gi|268574074	1.57036	0.399744	1.5417	0.340478	268574074	6238	Cbr-arx-6		CBG17948
gi|268570481	1.18032	0.109913	1.19124	0.0646801	268570481	6238	Cbr-arx-4		CBG24192
gi|309371349	0.972747	0.82921	0.990832	0.803625	309371349				CBG_11196
gi|268561116	0.369828	0.0432881	0.928966	0.595357	268561116	6238	Cbr-ars-2		CBG12085
gi|268534948	1.19124	0.189224	1.09648	0.140105	268534948	6238	Cbr-arl-8		CBG21511
gi|268530056	1.78649	0.371267	1.02802	0.937123	268530056	6238	Cbr-arl-1		CBG00557
gi|268552783	0.544503	0.107599	1.58489	0.829799	268552783	6238	Cbr-arf-3		CBG17727
gi|309363525	2.03236	0.120214	2.72898	0.0396118	309363525				CBG_06017
gi|268562086	0.887156	0.848187	0.903649	0.939704	268562086	6238	Cbr-app-1		CBG20483
gi|309359399	2.01372	0.322276	1.64437	0.418562	309359399				CBG_14611
gi|309362214	0.92045	0.884932	1.00925	0.967192	309362214				CBG_08748
gi|268560270	0.534564	0.145995	0.816582	0.507979	268560270	6238	Cbr-apb-3		CBG23734
gi|268573098	2.208	0.0513345	2.26987	0.0488508	268573098	6238	Cbr-apb-1		CBG09822
gi|268577015	1.14815	0.525306	1.34276	0.338755	268577015	6238	Cbr-apa-2		CBG16158
gi|268558086	0.990832	0.756444	0.963829	0.638794	268558086	6238	Cbr-aos-1		CBG09526
gi|268571151	0.731139	0.544293	0.685488	0.506853	268571151	6238	Cbr-ani-1		CBG11691
gi|268566891	1.08643	0.387532	1.01859	0.66717	268566891	6238	Cbr-anc-1		CBG12190
gi|268536662	3.37287	0.0434461	1.35519	0.838099	268536662	6238	Cbr-aly-3		CBG06234
gi|268535746	0.972747	0.704297	0.744732	0.607421	268535746	6238	Cbr-aly-1		CBG21775
gi|526834488	1.05682	0.276146	1.07647	0.166677	526834488				CBG_09936
gi|268572009	1.87068	0.326178	3.37287	0.0215368	268572009	6238	Cbr-alh-9		CBG09070
gi|268532370	5.05825	0.338545	5.86138	0.00560637	268532370	6238	Cbr-alh-8		CBG03134
gi|268532932	1.14815	0.339117	1.20226	0.220497	268532932	6238	Cbr-alh-7		CBG20774
gi|268534210	0.862979	0.665743	0.895365	0.665865	268534210	6238	Cbr-alh-6		CBG07110
gi|309356777	1.39316	0.42201	1.09648	0.749235	309356777				CBG_18932
gi|268536246	4.74242	0.104019	6.13762	0.0267121	268536246	6238	Cbr-alh-3		CBG05984
gi|309366301	2.58226	0.145274	3.0761	0.102894	309366301				CBG_00074
gi|268575290	1.14815	0.327378	1.09648	0.176787	268575290	6238	Cbr-alh-12		CBG09190
gi|268576212	2.14783	0.582569	7.37904	0.00153275	268576212	6238	Cbr-alh-1		CBG23008
gi|309362899	1.7378	0.388022	1.45881	0.500759	309362899				CBG_07340
gi|309371382	2.26987	0.016843	1.83654	0.160489	309371382				CBG_09565
gi|268570368	0.954993	0.82348	0.862979	0.223831	268570368	6238	Cbr-air-1.2		CBG24785
gi|268570184	1.61436	0.428891	0.903649	0.853698	268570184	6238	Cbr-agef-1		CBG19779
gi|268570757	6.98232	0.00121007	5.39511	0.0326036	268570757	6238	Cbr-ads-1		CBG15716
gi|268576412	1.25892	0.648313	1.28233	0.632968	268576412	6238	Cbr-adr-2		CBG24155
gi|268574578	11.1686	0.0886461	14.8594	0.0541247	268574578	6238	Cbr-act-5		CBG18256
gi|309359507	1.45881	0.491152	1.25892	0.647947	309359507				CBG_14783
gi|268532688	2.22844	0.0884313	2.35505	0.0806842	268532688	6238	Cbr-acs-11		CBG20626
gi|268576106	6.98232	0.00392256	14.9969	2.03e-11	268576106	6238	Cbr-aco-2		CBG22943
gi|268577997	2.85759	0.033931	9.12011	5.32e-11	268577997	6238	Cbr-aco-1		CBG17361
gi|268568050	0.448745	0.0709292	1.92309	0.113766	268568050	6238	Cbr-acdh-1		CBG12644
gi|309364584	4.57088	0.204977	1.58489	0.599175	309364584				CBG_04085
gi|268531650	1.80302	0.356865	1.1272	0.730374	268531650	6238	Cbr-abcx-1		CBG02686
gi|268575492	1.41906	0.2201	1.39316	0.13923	268575492	6238	Cbr-abcf-3		CBG21100
gi|309355938	0.816582	0.868195	2.29087	0.166374	309355938				CBG_21198
gi|268556606	0.642688	0.3875	1.34276	0.980632	268556606	6238	Cbr-abcf-1		CBG08583
gi|268576198	1.5417	0.225841	2.85759	0.0143101	268576198	6238	Cbr-abce-1		CBG22999
gi|309358328	1.55597	0.244802	1.10662	0.902088	309358328				CBG_16249
RRRRRgi|309358328	0.383707	0.248363	0.283139	0.193197	309358328				CBG_16249
RRRRRgi|309358706	0.824138	0.717436	0.648634	0.477651	309358706				CBG_27953
RRRRRgi|309358680	1.0666	0.551858	0.981748	0.923087	309358680				CBG_27930
gi|309358071	1.23595	0.4237	1.28233	0.259201	309358071				CBG_27847
gi|309358056	0.83946	0.741152	1.58489	0.440683	309358056				CBG_27836
gi|309358021	0.398107	0.265673	0.0580764	0.048741	309358021				CBG_27826
gi|309359492	1.64437	0.417625	0.809096	0.697387	309359492				CBG_27751
gi|309359152	0.862979	0.0220916	0.855067	0.0453509	309359152				CBG_27636
RRRRRgi|309358398	0.436516	0.283208	0.570164	0.390622	309358398				CBG_27450
gi|309358300	1.41906	0.190061	1.22462	0.347306	309358300				CBG_27417
gi|309356318	0.990832	0.989071	0.903649	0.793434	309356318				CBG_27386
RRRRRgi|309357528	0.0405508	0.0660973	0.187068	0.148449	309357528				CBG_27385
gi|309364162	18.5353	3.43e-08	4.05509	0.127753	309364162				CBG_27247
gi|309360793	0.963829	0.571294	0.870964	0.552344	309360793				CBG_27216
RRRRRgi|309356749	1.58489	0.443098	1.70608	0.399387	309356749				CBG_27131
gi|309361796	1.13763	0.785412	1.19124	0.715111	309361796				CBG_27079
gi|309360918	0.831764	0.716646	0.737904	0.281307	309360918				CBG_26884
RRRRRgi|309366562	1	0.991227	1.02802	0.944794	309366562				CBG_26741
gi|309363094	1.05682	0.895951	0.928966	0.89187	309363094				CBG_26009
gi|309357453	0.954993	0.740735	1.01859	0.929709	309357453				CBG_25999
RRRRRgi|309357343	1.0666	0.915778	1.02802	0.93375	309357343				CBG_25969
gi|309358138	0.0809096	0.0986267	0.170608	0.139322	309358138				CBG_25931
gi|309361561	0.608135	0.43154	0.685488	0.518858	309361561				CBG_25885
RRRRRgi|309363937	1.35519	0.547979	1.48594	0.464173	309363937				CBG_25851
gi|309360280	0.862979	0.247513	0.92045	0.332008	309360280				CBG_25377
gi|309360107	0.855067	0.771156	0.903649	0.859055	309360107				CBG_25340
gi|309355459	1.36773	0.266717	1.1695	0.416179	309355459				CBG_25184
RRRRRgi|309366518	1.24738	0.657954	0.946237	0.932429	309366518				CBG_24770
gi|309366723	1.20226	0.914222	0.879022	0.453452	309366723				CBG_24316
RRRRRgi|309366758	1.07647	0.755183	0.990832	0.798947	309366758				CBG_24231
gi|309366769	1.57036	0.520974	1.69044	0.209504	309366769				CBG_24187
gi|309366827	0.972747	0.973758	0.679204	0.509351	309366827				CBG_24045
gi|309366928	0.0121339	0.0216002	0.0758578	0.0964688	309366928				CBG_23815
gi|526830012	0.954993	0.683044	0.981748	0.934599	526830012				CBG_23745
gi|309354851	1.48594	0.438147	2.26987	0.0848381	309354851				CBG_23538
gi|309354885	1.40605	0.439959	1.40605	0.437758	309354885				CBG_23435
gi|309355069	1.6293	0.281206	1.69044	0.265016	309355069				CBG_23016
gi|309355086	1.0666	0.688296	1.1695	0.290423	309355086				CBG_22980
gi|309355105	1.05682	0.893377	1.00925	0.965	309355105				CBG_22949
gi|309355118	1.40605	0.736478	1.94089	0.264835	309355118				CBG_22810
gi|309355199	1.58489	0.442111	1.39316	0.543976	309355199				CBG_22730
gi|309355317	1.55597	0.45655	1.0666	0.874668	309355317				CBG_22474
gi|309355312	1.14815	0.776844	1.55597	0.45231	309355312				CBG_22467
gi|309355482	1.13763	0.424849	1.10662	0.504264	309355482				CBG_22213
RRRRRgi|309355444	0.529663	0.357688	0.363078	0.236965	309355444				CBG_22126
gi|309355416	1.47231	0.49655	0.608135	0.431209	309355416				CBG_22064
gi|309355402	1.80302	0.369236	1.58489	0.441113	309355402				CBG_22025
gi|309355541	0.954993	0.187033	1.05682	0.0699316	309355541				CBG_21978
gi|526828494	0.0544503	0.30089	1.49969	0.475434	526828494				CBG_21944
RRRRRgi|309355645	1.22462	0.490269	0.0251189	0.133435	309355645				CBG_21760
gi|309355693	0.937562	0.532792	0.912011	0.349694	309355693				CBG_21666
gi|309355697	1.77011	0.820976	6.19441	3.9e-07	309355697				CBG_21657
gi|309355765	1.44544	0.513523	1.33045	0.588931	309355765				CBG_21624
gi|309355719	1.09648	0.504238	1.01859	0.641113	309355719				CBG_21525
gi|309355776	1.07647	0.708184	0.928966	0.568986	309355776				CBG_21459
gi|526832713	4.09261	0.00547351	3.63078	0.00823574	526832713				CBG_21351
gi|309355882	4.61318	0.152131	1.61436	0.40764	309355882				CBG_21291
gi|309355911	1	0.784537	1.03753	0.573586	309355911				CBG_21240
gi|309355921	1.04713	0.777237	1.04713	0.845668	309355921				CBG_21228
gi|309355934	2.48886	0.0335718	4.01791	0.0309384	309355934				CBG_21210
gi|309355942	0.691831	0.111706	0.801678	0.565607	309355942				CBG_21192
gi|309355964	1.61436	0.42893	1.49969	0.483696	309355964				CBG_21144
gi|309355987	0.267917	0.0223938	0.263027	0.00286903	309355987				CBG_21101
gi|309356196	0.972747	0.973167	1.23595	0.671832	309356196				CBG_21025
RRRRRgi|309356193	1.08643	0.827136	1.19124	0.954485	309356193				CBG_21018
gi|309356174	1.87068	0.299773	2.03236	0.206725	309356174				CBG_20965
gi|309356155	1.78649	0.372771	1.38038	0.556413	309356155				CBG_20911
gi|309356152	1.02802	0.0797038	1.28233	0.035285	309356152				CBG_20906
gi|309356094	2.10863	0.0145372	2.03236	0.019929	309356094				CBG_20766
gi|309356078	1.51356	0.189771	1.48594	0.194294	309356078				CBG_20734
gi|309356210	1.8197	0.365831	1.33045	0.591012	309356210				CBG_20562
gi|309356306	1.67494	0.395715	0.972747	0.966805	309356306				CBG_20414
gi|309356340	0.903649	0.539738	0.57544	0.133217	309356340				CBG_20283
gi|309356404	0.432514	0.281204	0.57544	0.396911	309356404				CBG_20158
gi|309356548	1.08643	0.309927	0.963829	0.88192	309356548				CBG_20114
gi|309356484	0.737904	0.591619	0.887156	0.822225	309356484				CBG_19958
gi|309371229	1.15878	0.970572	1.10662	0.82161	309371229				CBG_19844
gi|309356555	1.24738	0.658902	0.903649	0.857916	309356555				CBG_19804
gi|309356566	1.43219	0.249001	0.990832	0.74194	309356566				CBG_19783
gi|309371233	1.67494	0.31059	1.52757	0.588726	309371233				CBG_19742
gi|309356595	0.831764	0.60783	0.630957	0.439545	309356595				CBG_19734
gi|309356642	0.648634	0.0274998	0.608135	0.000514477	309356642				CBG_19693
gi|309356621	0.461318	0.302711	0.586138	0.407539	309356621				CBG_19651
gi|309356703	2.03236	0.480321	2.51189	0.137172	309356703				CBG_19592
gi|309356666	1.27057	0.642042	0.879022	0.806956	309356666				CBG_19520
gi|309357008	1.49969	0.02239	1.92309	0.0179793	309357008				CBG_19359
gi|309356983	1.01859	0.776747	0.870964	0.993183	309356983				CBG_19294
gi|309357127	1.47231	0.497914	1.04713	0.915745	309357127				CBG_18764
gi|309357125	1.2942	0.21177	1.09648	0.573044	309357125				CBG_18762
gi|187025009	2.35505	0.271306	1.28233	0.626729	187025009				CBG_18460
gi|309357491	0.207014	0.0533191	0.469894	0.192824	309357491				CBG_18388
gi|309357473	1.47231	0.647715	0.244343	0.073472	309357473				CBG_18356
RRRRRgi|309357462	0.310456	0.207668	0.363078	0.236176	309357462				CBG_18335
gi|309357409	1.85353	0.345707	1.87068	0.340825	309357409				CBG_18218
gi|309357402	1.70608	0.395092	1.47231	0.495287	309357402				CBG_18202
gi|309357326	1.00925	0.955178	0.990832	0.991206	309357326				CBG_18043
gi|309357324	1.14815	0.77728	0.704693	0.544751	309357324				CBG_18038
gi|309357610	1.1695	0.741248	1.00925	0.965388	309357610				CBG_17691
gi|309357611	1.67494	0.154344	1.94089	0.0225739	309357611				CBG_17687
gi|309357629	1.21339	0.699809	1.45881	0.506968	309357629				CBG_17650
gi|309357648	1.05682	0.312239	0.981748	0.35851	309357648				CBG_17615
gi|309357778	1.28233	0.631314	1.41906	0.528931	309357778				CBG_17339
gi|309357866	1.8197	0.395921	2.46604	0.272117	309357866				CBG_17217
gi|309357940	0.544503	0.235258	0.356451	0.0296572	309357940				CBG_17038
gi|309357964	0.963829	0.153772	1.75388	0.186291	309357964				CBG_16947
gi|309358084	1.48594	0.487331	1.57036	0.449903	309358084				CBG_16916
gi|309358004	5.24808	0.0230593	3.46737	0.0438273	309358004				CBG_16761
gi|309357975	1.18032	0.924655	1.75388	0.0864984	309357975				CBG_16703
gi|309371269	0.539511	0.265162	0.549541	0.326213	309371269				CBG_16668
gi|309358167	1.90546	0.44829	2.33346	0.269387	309358167				CBG_16623
gi|309371267	8.79023	0.112998	2.24905	0.284623	309371267				CBG_16570
gi|309358140	0.340408	0.305527	0.524808	0.405815	309358140				CBG_16566
gi|309358129	1.31826	0.597327	1.28233	0.551938	309358129				CBG_16540
gi|309371265	1.38038	0.451751	1.11686	0.735883	309371265				CBG_16520
gi|309358100	1.18032	0.727542	0.77983	0.653611	309358100				CBG_16490
gi|309358215	0.990832	0.840096	1.11686	0.475987	309358215				CBG_16436
gi|309358248	2.18776	0.29266	1.65959	0.414264	309358248				CBG_16392
gi|309358544	0.343558	0.0877792	0.102802	0.000970486	309358544				CBG_15819
gi|309358626	3.7325	0.860872	6.85488	0.308239	309358626				CBG_15770
gi|309358593	0.346737	0.226869	0.420727	0.273063	309358593				CBG_15708
gi|309358579	1.77011	0.304561	1.57036	0.369079	309358579				CBG_15687
gi|309371276	1.09648	0.779607	1.61436	0.067863	309371276				CBG_15647
gi|309358660	1.6293	0.293088	1.25892	0.483231	309358660				CBG_15627
RRRRRgi|309358660	0.887156	0.557761	0.887156	0.568469	309358660				CBG_15627
gi|309358764	1.13763	0.784856	2.39883	0.266454	309358764				CBG_15422
gi|309358784	1.99526	0.324331	1.5417	0.459926	309358784				CBG_15371
gi|309358832	0.937562	0.224575	0.981748	0.643012	309358832				CBG_15282
gi|309358835	0.887156	0.821465	0.855067	0.76698	309358835				CBG_15277
gi|309358855	0.0405508	0.0777113	0.15417	0.132002	309358855				CBG_15236
gi|309358861	0.794328	0.673383	0.737904	0.590693	309358861				CBG_15218
gi|309358868	1.02802	0.645037	0.972747	0.616295	309358868				CBG_15205
gi|309358906	1.77011	0.228384	1.39316	0.390889	309358906				CBG_15142
gi|309358987	2.1677	0.245975	2.65461	0.0226163	309358987				CBG_15103
RRRRRgi|309358985	0.809096	0.435993	0.879022	0.615198	309358985				CBG_15101
gi|309358951	2.0893	0.213602	1.27057	0.737983	309358951				CBG_15031
gi|309359057	0.862979	0.582017	0.787046	0.228633	309359057				CBG_14967
gi|309359433	1.22462	0.677024	1.08643	0.86806	309359433				CBG_14660
gi|309359420	1.49969	0.483681	1.40605	0.538324	309359420				CBG_14638
RRRRRgi|309359262	0.887156	0.819361	1.0666	0.879326	309359262				CBG_14380
gi|309359463	0.145881	0.124132	0.224906	0.175405	309359463				CBG_14168
gi|309359114	0.870964	0.673026	2.05116	0.0892184	309359114				CBG_14099
gi|309359095	5.15229	0.0829551	6.08135	0.0702433	309359095				CBG_14054
gi|309359556	1.23595	0.760942	0.903649	0.322623	309359556				CBG_13969
gi|309359569	2.208	0.0775756	1.5417	0.440804	309359569				CBG_13944
gi|309359570	1.04713	0.919657	1.58489	0.308432	309359570				CBG_13942
RRRRRgi|309359570	0.787046	0.662107	0.77983	0.65015	309359570				CBG_13942
gi|309359578	1.01859	0.645302	0.937562	0.81905	309359578				CBG_13933
gi|309359607	1.31826	0.358801	1.25892	0.318415	309359607				CBG_13873
gi|309359700	1.30617	0.576527	0.928966	0.893346	309359700				CBG_13832
gi|309359671	1.34276	0.326312	1.0666	0.351916	309359671				CBG_13776
gi|309359617	12.942	0.0425341	6.19441	0.667571	309359617				CBG_13657
RRRRRgi|309359864	0.625173	0.444184	0.717794	0.639957	309359864				CBG_13354
gi|309359868	0.831764	0.546386	1	0.962834	309359868				CBG_13344
gi|309359952	0.928966	0.887732	1.20226	0.2006	309359952				CBG_13310
gi|309359918	0.237684	0.0826713	1.09648	0.00445644	309359918				CBG_13232
gi|309359980	0.654636	0.0111929	0.363078	0.0120505	309359980				CBG_13088
gi|309360075	1.45881	0.504829	1.10662	0.825928	309360075				CBG_13058
RRRRRgi|309360301	0.420727	0.272895	0.519996	0.348187	309360301				CBG_12884
gi|309360266	1.20226	0.712893	1.1272	0.793504	309360266				CBG_12821
gi|309360261	0.937562	0.196953	1	0.501257	309360261				CBG_12802
gi|309360245	1.0666	0.388679	1.00925	0.546334	309360245				CBG_12765
gi|309360205	1.02802	0.929884	1.04713	0.805715	309360205				CBG_12680
RRRRRgi|309360174	2.35505	0.269231	1.45881	0.500553	309360174				CBG_12618
gi|309360151	1.52757	0.17913	1.41906	0.211268	309360151				CBG_12554
gi|309360135	1.03753	0.927036	1.14815	0.764752	309360135				CBG_12532
gi|309360389	1.59956	0.427097	1.40605	0.490554	309360389				CBG_12454
gi|309360354	1.39316	0.407145	1.52757	0.307807	309360354				CBG_12391
gi|309371322	1.27057	0.595744	1.02802	0.932795	309371322				CBG_12328
gi|309360309	0.972747	0.814083	0.946237	0.673424	309360309				CBG_12313
gi|309360308	1.36773	0.43852	0.809096	0.837972	309360308				CBG_12310
gi|309360408	1.67494	0.541281	2.22844	0.621445	309360408				CBG_12265
gi|309360407	1.02802	0.936822	1.38038	0.556889	309360407				CBG_12260
gi|309360431	2.22844	0.0301162	1.41906	0.33459	309360431				CBG_12231
gi|309360476	1.22462	0.67925	1.07647	0.872437	309360476				CBG_12107
RRRRRgi|309360595	1.58489	0.443098	1.70608	0.399387	309360595				CBG_12069
gi|309360547	1.07647	0.716896	0.912011	0.71969	309360547				CBG_11979
gi|309360545	1.1272	0.160152	0.981748	0.971484	309360545				CBG_11977
gi|309371330	1.47231	0.374871	1.30617	0.449898	309371330				CBG_11970
gi|309360632	1.22462	0.485027	1.38038	0.215333	309360632				CBG_11883
gi|309360650	1.22462	0.680637	1.61436	0.431627	309360650				CBG_11801
gi|309360708	1.11686	0.51147	1.0666	0.625434	309360708				CBG_11722
gi|309360730	2.07014	0.311046	1.83654	0.357934	309360730				CBG_11682
RRRRRgi|309360745	1.11686	0.816417	1.15878	0.757749	309360745				CBG_11657
gi|309360807	2.53513	0.182871	2.88403	0.165786	309360807				CBG_11519
gi|309360868	5.59758	0.000913689	5.44503	0.00967919	309360868				CBG_11408
gi|309361022	0.704693	0.196201	0.383707	0.0182647	309361022				CBG_11240
gi|309360979	1.20226	0.34268	1.02802	0.965716	309360979				CBG_11153
gi|309360968	0.801678	0.686658	0.698232	0.533816	309360968				CBG_11134
gi|309361136	1.0666	0.882018	1.01859	0.959935	309361136				CBG_10971
gi|309361093	1.52757	0.466613	1.44544	0.508189	309361093				CBG_10876
gi|309361219	1.02802	0.987291	1.02802	0.941143	309361219				CBG_10830
gi|309361311	0.879022	0.662573	1.02802	0.98797	309361311				CBG_10558
gi|309361415	0.711214	0.51282	0.47863	0.275298	309361415				CBG_10520
gi|309361372	0.432514	0.281204	0.57544	0.396911	309361372				CBG_10435
gi|309361421	0.0452898	4.8e-06	0.0887156	1.48e-05	309361421				CBG_10339
RRRRRgi|309361439	0.0591562	0.0882291	0.224906	0.164072	309361439				CBG_10286
RRRRRgi|309361503	1.00925	0.970596	0.824138	0.721866	309361503				CBG_10175
gi|309361674	1.18032	0.15877	1.00925	0.828948	309361674				CBG_10075
gi|309361631	2.1677	0.487948	2.07014	0.201731	309361631				CBG_09990
gi|309361583	2.93765	0.219275	2.93765	0.220836	309361583				CBG_09901
gi|309361581	0.954993	0.983987	1.02802	0.951531	309361581				CBG_09896
gi|309361569	1.24738	0.65775	1.35519	0.567846	309361569				CBG_09880
RRRRRgi|309361517	1.28233	0.633918	1.61436	0.427382	309361517				CBG_09775
gi|309361766	0.946237	0.330705	0.946237	0.448578	309361766				CBG_09629
gi|309371380	3.16228	0.136274	2.1677	0.491257	309371380				CBG_09591
gi|309361802	1.1272	0.72434	1.04713	0.824723	309361802				CBG_09562
gi|309361834	1.01859	0.932734	1.48594	0.364999	309361834				CBG_09492
gi|309361836	1.49969	0.451643	1.38038	0.519098	309361836				CBG_09489
gi|309361917	2.88403	0.444671	6.66807	0.0249279	309361917				CBG_09336
gi|309361925	0.679204	0.105023	2.24905	0.903207	309361925				CBG_09322
gi|309361954	1.85353	0.357214	1	0.986669	309361954				CBG_09283
gi|309361971	1.97697	0.328493	1.88799	0.345956	309361971				CBG_09249
gi|309362019	1.65959	0.411872	1.21339	0.691012	309362019				CBG_09176
gi|309362003	0.879022	0.796377	0.847227	0.754501	309362003				CBG_09135
gi|309371390	1.52757	0.800619	5.01187	0.0186554	309371390				CBG_09115
gi|309362037	2.22844	0.285421	1.69044	0.402636	309362037				CBG_09112
gi|309362069	1.01859	0.960156	0.990832	0.754702	309362069				CBG_09045
gi|309362101	1	0.967338	0.946237	0.788475	309362101				CBG_08977
gi|309362177	1.41906	0.814993	2.58226	0.251267	309362177				CBG_08829
gi|309362199	4.01791	0.00110349	4.13048	3.28e-05	309362199				CBG_08717
gi|309362223	1.22462	0.687833	1.44544	0.512871	309362223				CBG_08701
gi|309362339	0.946237	0.287432	1.04713	0.358567	309362339				CBG_08491
gi|309362415	0.954993	0.644663	0.912011	0.732093	309362415				CBG_08415
gi|309362385	1.20226	0.605066	0.544503	0.0196127	309362385				CBG_08359
gi|309362352	1.05682	0.497351	0.937562	0.810809	309362352				CBG_08287
gi|309371410	3.25087	0.0139035	5.64937	7.93e-07	309371410				CBG_08279
gi|309362440	1.39316	0.828691	0.679204	0.0984721	309362440				CBG_08228
gi|309362569	2.75423	0.00911737	2.55859	0.0103473	309362569				CBG_07943
gi|309362726	2.65461	0.0661066	5.24808	0.000582943	309362726				CBG_07699
gi|309363062	1.0666	0.877025	1.11686	0.810617	309363062				CBG_07011
gi|309363087	1.19124	0.4879	1.33045	0.152778	309363087				CBG_06958
gi|309363147	1.24738	0.667027	1.20226	0.70317	309363147				CBG_06934
gi|309363141	6.60694	0.0553529	9.12011	0.035873	309363141				CBG_06925
RRRRRgi|309363141	0.831764	0.500981	0.809096	0.202437	309363141				CBG_06925
RRRRRgi|309363137	6.60694	0.3429	19.2309	0.194176	309363137				CBG_06911
gi|309363125	1.57036	0.770204	0.928966	0.415286	309363125				CBG_06885
gi|309363113	1.07647	0.869628	0.963829	0.953183	309363113				CBG_06850
gi|309363361	0.903649	0.754341	1.10662	0.338313	309363361				CBG_06721
gi|309371425	1.94089	0.334917	2.37684	0.268966	309371425				CBG_06643
gi|309363263	0.847227	0.587668	0.758578	0.408028	309363263				CBG_06515
gi|309363233	1.07647	0.861639	0.895365	0.84344	309363233				CBG_06449
gi|309363214	1.1272	0.793743	0.724436	0.568614	309363214				CBG_06403
gi|309363397	0.946237	0.421296	0.895365	0.108883	309363397				CBG_06268
gi|309363430	0.990832	0.874181	0.83946	0.583947	309363430				CBG_06215
gi|309363464	0.847227	0.943133	0.570164	0.398733	309363464				CBG_06150
gi|309363475	0.912011	0.646074	0.787046	0.296119	309363475				CBG_06123
gi|309363495	0.912011	0.548454	1.0666	0.318617	309363495				CBG_06075
gi|309363523	1.28233	0.40562	2.55859	0.447334	309363523				CBG_06020
RRRRRgi|309363526	1.51356	0.473202	1.2942	0.616344	309363526				CBG_06016
gi|309363528	0.0772681	1.71e-06	1.55597	0.691727	309363528				CBG_06014
gi|309363553	1.99526	0.322439	2.05116	0.311276	309363553				CBG_05956
gi|309363630	1.49969	0.484712	1.41906	0.525911	309363630				CBG_05798
gi|309363647	1.52757	0.327435	1.6293	0.29589	309363647				CBG_05749
gi|309363649	0.376704	0.131399	0.0801678	0.0428378	309363649				CBG_05746
gi|309363664	1.90546	0.101692	2.35505	0.029538	309363664				CBG_05718
gi|309363707	0.862979	0.782844	0.691831	0.526804	309363707				CBG_05583
gi|309363706	1.49969	0.482518	0.666807	0.499877	309363706				CBG_05582
gi|309363784	1.15878	0.563181	1.1272	0.614748	309363784				CBG_05409
gi|309364003	1.20226	0.00287251	1.04713	0.00326348	309364003				CBG_05028
gi|309364179	0.413047	0.267366	0.248886	0.175844	309364179				CBG_04848
gi|309364169	0.570164	0.493801	0.222843	0.050885	309364169				CBG_04830
gi|309364140	0.534564	0.0975902	0.165959	0.146152	309364140				CBG_04772
gi|309364061	1.14815	0.354387	1.33045	0.241378	309364061				CBG_04610
RRRRRgi|309364044	0.758578	0.622117	0.717794	0.563321	309364044				CBG_04562
gi|309364382	1.25892	0.399673	1.24738	0.392308	309364382				CBG_04317
gi|309364376	0.937562	0.876768	0.608135	0.301064	309364376				CBG_04305
gi|309364366	0.380189	0.246512	0.405508	0.262624	309364366				CBG_04283
gi|309364646	1.31826	0.548072	1.55597	0.404974	309364646				CBG_04232
gi|309364541	0.529663	0.35603	0.564937	0.38545	309364541				CBG_03999
gi|309364521	0.862979	0.900266	1.34276	0.403178	309364521				CBG_03964
gi|309364488	0.366438	0.238726	0.280543	0.19106	309364488				CBG_03903
gi|309364455	1.07647	0.610256	1.1695	0.5377	309364455				CBG_03843
RRRRRgi|309364746	0.267917	0.185638	0.457088	0.298647	309364746				CBG_03513
gi|309364826	1.20226	0.579757	1.41906	0.202467	309364826				CBG_03464
gi|309364800	0.591562	0.0165576	1.67494	0.484032	309364800				CBG_03408
gi|309364848	1.11686	0.55374	1.08643	0.756348	309364848				CBG_03304
gi|309364856	4.92039	0.471302	8.01678	0.121775	309364856				CBG_03281
gi|309364881	0.809096	0.570545	0.231207	0.268365	309364881				CBG_03203
gi|309364923	0.685488	0.343644	1.39316	0.948536	309364923				CBG_03108
gi|309364944	2.37684	0.249869	1.15878	0.291059	309364944				CBG_03070
gi|309364979	1.24738	0.44039	1.25892	0.551361	309364979				CBG_03001
gi|309365042	0.267917	0.0141831	0.432514	0.0947194	309365042				CBG_02850
gi|309365047	0.570164	0.43542	0.457088	0.383926	309365047				CBG_02840
gi|309365081	1.25892	0.77836	2.31206	0.183403	309365081				CBG_02783
gi|309365103	0.831764	0.0186743	0.316228	0.000163293	309365103				CBG_02746
gi|309365173	0.260615	0.000325515	0.401791	0.048688	309365173				CBG_02604
gi|309365188	1.94089	0.190011	2.05116	0.124972	309365188				CBG_02570
gi|309365226	2.65461	0.241564	1.94089	0.333917	309365226				CBG_02485
gi|309365274	0.990832	0.634404	1.00925	0.224716	309365274				CBG_02397
gi|309365342	1.1695	0.706443	1.30617	0.602161	309365342				CBG_02271
gi|309365344	1.18032	0.957528	1.59956	0.331359	309365344				CBG_02267
gi|309365498	2.46604	0.0276152	3.37287	0.000833731	309365498				CBG_02064
gi|309365480	0.816582	0.708208	0.937562	0.911267	309365480				CBG_02031
gi|309365473	1.07647	0.620815	2.05116	0.817414	309365473				CBG_02020
gi|309365398	1.10662	0.829131	0.954993	0.946221	309365398				CBG_01890
gi|309365397	2.33346	0.535801	3.94457	0.168564	309365397				CBG_01887
gi|309371509	0.937562	0.90945	0.816582	0.708928	309371509				CBG_01740
gi|309371511	1.70608	0.396707	2.67917	0.238325	309371511				CBG_01629
gi|309365682	4.40555	0.167306	5.59758	0.0208755	309365682				CBG_01584
RRRRRgi|309365682	1.34276	0.198134	1.23595	0.311745	309365682				CBG_01584
gi|309365698	1.55597	0.453788	1.52757	0.464971	309365698				CBG_01545
gi|309365707	1.02802	0.933206	0.963829	0.958227	309365707				CBG_01520
gi|309365711	1.05682	0.872116	0.937562	0.840575	309365711				CBG_01513
gi|309365712	1.90546	0.344888	1.83654	0.361621	309365712				CBG_01512
gi|309365728	0.380189	0.0915528	0.409261	0.0217127	309365728				CBG_01478
gi|309365914	2.96483	0.0354716	2.88403	0.0346566	309365914				CBG_01436
RRRRRgi|309365896	1.77011	0.333093	1.1695	0.701363	309365896				CBG_01392
gi|309365875	1.00925	0.976685	1.02802	0.934657	309365875				CBG_01351
RRRRRgi|309365810	1.28233	0.633918	1.61436	0.427382	309365810				CBG_01227
gi|309365925	1.08643	0.599487	1.03753	0.81543	309365925				CBG_01062
gi|309365928	1.04713	0.689603	1.04713	0.575791	309365928				CBG_01054
gi|309365952	1.02802	0.0342523	4.05509	0.0644712	309365952				CBG_00996
gi|309366019	0.49204	0.324682	0.591562	0.411128	309366019				CBG_00762
gi|309366062	0.954993	0.958354	0.847227	0.738757	309366062				CBG_00745
gi|309366094	0.474242	0.0937615	1.30617	0.501397	309366094				CBG_00683
gi|309366117	1.18032	0.431139	0.963829	0.94712	309366117				CBG_00623
gi|309366130	1.02802	0.903845	0.972747	0.951383	309366130				CBG_00600
gi|309366140	0.928966	0.379905	1.03753	0.711197	309366140				CBG_00585
gi|526793707	3.19154	0.162428	4.44631	0.00759199	526793707				CBG_00466
RRRRRgi|309366202	1.49969	0.484712	1.41906	0.525911	309366202				CBG_00373
gi|309366200	1.25892	0.386065	1.08643	0.674297	309366200				CBG_00366
gi|309366409	0.937562	0.915936	1.18032	0.732585	309366409				CBG_00230
RRRRRgi|309366409	1.55597	0.451761	1.34276	0.582773	309366409				CBG_00230
gi|309366358	1.10662	0.421046	1.03753	0.697528	309366358				CBG_00124
gi|309366435	3.25087	0.272164	2.99226	0.201339	309366435				CBG_00006
gi|51512403	1.51356	0.471489	1.41906	0.529352	51512403
gi|62899719	1.1272	0.339578	0.972747	0.996996	62899719	6238	Cbr-arx-2	WBGene00031147	CBG09586
gi|62899720	1.04713	0.317132	0.981748	0.292497	62899720	6238	Cbr-arx-1	WBGene00026942	CBG04224
gi|74907434	1.02802	0.874827	0.990832	0.820308	74907434	6238	Cbr-arf-1.2	WBGene00030680	CBG09004
gi|584596203	2.33346	0.278751	2.58226	0.605245	584596203
gi|268575340	1.14815	0.262794	1.03753	0.536599	268575340	6238	CBG00031		CBG00031
gi|268580439	1.85353	0.498114	2.31206	0.158531	268580439	6238	CBG00051		CBG00051
gi|268580617	1.7378	0.361417	1.69044	0.359317	268580617	6238	CBG00200		CBG00200
gi|268562974	0.92045	0.278117	1.44544	0.70441	268562974	6238	CBG00301		CBG00301
gi|268534506	1.07647	0.617937	1.14815	0.292759	268534506	6238	CBG00405		CBG00405
gi|268534508	0.887156	0.819184	0.879022	0.814175	268534508	6238	CBG00406		CBG00406
gi|268534598	0.265461	0.000679139	0.293765	0.0407062	268534598	6238	CBG00458		CBG00458
RRRRRgi|268529968	1.41906	0.799471	0.597035	0.339357	268529968	6238	CBG00511		CBG00511
gi|268530172	0.469894	0.306874	0.654636	0.480107	268530172	6238	CBG00622		CBG00622
gi|268530242	1.52757	0.465878	2.60615	0.245766	268530242	6238	CBG00666		CBG00666
gi|268530368	0.613762	0.590465	0.334195	0.0590873	268530368	6238	CBG00746		CBG00746
gi|268554828	1.08643	0.848944	1.15878	0.753774	268554828	6238	CBG00798		CBG00798
gi|268554868	0.608135	0.733894	0.105682	0.372134	268554868	6238	CBG00819		CBG00819
gi|268554870	0.895365	0.293046	0.809096	0.309875	268554870	6238	CBG00820		CBG00820
gi|268554896	0.170608	0.235525	0.145881	0.22484	268554896	6238	CBG00833		CBG00833
gi|268529080	1.97697	0.327182	1.44544	0.510942	268529080	6238	CBG00879		CBG00879
gi|268529094	0.928966	0.813623	0.711214	0.375941	268529094	6238	CBG00891		CBG00891
gi|268529136	1.13763	0.723286	0.879022	0.780183	268529136	6238	CBG00917		CBG00917
gi|268529140	0.237684	0.0920819	0.801678	0.505836	268529140	6238	CBG00919		CBG00919
gi|268529222	2.44343	0.293376	3.0761	0.118515	268529222	6238	CBG00970		CBG00970
gi|268529252	1.01859	0.690406	1.24738	0.357639	268529252	6238	CBG00986		CBG00986
gi|268529282	0.816582	0.840236	2.14783	0.362292	268529282	6238	CBG01005		CBG01005
gi|268529284	0.847227	0.369053	1.13763	0.9326	268529284	6238	CBG01006		CBG01006
gi|268556158	4.69894	0.140115	5.80764	0.0125521	268556158	6238	CBG01308		CBG01308
gi|268556166	0.149969	5.79e-08	0.625173	0.0347752	268556166	6238	CBG01313		CBG01313
gi|268556282	0.737904	0.0320386	1	0.8353	268556282	6238	CBG01380		CBG01380
gi|268556290	1.83654	0.346534	1.33045	0.532822	268556290	6238	CBG01385		CBG01385
RRRRRgi|268556354	1.20226	0.706824	1.15878	0.76281	268556354	6238	CBG01420		CBG01420
gi|268552065	1.15878	0.76779	1.23595	0.562253	268552065	6238	CBG01548		CBG01548
gi|268552203	0.963829	0.151884	0.954993	0.235046	268552203	6238	CBG01630		CBG01630
gi|268552257	1.23595	0.675764	1.00925	0.964127	268552257	6238	CBG01664		CBG01664
gi|268552261	1.25892	0.31654	1.1272	0.464717	268552261	6238	CBG01666		CBG01666
gi|268552265	1.70608	0.396176	1.75388	0.383178	268552265	6238	CBG01668		CBG01668
gi|268552275	1.11686	0.639249	1.90546	0.6613	268552275	6238	CBG01674		CBG01674
gi|268552315	1	0.96387	1.33045	0.555152	268552315	6238	CBG01701		CBG01701
RRRRRgi|268552315	1.05682	0.473536	0.946237	0.920294	268552315	6238	CBG01701		CBG01701
gi|268552357	0.972747	0.954577	1.03753	0.87175	268552357	6238	CBG01726		CBG01726
gi|74847278	2.01372	0.0944408	3.22107	0.000105244	74847278	6238	CBG01737	WBGene00024926	CBG01737
RRRRRgi|268552485	1.11686	0.806842	1.49969	0.484724	268552485	6238	CBG01795		CBG01795
gi|268577581	0.448745	0.00482737	0.534564	8.03e-05	268577581	6238	CBG01975		CBG01975
gi|268577679	2.85759	0.080013	3.31131	0.0530345	268577679	6238	CBG02038		CBG02038
gi|268566649	1.24738	0.629672	1.14815	0.746912	268566649	6238	CBG02223		CBG02223
gi|268566689	0.990832	0.995555	1.22462	0.680336	268566689	6238	CBG02238		CBG02238
gi|268566715	0.855067	0.300524	0.831764	0.184765	268566715	6238	CBG02246		CBG02246
gi|268566719	0.409261	0.0367254	0.895365	0.984267	268566719	6238	CBG02247		CBG02247
gi|268531096	3.19154	0.178604	3.94457	0.0670827	268531096	6238	CBG02349		CBG02349
gi|268531142	1.38038	0.110946	1.13763	0.131664	268531142	6238	CBG02379		CBG02379
gi|268531144	1.07647	0.868408	1.0666	0.875094	268531144	6238	CBG02380		CBG02380
gi|268531304	1.19124	0.625045	1.10662	0.925274	268531304	6238	CBG02473		CBG02473
gi|268531322	0.92045	0.886787	0.928966	0.897397	268531322	6238	CBG02484		CBG02484
gi|268531462	1	0.950775	1.01859	0.88974	268531462	6238	CBG02572		CBG02572
gi|268531464	1.30617	0.534897	1.25892	0.529099	268531464	6238	CBG02573		CBG02573
gi|268531564	0.92045	0.185778	1.09648	0.94641	268531564	6238	CBG02632		CBG02632
gi|268531582	0.313329	0.209601	0.554626	0.379988	268531582	6238	CBG02643		CBG02643
gi|268531778	4.96592	0.129197	6.54636	0.0856905	268531778	6238	CBG02769		CBG02769
gi|268531840	1.6293	0.427014	1.67494	0.409716	268531840	6238	CBG02810		CBG02810
gi|268531866	0.83946	0.932034	0.824138	0.8706	268531866	6238	CBG02826		CBG02826
gi|268531920	0.277971	0.0209353	1.20226	0.953311	268531920	6238	CBG02861		CBG02861
gi|268531928	1.64437	0.419623	1.72187	0.394792	268531928	6238	CBG02865		CBG02865
gi|268531944	2.63027	0.0273068	1.70608	0.0954621	268531944	6238	CBG02874		CBG02874
gi|74907867	0.937562	0.886885	0.895365	0.873015	74907867	6238	CBG02884	WBGene00025852	CBG02884
gi|268532018	1.1695	0.755683	1.11686	0.86333	268532018	6238	CBG02921		CBG02921
gi|268532282	0.772681	0.629075	0.625173	0.429402	268532282	6238	CBG03077		CBG03077
gi|268532360	0.990832	0.767995	1.22462	0.508662	268532360	6238	CBG03126		CBG03126
RRRRRgi|309364909	1.95885	0.283893	1.52757	0.403883	309364909				CBG03144
gi|268532390	0.280543	0.0654274	0.119124	0.00118722	268532390	6238	CBG03145		CBG03145
gi|268532442	1.10662	0.231663	0.972747	0.660508	268532442	6238	CBG03180		CBG03180
gi|268532464	2.65461	0.0861129	3.7325	0.0370361	268532464	6238	CBG03195		CBG03195
RRRRRgi|268532524	0.92045	0.880754	0.809096	0.690999	268532524	6238	CBG03232		CBG03232
gi|268532624	0.496592	0.00116926	0.972747	0.0029164	268532624	6238	CBG03302		CBG03302
gi|268537014	1.0666	0.934467	0.862979	0.735414	268537014	6238	CBG03314		CBG03314
gi|268537106	1.51356	0.459305	1.08643	0.856274	268537106	6238	CBG03371		CBG03371
gi|268537122	1.23595	0.369764	1.14815	0.459061	268537122	6238	CBG03380		CBG03380
gi|268537132	0.457088	0.0642273	2.83139	0.0152305	268537132	6238	CBG03385		CBG03385
gi|268537190	0.313329	0.0861736	1.15878	0.831562	268537190	6238	CBG03416		CBG03416
gi|268537214	1.28233	0.575563	1.64437	0.35405	268537214	6238	CBG03429		CBG03429
gi|268537278	1.03753	0.720034	1.03753	0.693889	268537278	6238	CBG03465		CBG03465
gi|268563957	0.954993	0.936724	1.8197	0.0511285	268563957	6238	CBG03574		CBG03574
gi|268563969	0.870964	0.365872	0.698232	0.126197	268563969	6238	CBG03577		CBG03577
gi|268564075	1.67494	0.405183	2.33346	0.262786	268564075	6238	CBG03613		CBG03613
gi|268529622	2.03236	0.316542	2.65461	0.240685	268529622	6238	CBG03655		CBG03655
gi|268529624	1.01859	0.451246	1.14815	0.162741	268529624	6238	CBG03656		CBG03656
gi|268564632	0.180302	8.17e-05	0.113763	0.0413497	268564632	6238	CBG03708		CBG03708
gi|268564634	0.972747	0.550159	0.954993	0.216189	268564634	6238	CBG03709		CBG03709
gi|268564640	1.57036	0.445373	1.44544	0.48442	268564640	6238	CBG03712		CBG03712
gi|268564765	1.02802	0.927897	1.01859	0.860735	268564765	6238	CBG03769		CBG03769
gi|268564773	1.20226	0.537778	1.8197	0.550294	268564773	6238	CBG03774		CBG03774
gi|268564781	7.11213	0.4676	3.63078	0.477973	268564781	6238	CBG03777		CBG03777
RRRRRgi|268564805	1.01859	0.958496	0.946237	0.925975	268564805	6238	CBG03790		CBG03790
gi|268565039	0.847227	0.906958	1.55597	0.319086	268565039	6238	CBG03884		CBG03884
gi|268565185	2.12814	0.300768	1.88799	0.348674	268565185	6238	CBG03945		CBG03945
gi|268565283	0.870964	0.249588	0.847227	0.00801437	268565283	6238	CBG03983		CBG03983
gi|268565287	1.5417	0.453589	1.33045	0.568905	268565287	6238	CBG03984		CBG03984
gi|268565465	0.990832	0.995939	0.972747	0.971006	268565465	6238	CBG04048		CBG04048
gi|268565503	1.87068	0.669787	2.14783	0.131781	268565503	6238	CBG04059		CBG04059
gi|268565525	0.990832	0.98951	0.855067	0.386731	268565525	6238	CBG04066		CBG04066
gi|268565605	0.334195	0.219294	0.529663	0.355847	268565605	6238	CBG04097		CBG04097
gi|268565691	1.03753	0.354836	1.07647	0.134857	268565691	6238	CBG04128		CBG04128
gi|268576685	1.72187	0.39271	1.28233	0.632009	268576685	6238	CBG04137		CBG04137
gi|268565769	1.27057	0.649364	1.2942	0.588911	268565769	6238	CBG04172		CBG04172
gi|268565777	0.131826	9.04e-06	0.0648634	0.00122795	268565777	6238	CBG04174		CBG04174
gi|268565841	0.954993	0.81115	1.03753	0.858114	268565841	6238	CBG04194		CBG04194
gi|268565919	0.954993	0.168035	1.00925	0.0398011	268565919	6238	CBG04223		CBG04223
gi|268565935	0.990832	0.844642	1.05682	0.977508	268565935	6238	CBG04227		CBG04227
gi|268530380	1.19124	0.722711	1.2942	0.612954	268530380	6238	CBG04239		CBG04239
gi|268530420	0.751623	0.0355216	0.862979	0.106764	268530420	6238	CBG04265		CBG04265
gi|268530448	0.0787046	0.0226871	0.207014	0.0201636	268530448	6238	CBG04280		CBG04280
gi|268530476	1.08643	0.955763	0.928966	0.266211	268530476	6238	CBG04296		CBG04296
RRRRRgi|268530490	0.524808	0.360887	0.416869	0.286239	268530490	6238	CBG04309		CBG04309
gi|268552921	0.549541	0.277788	2.07014	0.853893	268552921	6238	CBG04457		CBG04457
gi|268552925	2.39883	0.10002	1.99526	0.129837	268552925	6238	CBG04460		CBG04460
gi|268559598	1.05682	0.89997	1.15878	0.760029	268559598	6238	CBG04575		CBG04575
gi|268559664	2.01372	0.0338288	2.18776	0.2292	268559664	6238	CBG04612		CBG04612
gi|268559986	0.972747	0.482389	0.831764	0.410074	268559986	6238	CBG04748		CBG04748
gi|268579719	0.855067	0.377012	0.946237	0.618831	268579719	6238	CBG05010		CBG05010
gi|268579721	0.416869	0.409458	3.01995	0.041464	268579721	6238	CBG05011		CBG05011
gi|268579797	4.32514	0.0777441	4.96592	0.0616679	268579797	6238	CBG05062		CBG05062
gi|268579803	2.07014	0.559829	2.72898	0.0950472	268579803	6238	CBG05065		CBG05065
gi|268563152	1.07647	0.980922	2.208	0.268058	268563152	6238	CBG05109		CBG05109
gi|71151992	1.30617	0.451585	2.88403	0.161753	71151992	6238	CBG05114	WBGene00027644	CBG05114
gi|268563240	1.03753	0.5965	1.00925	0.994593	268563240	6238	CBG05145		CBG05145
RRRRRgi|268572195	0.937562	0.765329	1	0.966901	268572195	6238	CBG05170		CBG05170
gi|268572229	1.59956	0.437409	1.64437	0.418985	268572229	6238	CBG05180		CBG05180
gi|268572273	0.954993	0.442632	1.00925	0.823038	268572273	6238	CBG05192		CBG05192
gi|268581261	1.22462	0.616656	1.1695	0.76363	268581261	6238	CBG05336		CBG05336
gi|268536766	1.1272	0.919341	0.724436	0.170368	268536766	6238	CBG05381		CBG05381
gi|268536772	2.31206	0.375934	3.37287	0.190243	268536772	6238	CBG05384		CBG05384
gi|268536778	0.608135	0.432139	0.519996	0.347678	268536778	6238	CBG05389		CBG05389
gi|268536844	1	0.980291	0.831764	0.728229	268536844	6238	CBG05428		CBG05428
gi|268536878	5.97035	0.153632	4.16869	0.192599	268536878	6238	CBG05448		CBG05448
gi|268536984	1.48594	0.446886	1.43219	0.490515	268536984	6238	CBG05511		CBG05511
gi|268562285	1.0666	0.784819	0.816582	0.118475	268562285	6238	CBG05596		CBG05596
RRRRRgi|268562363	1.31826	0.601348	1.77011	0.376123	268562363	6238	CBG05629		CBG05629
gi|268562431	1.04713	0.78867	1.0666	0.466159	268562431	6238	CBG05654		CBG05654
gi|268562565	1.21339	0.459872	1.04713	0.800793	268562565	6238	CBG05695		CBG05695
gi|268535806	0.432514	0.100784	0.534564	0.404943	268535806	6238	CBG05717		CBG05717
gi|268535914	1.28233	0.934881	0.0444631	0.0671911	268535914	6238	CBG05779		CBG05779
RRRRRgi|268535914	1.59956	0.37536	1.20226	0.654158	268535914	6238	CBG05779		CBG05779
gi|268535952	0.299226	0.201718	0.380189	0.247026	268535952	6238	CBG05802		CBG05802
gi|268535972	3.76704	0.181002	2.0893	0.307486	268535972	6238	CBG05816		CBG05816
gi|268536000	2.05116	0.311925	1.31826	0.599111	268536000	6238	CBG05834		CBG05834
gi|268536026	1.67494	0.410477	0.946237	0.931502	268536026	6238	CBG05849		CBG05849
gi|268536068	1.88799	0.3486	2.42103	0.264091	268536068	6238	CBG05881		CBG05881
gi|268536092	1.15878	0.166228	4.7863	0.627831	268536092	6238	CBG05894		CBG05894
gi|268536126	0.887156	0.830479	1.1695	0.748001	268536126	6238	CBG05915		CBG05915
gi|268536130	3.40408	0.179028	2.88403	0.203938	268536130	6238	CBG05917		CBG05917
gi|268536332	4.96592	0.590057	16.5959	0.00130886	268536332	6238	CBG06032		CBG06032
gi|268536392	0.981748	0.968367	1.02802	0.902908	268536392	6238	CBG06070		CBG06070
gi|268536396	1	0.346767	1.07647	0.747861	268536396	6238	CBG06072		CBG06072
gi|268536444	0.879022	0.99824	0.698232	0.574877	268536444	6238	CBG06101		CBG06101
gi|268536470	1.05682	0.919607	1.00925	0.890931	268536470	6238	CBG06117		CBG06117
gi|268536594	7.17794	0.0194621	14.1906	6.56e-06	268536594	6238	CBG06199		CBG06199
gi|268536640	0.337287	0.221446	0.272898	0.188028	268536640	6238	CBG06223		CBG06223
gi|268536642	1.18032	0.860216	1.43219	0.79583	268536642	6238	CBG06224		CBG06224
RRRRRgi|268536646	0.0390841	0.0770209	0.413047	0.268319	268536646	6238	CBG06226		CBG06226
RRRRRgi|74791562	0.990832	0.99714	0.711214	0.55673	74791562	6238	CBG06228	WBGene00028535	CBG06228
gi|268536688	1.04713	0.00357556	1.28233	0.00258535	268536688	6238	CBG06250		CBG06250
gi|268565169	1.28233	0.549348	1.2942	0.483678	268565169	6238	CBG06323		CBG06323
gi|268565347	0.496592	0.327856	0.387258	0.250705	268565347	6238	CBG06354		CBG06354
gi|268565537	0.990832	0.863271	1.01859	0.952084	268565537	6238	CBG06401		CBG06401
gi|268565727	1.45881	0.332324	1.27057	0.457875	268565727	6238	CBG06453		CBG06453
gi|268566655	1	0.978387	0.887156	0.829863	268566655	6238	CBG06697		CBG06697
gi|268566901	1.33045	0.585356	0.946237	0.928184	268566901	6238	CBG06776		CBG06776
gi|74846896	2.83139	0.227718	2.80543	0.229275	74846896	6238	CBG06798	WBGene00029014	CBG06798
gi|268574868	1.00925	0.960904	1.01859	0.750731	268574868	6238	CBG06810		CBG06810
gi|268575028	0.544503	0.37063	0.505825	0.334819	268575028	6238	CBG06913		CBG06913
gi|268533952	0.937562	0.884195	1.14815	0.540433	268533952	6238	CBG06959		CBG06959
gi|268533954	1.03753	0.928994	1.18032	0.73754	268533954	6238	CBG06960		CBG06960
gi|268533978	1.77011	0.531398	2.26987	0.419222	268533978	6238	CBG06974		CBG06974
gi|268534016	1.11686	0.804591	1.27057	0.63616	268534016	6238	CBG06997		CBG06997
gi|268534058	0.928966	0.778926	1.1272	0.318626	268534058	6238	CBG07018		CBG07018
gi|268534132	1.0666	0.412049	1.24738	0.203056	268534132	6238	CBG07062		CBG07062
gi|268534180	1.00925	0.973491	1.24738	0.656656	268534180	6238	CBG07090		CBG07090
gi|268534228	2.208	0.290436	2.33346	0.274148	268534228	6238	CBG07125		CBG07125
RRRRRgi|268581319	5.97035	0.359065	16.7494	0.222825	268581319	6238	CBG07266		CBG07266
gi|268581375	0.990832	0.981713	0.990832	0.979985	268581375	6238	CBG07318		CBG07318
gi|268581587	1.87068	0.260739	1.30617	0.4149	268581587	6238	CBG07470		CBG07470
RRRRRgi|268581611	1.0666	0.8858	0.887156	0.819069	268581611	6238	CBG07483		CBG07483
RRRRRgi|268581667	0.128233	0.0838224	0.255859	0.153784	268581667	6238	CBG07545		CBG07545
gi|268581731	0.591562	0.399668	1.59956	0.570945	268581731	6238	CBG07585		CBG07585
gi|268581801	24.6604	0.269323	40.1791	0.204369	268581801	6238	CBG07632		CBG07632
gi|268581859	2.03236	0.310653	1.80302	0.365243	268581859	6238	CBG07669		CBG07669
gi|268582009	1.55597	0.455067	1.47231	0.496218	268582009	6238	CBG07773		CBG07773
gi|268582029	1.80302	0.369256	1.51356	0.474982	268582029	6238	CBG07786		CBG07786
gi|268533576	1.43219	0.519479	0.855067	0.771682	268533576	6238	CBG07904		CBG07904
RRRRRgi|268533598	1.05682	0.876878	1.00925	0.969456	268533598	6238	CBG07920		CBG07920
gi|268559800	0.946237	0.606436	0.887156	0.804456	268559800	6238	CBG07939		CBG07939
gi|268560130	2.14783	0.396106	1.67494	0.517357	268560130	6238	CBG08020		CBG08020
gi|268576613	0.717794	0.583354	2.24905	0.0483128	268576613	6238	CBG08162		CBG08162
RRRRRgi|268567215	0.586138	0.405659	0.544503	0.370336	268567215	6238	CBG08253		CBG08253
gi|268553059	0.879022	0.813615	1.1272	0.793459	268553059	6238	CBG08303		CBG08303
gi|268553199	1.75388	0.382531	1.25892	0.647242	268553199	6238	CBG08396		CBG08396
gi|268553243	1.04713	0.780254	0.787046	0.312197	268553243	6238	CBG08424		CBG08424
gi|268569134	3.22107	0.16026	3.56451	0.165486	268569134	6238	CBG08493		CBG08493
gi|268556512	1.01859	0.310638	1.04713	0.154668	268556512	6238	CBG08524		CBG08524
gi|268556564	1.58489	0.442507	1.13763	0.777889	268556564	6238	CBG08558		CBG08558
gi|268555016	1	0.923098	0.990832	0.984487	268555016	6238	CBG08796		CBG08796
gi|268571797	1.0666	0.77577	1.19124	0.365759	268571797	6238	CBG09003		CBG09003
RRRRRgi|268571797	1.41906	0.52857	1.24738	0.666471	268571797	6238	CBG09003		CBG09003
gi|268571879	1.78649	0.0621616	1.14815	0.58668	268571879	6238	CBG09034		CBG09034
gi|268571923	2.03236	0.31636	1.75388	0.381306	268571923	6238	CBG09046		CBG09046
gi|268571975	0.534564	0.583635	0.648634	0.541646	268571975	6238	CBG09060		CBG09060
gi|268572001	0.928966	0.203876	0.963829	0.181818	268572001	6238	CBG09068		CBG09068
gi|268572127	0.963829	0.666878	0.937562	0.390825	268572127	6238	CBG09108		CBG09108
gi|268575220	0.954993	0.933966	1.45881	0.502401	268575220	6238	CBG09139		CBG09139
RRRRRgi|268557626	0.30761	0.0924253	0.405508	0.152985	268557626	6238	CBG09244		CBG09244
gi|268557788	1.04713	0.83081	1.11686	0.640625	268557788	6238	CBG09345		CBG09345
gi|268557872	1.64437	0.417477	1.34276	0.576095	268557872	6238	CBG09393		CBG09393
gi|268557936	0.11272	0.00194896	0.340408	0.0376077	268557936	6238	CBG09435		CBG09435
gi|268557958	6.66807	0.169111	11.9124	0.0130981	268557958	6238	CBG09450		CBG09450
gi|268557968	1.7378	0.327128	1.94089	0.275229	268557968	6238	CBG09455		CBG09455
gi|268557970	2.208	0.04038	1.90546	0.0664365	268557970	6238	CBG09456		CBG09456
gi|268558036	1.77011	0.375784	1.8197	0.362377	268558036	6238	CBG09500		CBG09500
gi|268558202	3.66438	0.0865332	4.40555	0.0412322	268558202	6238	CBG09590		CBG09590
gi|268558232	1.15878	0.661929	1.39316	0.430698	268558232	6238	CBG09606		CBG09606
gi|268558366	1.80302	0.332181	2.14783	0.269661	268558366	6238	CBG09691		CBG09691
gi|268573033	1.19124	0.715725	1.27057	0.63474	268573033	6238	CBG09785		CBG09785
gi|268573042	1.55597	0.456131	2.03236	0.315969	268573042	6238	CBG09792		CBG09792
gi|268573048	1.1695	0.419987	1.09648	0.584547	268573048	6238	CBG09795		CBG09795
gi|268573092	1.67494	0.405168	1.30617	0.648167	268573092	6238	CBG09819		CBG09819
gi|268573128	1.70608	0.218849	1.64437	0.17355	268573128	6238	CBG09840		CBG09840
gi|268573136	1.34276	0.176388	1.47231	0.104868	268573136	6238	CBG09844		CBG09844
gi|268573170	1.04713	0.700617	1.08643	0.819714	268573170	6238	CBG09861		CBG09861
gi|268573320	1.40605	0.966773	2.53513	0.331596	268573320	6238	CBG09959		CBG09959
gi|268573334	1.14815	0.786267	0.801678	0.675501	268573334	6238	CBG09971		CBG09971
gi|268573460	0.972747	0.942784	1.22462	0.549263	268573460	6238	CBG10043		CBG10043
gi|268573540	1.20226	0.712966	1.0666	0.881099	268573540	6238	CBG10086		CBG10086
gi|268555578	1.21339	0.527318	1.1272	0.658342	268555578	6238	CBG10434		CBG10434
gi|268553777	9.37562	0.0489544	16.7494	0.00172515	268553777	6238	CBG10541		CBG10541
RRRRRgi|268553787	0.283139	0.193395	0.432514	0.281707	268553787	6238	CBG10548		CBG10548
RRRRRgi|268571569	0.359749	0.230033	0.496592	0.325281	268571569	6238	CBG10690		CBG10690
gi|268552979	1.21339	0.410017	2.03236	0.0411425	268552979	6238	CBG10731		CBG10731
gi|268567458	1.27057	0.636137	1.08643	0.853837	268567458	6238	CBG10828		CBG10828
gi|268579859	0.510505	0.263432	0.654636	0.366158	268579859	6238	CBG10851		CBG10851
gi|268580051	20.893	0.0365436	39.4457	0.0118452	268580051	6238	CBG11000		CBG11000
gi|268530638	2.58226	0.483598	4.83059	0.108298	268530638	6238	CBG11178		CBG11178
gi|268530710	1.08643	0.848882	1.5417	0.458254	268530710	6238	CBG11217		CBG11217
gi|268554126	1.18032	0.290268	1.09648	0.430959	268554126	6238	CBG11250		CBG11250
gi|268554488	1.25892	0.647627	1.22462	0.636056	268554488	6238	CBG11474		CBG11474
gi|268554558	1.05682	0.457563	0.972747	0.508807	268554558	6238	CBG11510		CBG11510
gi|268554574	1.04713	0.817456	1.00925	0.928261	268554574	6238	CBG11518		CBG11518
gi|268554582	0.928966	0.8912	1.08643	0.855947	268554582	6238	CBG11523		CBG11523
gi|268554594	0.691831	0.491283	0.654636	0.439652	268554594	6238	CBG11531		CBG11531
gi|268554610	0.794328	0.67161	0.390841	0.253877	268554610	6238	CBG11539		CBG11539
gi|268559430	1.07647	0.860525	1.05682	0.7596	268559430	6238	CBG11571		CBG11571
gi|268571183	1.59956	0.788022	2.37684	0.245572	268571183	6238	CBG11702		CBG11702
gi|268562776	1.72187	0.394248	1.45881	0.504444	268562776	6238	CBG11851		CBG11851
gi|268562904	1.69044	0.400602	1.22462	0.685924	268562904	6238	CBG11896		CBG11896
gi|268560470	0.903649	0.856515	0.765597	0.633441	268560470	6238	CBG11905		CBG11905
gi|268560498	1.36773	0.559985	1.58489	0.442665	268560498	6238	CBG11917		CBG11917
gi|268560944	0.862979	0.78796	0.903649	0.85118	268560944	6238	CBG12035		CBG12035
gi|268561028	1.34276	0.580446	1.2942	0.618982	268561028	6238	CBG12061		CBG12061
gi|268561040	4.48745	0.231984	3.56451	0.234615	268561040	6238	CBG12064		CBG12064
gi|268561128	1.38038	0.554954	1.28233	0.626355	268561128	6238	CBG12088		CBG12088
gi|268561132	1.21339	0.693482	1.02802	0.939979	268561132	6238	CBG12089		CBG12089
gi|268556430	0.972747	0.395205	0.963829	0.371376	268556430	6238	CBG12123		CBG12123
gi|268556432	1.59956	0.436008	1.08643	0.850846	268556432	6238	CBG12124		CBG12124
gi|268556456	1.33045	0.587522	0.870964	0.791266	268556456	6238	CBG12138		CBG12138
gi|268566849	1.07647	0.860474	1.03753	0.930767	268566849	6238	CBG12176		CBG12176
RRRRRgi|268566849	2.01372	0.320455	2.75423	0.232503	268566849	6238	CBG12176		CBG12176
gi|268575370	1.19124	0.716075	0.0267917	0.0614459	268575370	6238	CBG12246		CBG12246
gi|268566195	0.359749	0.0913648	1.57036	0.89706	268566195	6238	CBG12375		CBG12375
gi|268566495	1.03753	0.848602	0.954993	0.967141	268566495	6238	CBG12465		CBG12465
gi|268567576	2.39883	0.241795	2.99226	0.0161391	268567576	6238	CBG12504		CBG12504
gi|268567640	0.787046	0.666123	0.613762	0.435403	268567640	6238	CBG12525		CBG12525
gi|268567730	0.972747	0.721309	1	0.773594	268567730	6238	CBG12550		CBG12550
gi|268567784	1.44544	0.287524	0.809096	0.0907912	268567784	6238	CBG12562		CBG12562
gi|268567850	0.870964	0.702684	0.704693	0.516956	268567850	6238	CBG12581		CBG12581
gi|268567874	2.14783	0.298031	1.18032	0.726892	268567874	6238	CBG12588		CBG12588
gi|268568006	0.195884	3.17e-05	0.42462	0.00234522	268568006	6238	CBG12633		CBG12633
gi|268568084	1.57036	0.882547	3.10456	0.0162443	268568084	6238	CBG12654		CBG12654
gi|268568172	2.85759	0.373452	3.28095	0.240561	268568172	6238	CBG12683		CBG12683
gi|268568238	0.619441	0.443229	0.855067	0.775421	268568238	6238	CBG12708		CBG12708
gi|268568310	0.265461	0.00532956	1.01859	0.88058	268568310	6238	CBG12727		CBG12727
gi|268568362	1.5417	0.459924	1.13763	0.779558	268568362	6238	CBG12746		CBG12746
gi|268568394	2.10863	0.134692	14.3219	1.14e-10	268568394	6238	CBG12756		CBG12756
gi|268568656	2.208	0.28933	1.7378	0.386194	268568656	6238	CBG12849		CBG12849
gi|268568752	3.19154	0.041332	2.91072	0.0512269	268568752	6238	CBG12888		CBG12888
gi|268568760	1.88799	0.366187	1.31826	0.764304	268568760	6238	CBG12890		CBG12890
gi|268562034	0.937562	0.482363	0.972747	0.921617	268562034	6238	CBG12910		CBG12910
gi|268530792	1.85353	0.928869	8.01678	0.0377099	268530792	6238	CBG12960		CBG12960
gi|268530832	1.7378	0.368008	2.60615	0.233147	268530832	6238	CBG12983		CBG12983
gi|268562591	5.91562	0.054758	3.40408	0.14872	268562591	6238	CBG13075		CBG13075
gi|268562673	1.22462	0.683217	1.05682	0.89437	268562673	6238	CBG13128		CBG13128
gi|268562708	2.60615	0.736674	5.15229	0.0552035	268562708	6238	CBG13148		CBG13148
gi|268562712	0.862979	0.323575	0.92045	0.963741	268562712	6238	CBG13150		CBG13150
gi|268572541	0.981748	0.494927	1.0666	0.729186	268572541	6238	CBG13201		CBG13201
gi|268572657	0.012942	0.0214549	0.123595	0.116018	268572657	6238	CBG13234		CBG13234
gi|268529702	0.353183	0.157426	0.847227	0.720652	268529702	6238	CBG13339		CBG13339
gi|268529804	1.33045	0.312355	1.38038	0.187932	268529804	6238	CBG13395		CBG13395
gi|268529950	0.0981748	0.0201251	0.0731139	0.0268082	268529950	6238	CBG13484		CBG13484
gi|268553941	1.69044	0.406008	2.51189	0.0791164	268553941	6238	CBG13493		CBG13493
gi|268553947	0.928966	0.812611	0.92045	0.82773	268553947	6238	CBG13497		CBG13497
gi|268553955	0.903649	0.637088	1.02802	0.865529	268553955	6238	CBG13501		CBG13501
gi|268553969	1.47231	0.496065	1.13763	0.782508	268553969	6238	CBG13508		CBG13508
gi|268553999	0.772681	0.33586	0.972747	0.793376	268553999	6238	CBG13527		CBG13527
gi|268554011	1.10662	0.594882	1.1695	0.414486	268554011	6238	CBG13533		CBG13533
gi|268554037	2.65461	0.0318706	3.31131	0.00196864	268554037	6238	CBG13546		CBG13546
RRRRRgi|268534804	1.07647	0.872373	0.937562	0.910561	268534804	6238	CBG13789		CBG13789
gi|268553603	1.25892	0.0987914	1.22462	0.119809	268553603	6238	CBG13890		CBG13890
gi|268553621	0.972747	0.659818	0.972747	0.751574	268553621	6238	CBG13900		CBG13900
RRRRRgi|268578871	0.570164	0.391475	0.642688	0.465922	268578871	6238	CBG14272		CBG14272
gi|268579039	0.954993	0.832485	1.00925	0.780416	268579039	6238	CBG14390		CBG14390
gi|268579265	6.48634	0.0561472	10.3753	0.00237209	268579265	6238	CBG14574		CBG14574
gi|268579301	0.972747	0.984758	0.698232	0.533501	268579301	6238	CBG14602		CBG14602
RRRRRgi|268579431	0.457088	0.297513	0.648634	0.477857	268579431	6238	CBG14685		CBG14685
gi|268579489	2.208	0.290574	0.613762	0.437154	268579489	6238	CBG14725		CBG14725
gi|268564260	0.903649	0.858084	1.24738	0.664483	268564260	6238	CBG14871		CBG14871
gi|268564336	1.18032	0.734138	1.13763	0.779284	268564336	6238	CBG14894		CBG14894
gi|268564408	1.31826	0.603583	0.672977	0.506232	268564408	6238	CBG14916		CBG14916
gi|268564462	1.08643	0.668446	1.14815	0.360356	268564462	6238	CBG14934		CBG14934
gi|268564582	0.887156	0.824584	0.895365	0.842699	268564582	6238	CBG14979		CBG14979
gi|268564606	0.564937	0.388545	0.685488	0.516166	268564606	6238	CBG14989		CBG14989
gi|268535402	0.990832	0.549838	0.92045	0.656372	268535402	6238	CBG15026		CBG15026
gi|268535508	0.469894	0.306158	0.549541	0.372514	268535508	6238	CBG15095		CBG15095
gi|268575842	1.6293	0.946787	0.461318	0.474096	268575842	6238	CBG15175		CBG15175
gi|268575882	1.1272	0.913984	1.88799	0.091388	268575882	6238	CBG15197		CBG15197
gi|268575894	0.758578	0.290194	0.737904	0.255778	268575894	6238	CBG15203		CBG15203
gi|268575972	3.37287	0.0364222	4.83059	0.0346782	268575972	6238	CBG15250		CBG15250
gi|268575978	1.18032	0.808818	1.22462	0.590727	268575978	6238	CBG15253		CBG15253
gi|268576002	1.14815	0.4315	1.15878	0.406767	268576002	6238	CBG15265		CBG15265
gi|268576008	0.990832	0.984914	1.02802	0.700654	268576008	6238	CBG15268		CBG15268
gi|268576300	2.33346	0.272111	2.208	0.288743	268576300	6238	CBG15305		CBG15305
gi|268576308	1.27057	0.372157	1.33045	0.198222	268576308	6238	CBG15311		CBG15311
gi|268576316	6.85488	0.00640914	9.0365	0.00258751	268576316	6238	CBG15316		CBG15316
gi|268580781	0.724436	0.281723	0.879022	0.492804	268580781	6238	CBG15441		CBG15441
gi|268570557	1.01859	0.833786	1.04713	0.766347	268570557	6238	CBG15645		CBG15645
gi|268570639	1.27057	0.118899	1.09648	0.357633	268570639	6238	CBG15673		CBG15673
gi|268570699	0.887156	0.820773	1.0666	0.870308	268570699	6238	CBG15697		CBG15697
gi|268570749	1.25892	0.05954	1.21339	0.0937933	268570749	6238	CBG15714		CBG15714
gi|268570781	1.49969	0.4755	1.1695	0.687941	268570781	6238	CBG15723		CBG15723
gi|268570859	0.847227	0.201687	0.954993	0.84319	268570859	6238	CBG15744		CBG15744
gi|268570961	0.737904	0.591619	0.887156	0.822225	268570961	6238	CBG15776		CBG15776
gi|268569536	1.02802	0.950616	1.18032	0.895682	268569536	6238	CBG15812		CBG15812
gi|268561086	1.52757	0.451362	1.95885	0.319135	268561086	6238	CBG15892		CBG15892
RRRRRgi|268576723	0.432514	0.281204	0.57544	0.396911	268576723	6238	CBG15936		CBG15936
gi|268576737	1.0666	0.75143	0.809096	0.546364	268576737	6238	CBG15945		CBG15945
gi|300680836	1.20226	0.751212	0.529663	0.658941	300680836	6238	CBG15946	WBGene00036045	CBG15946
RRRRRgi|268576975	1.31826	0.676318	2.26987	0.32345	268576975	6238	CBG16128		CBG16128
gi|268576991	1.01859	0.448151	1	0.676716	268576991	6238	CBG16139		CBG16139
gi|268577141	3.46737	0.284941	5.91562	0.0178431	268577141	6238	CBG16248		CBG16248
gi|268577159	0.0937562	0.105147	0.231207	0.167388	268577159	6238	CBG16259		CBG16259
gi|268577211	3.98107	0.21253	4.48745	0.0930503	268577211	6238	CBG16309		CBG16309
gi|268577283	1.39316	0.409711	1.45881	0.375007	268577283	6238	CBG16364		CBG16364
gi|268577317	2.85759	0.311906	3.49945	0.302848	268577317	6238	CBG16384		CBG16384
gi|268577333	2.10863	0.0918968	1.94089	0.109647	268577333	6238	CBG16397		CBG16397
gi|268577349	1.5417	0.460867	1.85353	0.356544	268577349	6238	CBG16408		CBG16408
gi|268564334	1.0666	0.876611	0.972747	0.966806	268564334	6238	CBG16450		CBG16450
gi|268564338	0.887156	0.283709	0.83946	0.2703	268564338	6238	CBG16451		CBG16451
gi|268573804	1.02802	0.941756	1.03753	0.930157	268573804	6238	CBG16565		CBG16565
gi|268573994	0.0685488	0.000345416	0.77983	0.129447	268573994	6238	CBG16681		CBG16681
gi|268580173	1.05682	0.729249	1.20226	0.401083	268580173	6238	CBG16731		CBG16731
gi|268580177	0.744732	0.5512	1.41906	0.479783	268580177	6238	CBG16733		CBG16733
gi|268580215	0.0515229	0.00147376	0.0954993	0.00467411	268580215	6238	CBG16767		CBG16767
gi|268580303	1.24738	0.000110424	6.91831	5.97e-10	268580303	6238	CBG16828		CBG16828
gi|268580425	1.44544	0.780793	2.05116	0.333774	268580425	6238	CBG16927		CBG16927
gi|268571859	1.45881	0.501398	0.946237	0.920285	268571859	6238	CBG16939		CBG16939
gi|268571933	0.549541	0.371059	0.519996	0.346602	268571933	6238	CBG16964		CBG16964
gi|268578023	1.18032	0.311742	1.0666	0.598073	268578023	6238	CBG17375		CBG17375
gi|268578027	2.208	0.0458734	3.34195	0.0366019	268578027	6238	CBG17377		CBG17377
gi|268578049	2.72898	0.188611	3.59749	0.0305106	268578049	6238	CBG17397		CBG17397
gi|268578125	0.801678	0.396658	0.954993	0.998367	268578125	6238	CBG17507		CBG17507
gi|268578135	1.57036	0.341689	3.13329	0.203025	268578135	6238	CBG17512		CBG17512
gi|268578207	2.22844	0.652482	3.19154	0.111783	268578207	6238	CBG17559		CBG17559
gi|268552625	1.23595	0.945966	2.39883	0.252109	268552625	6238	CBG17632		CBG17632
gi|268552655	2.44343	0.277202	1.88799	0.343156	268552655	6238	CBG17651		CBG17651
gi|268552657	1.31826	0.280252	1.25892	0.318447	268552657	6238	CBG17652		CBG17652
gi|268552669	1.94089	0.334666	1.45881	0.501564	268552669	6238	CBG17658		CBG17658
gi|268552789	1.15878	0.754508	1.47231	0.493351	268552789	6238	CBG17730		CBG17730
gi|268552801	1.0666	0.876933	0.879022	0.81638	268552801	6238	CBG17739		CBG17739
gi|268572283	1.45881	0.501538	0.972747	0.97336	268572283	6238	CBG17840		CBG17840
gi|268566977	0.981748	0.665889	8.09096	0.182239	268566977	6238	CBG17873		CBG17873
gi|268567043	0.990832	0.83835	0.972747	0.759311	268567043	6238	CBG17892		CBG17892
gi|268574166	0.636796	0.459275	0.724436	0.574857	268574166	6238	CBG17998		CBG17998
gi|268574188	0.580764	0.203493	0.92045	0.923576	268574188	6238	CBG18010		CBG18010
gi|268574192	9.37562	0.127689	10.8643	0.0848222	268574192	6238	CBG18012		CBG18012
gi|268574214	2.65461	0.137808	1.97697	0.227781	268574214	6238	CBG18025		CBG18025
gi|268574238	0.981748	0.97096	1.1272	0.415114	268574238	6238	CBG18037		CBG18037
gi|268574244	3.16228	0.98465	8.16582	0.270777	268574244	6238	CBG18040		CBG18040
gi|268574246	1.04713	0.906677	1.95885	0.331922	268574246	6238	CBG18041		CBG18041
gi|268574302	0.981748	0.959631	0.744732	0.563351	268574302	6238	CBG18075		CBG18075
gi|74789593	0.758578	0.341981	0.862979	0.612374	74789593	6238	CBG18087	WBGene00037577	CBG18087
RRRRRgi|268574326	0.758578	0.617497	0.92045	0.882141	268574326	6238	CBG18088		CBG18088
RRRRRgi|268574342	0.539511	0.364924	0.428549	0.279061	268574342	6238	CBG18102		CBG18102
gi|268574372	2.46604	0.258805	2.0893	0.308126	268574372	6238	CBG18124		CBG18124
gi|268574382	0.135519	0.0362083	1.55597	0.372296	268574382	6238	CBG18133		CBG18133
gi|268574398	1.00925	0.968979	0.937562	0.906755	268574398	6238	CBG18143		CBG18143
gi|268574494	0.895365	0.975968	0.981748	0.900354	268574494	6238	CBG18198		CBG18198
gi|68565883	4.09261	0.261505	3.76704	0.274406	68565883	6238	CBG18231	WBGene00037685	CBG18231
gi|268574550	0.151356	0.00249738	0.118032	8.73e-07	268574550	6238	CBG18240		CBG18240
gi|268574572	0.847227	0.20769	0.744732	0.219026	268574572	6238	CBG18253		CBG18253
gi|268574584	1.33045	0.589023	1.39316	0.544433	268574584	6238	CBG18259		CBG18259
gi|268574594	0.704693	0.273588	1.64437	0.999013	268574594	6238	CBG18265		CBG18265
gi|268574596	0.954993	0.733018	1.11686	0.373501	268574596	6238	CBG18266		CBG18266
gi|268574614	1.05682	0.927381	0.787046	0.598369	268574614	6238	CBG18275		CBG18275
gi|67460235	8.79023	0.00040915	8.3946	0.00214736	67460235	6238	CBG18316	WBGene00037760	CBG18316
gi|268574698	1.02802	0.865299	0.981748	0.873609	268574698	6238	CBG18323		CBG18323
gi|268574776	0.92045	0.553379	1	0.718284	268574776	6238	CBG18370		CBG18370
gi|268574808	0.937562	0.988563	0.92045	0.550235	268574808	6238	CBG18387		CBG18387
gi|268554956	1.19124	0.715951	1.27057	0.644585	268554956	6238	CBG18535		CBG18535
gi|268563078	1.34276	0.581168	1.11686	0.807348	268563078	6238	CBG18550		CBG18550
gi|268561626	0.895365	0.719275	0.92045	0.791042	268561626	6238	CBG18578		CBG18578
gi|268569452	1.57036	0.446158	1.02802	0.941237	268569452	6238	CBG18688		CBG18688
gi|268529424	3.04789	0.131156	6.25173	0.0420082	268529424	6238	CBG18727		CBG18727
gi|268535188	1.13763	0.418792	1.1272	0.441081	268535188	6238	CBG18761		CBG18761
gi|268558494	1.19124	0.717348	0.765597	0.633399	268558494	6238	CBG18907		CBG18907
gi|268558508	3.04789	0.213988	2.48886	0.256727	268558508	6238	CBG18921		CBG18921
gi|268558536	3.31131	0.156899	1.6293	0.534355	268558536	6238	CBG18938		CBG18938
gi|268558566	2.01372	0.631125	3.46737	0.23695	268558566	6238	CBG18957		CBG18957
gi|268558662	1.18032	0.136249	1.14815	0.166524	268558662	6238	CBG19014		CBG19014
gi|268558804	0.293765	0.198632	0.313329	0.208775	268558804	6238	CBG19100		CBG19100
gi|268558956	0.534564	0.358387	0.457088	0.29944	268558956	6238	CBG19185		CBG19185
gi|268559084	0.212814	0.158894	0.325087	0.215663	268559084	6238	CBG19258		CBG19258
gi|268559132	4.20727	0.168687	3.37287	0.196271	268559132	6238	CBG19289		CBG19289
gi|268559146	1.49969	0.460162	1.2942	0.659139	268559146	6238	CBG19297		CBG19297
gi|268559154	0.772681	0.642204	0.963829	0.956654	268559154	6238	CBG19301		CBG19301
gi|268559214	2.22844	0.285909	1.75388	0.381953	268559214	6238	CBG19334		CBG19334
gi|268559264	0.744732	0.628924	0.717794	0.790102	268559264	6238	CBG19367		CBG19367
gi|268559304	1.5417	0.465254	1.24738	0.648272	268559304	6238	CBG19389		CBG19389
gi|268559356	1.19124	0.000627632	1.14815	0.000619344	268559356	6238	CBG19425		CBG19425
gi|268561546	1.1272	0.322511	1.0666	0.205756	268561546	6238	CBG19440		CBG19440
gi|268561646	1.13763	0.950263	0.903649	0.747281	268561646	6238	CBG19476		CBG19476
RRRRRgi|268562950	0.448745	0.163589	0.591562	0.277338	268562950	6238	CBG19494		CBG19494
RRRRRgi|268563376	1	0.989811	1.14815	0.764351	268563376	6238	CBG19622		CBG19622
gi|268563416	1	0.526281	1.11686	0.700996	268563416	6238	CBG19635		CBG19635
gi|268553401	0.990832	0.863377	0.887156	0.849689	268553401	6238	CBG19672		CBG19672
RRRRRgi|268553401	0.895365	0.861352	1.83654	0.350044	268553401	6238	CBG19672		CBG19672
gi|268553437	0.879022	0.951928	0.963829	0.696568	268553437	6238	CBG19690		CBG19690
gi|268569928	0.401791	0.259421	0.554626	0.377154	268569928	6238	CBG19709		CBG19709
gi|268569954	2.46604	0.161342	1.6293	0.624535	268569954	6238	CBG19716		CBG19716
gi|268570150	1.14815	0.610747	1.1695	0.575884	268570150	6238	CBG19770		CBG19770
gi|268570180	1.39316	0.433658	1.58489	0.256312	268570180	6238	CBG19778		CBG19778
gi|268570224	0.591562	0.321076	0.928966	0.86505	268570224	6238	CBG19790		CBG19790
gi|268570258	1.8197	0.366322	3.37287	0.197333	268570258	6238	CBG19800		CBG19800
gi|268537362	0.83946	0.274233	1.02802	0.610863	268537362	6238	CBG19843		CBG19843
gi|268537408	0.331131	0.0661348	0.125893	0.0276755	268537408	6238	CBG19879		CBG19879
gi|268551825	1.02802	0.88355	0.928966	0.846899	268551825	6238	CBG19956		CBG19956
gi|268551865	2.39883	0.266474	1.61436	0.432217	268551865	6238	CBG19980		CBG19980
gi|268552027	0.524808	0.349456	0.310456	0.207782	268552027	6238	CBG20102		CBG20102
gi|268552043	0.954993	0.935458	1.02802	0.946639	268552043	6238	CBG20111		CBG20111
gi|268571427	0.946237	0.782747	1.41906	0.186828	268571427	6238	CBG20134		CBG20134
gi|268575164	0.765597	0.613202	0.685488	0.500679	268575164	6238	CBG20198		CBG20198
gi|268568792	1.61436	0.42876	0.654636	0.481192	268568792	6238	CBG20245		CBG20245
gi|268568848	0.870964	0.446008	0.972747	0.919148	268568848	6238	CBG20268		CBG20268
gi|268564181	0.685488	0.462555	1.10662	0.523164	268564181	6238	CBG20301		CBG20301
gi|268561700	0.529663	0.372192	0.0691831	0.111548	268561700	6238	CBG20343		CBG20343
RRRRRgi|268561850	2.55859	0.248978	1.92309	0.341303	268561850	6238	CBG20400		CBG20400
gi|268561922	1.87068	0.0734531	1.43219	0.220595	268561922	6238	CBG20417		CBG20417
RRRRRgi|268533868	0.887156	0.798069	0.831764	0.717827	268533868	6238	CBG20450		CBG20450
gi|268532706	1.34276	0.894965	4.05509	0.00827851	268532706	6238	CBG20636		CBG20636
gi|268532734	1.27057	0.841537	1.20226	0.960565	268532734	6238	CBG20655		CBG20655
gi|268532742	0.564937	0.389118	0.809096	0.701631	268532742	6238	CBG20663		CBG20663
gi|268532864	0.260615	0.171741	2.72898	0.0294793	268532864	6238	CBG20736		CBG20736
gi|268532872	0.239883	0.105858	0.744732	0.459983	268532872	6238	CBG20740		CBG20740
gi|268532902	1.1695	0.920548	0.855067	0.478642	268532902	6238	CBG20757		CBG20757
gi|268532904	1.55597	0.416763	1.34276	0.622022	268532904	6238	CBG20758		CBG20758
gi|268532986	5.97035	0.0037191	4.7863	0.0213153	268532986	6238	CBG20807		CBG20807
RRRRRgi|268533014	1.69044	0.402375	1.72187	0.391911	268533014	6238	CBG20824		CBG20824
gi|268533116	0.83946	0.376484	1.02802	0.808685	268533116	6238	CBG20879		CBG20879
gi|268533190	0.870964	0.358305	3.01995	0.184474	268533190	6238	CBG20924		CBG20924
gi|268533204	1.02802	0.788864	0.879022	0.481601	268533204	6238	CBG20932		CBG20932
gi|268533296	0.870964	0.801423	0.685488	0.522286	268533296	6238	CBG20989		CBG20989
gi|268533354	0.862979	0.790161	0.816582	0.712324	268533354	6238	CBG21024		CBG21024
gi|268553491	2.03236	0.0897202	2.05116	0.092628	268553491	6238	CBG21051		CBG21051
gi|268575508	1.83654	0.168856	1.99526	0.16762	268575508	6238	CBG21109		CBG21109
gi|268575688	0.625173	0.286707	0.104713	0.0147511	268575688	6238	CBG21221		CBG21221
gi|268572411	0.946237	0.895446	2.88403	0.0613187	268572411	6238	CBG21270		CBG21270
gi|268572517	1.23595	0.716583	1	0.810652	268572517	6238	CBG21312		CBG21312
gi|268572529	1.07647	0.862059	1.01859	0.95602	268572529	6238	CBG21315		CBG21315
gi|268572563	0.972747	0.124344	0.972747	0.325543	268572563	6238	CBG21324		CBG21324
RRRRRgi|268566795	0.954993	0.818577	0.672977	0.20338	268566795	6238	CBG21340		CBG21340
gi|268566811	1.36773	0.557757	1.27057	0.640448	268566811	6238	CBG21344		CBG21344
gi|268563584	1.24738	0.666359	1.13763	0.782143	268563584	6238	CBG21399		CBG21399
gi|268572603	1.20226	0.29995	0.954993	0.839664	268572603	6238	CBG21443		CBG21443
gi|268535052	0.267917	0.185651	0.145881	0.128405	268535052	6238	CBG21583		CBG21583
gi|268535076	0.903649	0.723439	0.698232	0.280029	268535076	6238	CBG21596		CBG21596
gi|268535100	1.7378	0.170094	1.51356	0.206634	268535100	6238	CBG21612		CBG21612
gi|268555272	0.263027	0.00292517	0.436516	0.0270638	268555272	6238	CBG21817		CBG21817
RRRRRgi|268555334	0.591562	0.413044	0.666807	0.495714	268555334	6238	CBG21850		CBG21850
gi|268555360	1.18032	0.635116	1.23595	0.566463	268555360	6238	CBG21865		CBG21865
gi|74845928	1.10662	0.472529	1.0666	0.600981	74845928	6238	CBG21917	WBGene00040586	CBG21917
gi|268529594	0.895365	0.886681	1.08643	0.753578	268529594	6238	CBG21967		CBG21967
RRRRRgi|268563306	0.972747	0.970795	0.870964	0.797571	268563306	6238	CBG22005		CBG22005
gi|268563358	0.954993	0.733645	0.981748	0.827154	268563358	6238	CBG22021		CBG22021
gi|268563394	1.09648	0.832683	1.67494	0.40691	268563394	6238	CBG22031		CBG22031
gi|268563426	1.07647	0.105495	2.10863	0.483006	268563426	6238	CBG22041		CBG22041
gi|268563436	1.28233	0.468307	3.31131	0.00401044	268563436	6238	CBG22043		CBG22043
gi|268563582	2.48886	0.691299	3.87258	0.177955	268563582	6238	CBG22093		CBG22093
gi|268563805	1.40605	0.208985	1.38038	0.326587	268563805	6238	CBG22166		CBG22166
gi|268563971	0.401791	0.261513	1.02802	0.94767	268563971	6238	CBG22228		CBG22228
gi|268564013	0.672977	0.500769	0.648634	0.474096	268564013	6238	CBG22238		CBG22238
gi|268564021	1.72187	0.24705	2.05116	0.0205599	268564021	6238	CBG22240		CBG22240
gi|268564185	0.625173	0.0509558	0.319154	0.072312	268564185	6238	CBG22286		CBG22286
gi|268564664	1.41906	0.523404	1.52757	0.469255	268564664	6238	CBG22384		CBG22384
gi|268571493	1.31826	0.491293	0.937562	0.915496	268571493	6238	CBG22475		CBG22475
gi|268553835	4.7863	0.854123	6.0256	0.363548	268553835	6238	CBG22500		CBG22500
gi|268553851	1.34276	0.577396	0.963829	0.948537	268553851	6238	CBG22510		CBG22510
gi|268560884	5.05825	0.0546281	4.09261	0.0624885	268560884	6238	CBG22607		CBG22607
gi|268576104	0.0529663	0.00127905	0.630957	0.129537	268576104	6238	CBG22942		CBG22942
gi|268576162	1.30617	0.608468	1	0.982784	268576162	6238	CBG22978		CBG22978
gi|73919441	0.895365	0.609701	1.01859	0.661506	73919441	6238	CBG22979	WBGene00041418	CBG22979
gi|268576170	1.51356	0.438166	1.5417	0.456503	268576170	6238	CBG22982		CBG22982
RRRRRgi|268576220	1.49969	0.481985	1.61436	0.430575	268576220	6238	CBG23013		CBG23013
gi|268556848	1.03753	0.164511	3.83707	0.00820874	268556848	6238	CBG23066		CBG23066
gi|268556958	0.963829	0.939872	0.887156	0.790234	268556958	6238	CBG23138		CBG23138
gi|268557018	0.816582	0.610462	0.744732	0.380146	268557018	6238	CBG23171		CBG23171
gi|268557108	1.47231	0.509408	2.39883	0.267358	268557108	6238	CBG23230		CBG23230
gi|268557156	1.23595	0.785627	2.05116	0.325633	268557156	6238	CBG23259		CBG23259
gi|268557158	0.937562	0.866008	0.809096	0.594268	268557158	6238	CBG23260		CBG23260
gi|268557406	2.51189	0.136097	2.85759	0.101109	268557406	6238	CBG23406		CBG23406
gi|268557486	1	0.545114	1.04713	0.538323	268557486	6238	CBG23452		CBG23452
gi|268557582	0.963829	0.962481	1.18032	0.730652	268557582	6238	CBG23516		CBG23516
gi|268557596	1	0.917486	0.831764	0.897317	268557596	6238	CBG23528		CBG23528
gi|268567532	1.21339	0.591572	1.43219	0.437337	268567532	6238	CBG23577		CBG23577
gi|268567668	1.11686	0.672152	0.946237	0.0431171	268567668	6238	CBG23625		CBG23625
gi|268534926	0.895365	0.769655	1.02802	0.996384	268534926	6238	CBG23720		CBG23720
gi|268568236	1.70608	0.078563	1.49969	0.124503	268568236	6238	CBG23894		CBG23894
gi|268568244	0.990832	0.788611	1.04713	0.600285	268568244	6238	CBG23896		CBG23896
gi|268564250	1.09648	0.83293	1.14815	0.774862	268564250	6238	CBG23904		CBG23904
gi|268563823	4.48745	0.0834339	7.37904	0.125524	268563823	6238	CBG24044		CBG24044
gi|268568782	1.34276	0.0418295	3.49945	0.0311299	268568782	6238	CBG24130		CBG24130
gi|268568884	0.824138	0.176	0.855067	0.230577	268568884	6238	CBG24181		CBG24181
gi|268569022	1.1695	0.744102	1.20226	0.703501	268569022	6238	CBG24237		CBG24237
gi|268576048	1.01859	0.766026	0.990832	0.404889	268576048	6238	CBG24278		CBG24278
gi|268569328	1	0.339977	1.01859	0.281188	268569328	6238	CBG24360		CBG24360
RRRRRgi|268569450	1.1695	0.747119	1.78649	0.372914	268569450	6238	CBG24389		CBG24389
gi|268560346	1.28233	0.58847	0.717794	0.508411	268560346	6238	CBG24494		CBG24494
gi|268569870	1.2942	0.378824	1.15878	0.640322	268569870	6238	CBG24564		CBG24564
gi|268564857	1.07647	0.830665	1.02802	0.998095	268564857	6238	CBG24575		CBG24575
RRRRRgi|268564857	0.963829	0.910538	0.972747	0.872318	268564857	6238	CBG24575		CBG24575
gi|268572395	2.60615	0.0316863	3.19154	0.030329	268572395	6238	CBG24610		CBG24610
gi|268572431	0.981748	0.844355	1.0666	0.780413	268572431	6238	CBG24620		CBG24620
gi|268570158	0.928966	0.955761	0.469894	0.129799	268570158	6238	CBG24701		CBG24701
gi|268530754	0.887156	0.493993	1.57036	0.980869	268530754	6238	CBG24740		CBG24740
gi|268530766	11.1686	0.219182	10.3753	0.0897213	268530766	6238	CBG24746		CBG24746
gi|268570350	1.07647	0.405948	1.10662	0.385791	268570350	6238	CBG24776		CBG24776
gi|268570689	1.23595	0.671073	2.01372	0.320694	268570689	6238	CBG24927		CBG24927
gi|268570715	1.67494	0.406487	1.03753	0.928886	268570715	6238	CBG24936		CBG24936
gi|268570759	0.855067	0.764853	0.912011	0.861618	268570759	6238	CBG24945		CBG24945
gi|268571035	0.461318	0.301248	0.42462	0.274637	268571035	6238	CBG25025		CBG25025
gi|268531146	0.510505	0.0277977	1.95885	0.383839	268531146	6238	CBG25150		CBG25150
gi|322518374	1.1695	0.659618	1.21339	0.607046	322518374			WBGene00086678	CBG25264
gi|311819828	0.280543	0.00118435	0.212814	0.00115908	311819828	6238	Cbr-mcm-7
gi|300593471	0.928966	0.0470735	0.946237	0.471017	300593471	6238	Cbr-let-721
gi|298542173	0.895365	0.658655	0.60256	0.343822	298542173	6238	CBG20269
gi|309364909	0.409261	0.111757	2.55859	0.244157	309364909		CBR-TARS-1		CBG03144
gi|309364910	0.0855067	0.0523099	0.265461	0.0809252	309364910		CBR-INOS-1		CBG03142

## Sheet: Replicate_2
Accession	L1/embryo	Pval	L4/embryo	Pval	protein_gi	tax_id	Symbol	WBid	Locus Tag
gi|74906887	0.862979	0.358678	0.801678	0.383056	74906887	6238	Cbr-vha-2, Cbr-vha-3	WBGene00031488, WBGene00036658	CBG10000, CBG16825
gi|74790213	1.13763	0.717923	1.25892	0.557409	74790213	6238	Cbr-vha-15	WBGene00034689	CBG14055
gi|74846692	1.44544	0.991465	1.27057	0.488331	74846692	6238	Cbr-vha-14	WBGene00031549	CBG10070
gi|74791913	21.0863	0.000129984	32.8095	1.45e-07	74791913	6238	Cbr-vha-13	WBGene00027269	CBG04632
gi|74907055	12.8233	0.0730945	14.9969	0.06034	74907055	6238	Cbr-vha-12	WBGene00034889	CBG14362
gi|74784259	2.99226	0.13214	3.90841	0.0145522	74784259	6238	Cbr-vha-11	WBGene00036659	CBG16826
gi|74789928	0.679204	0.512411	0.613762	0.437033	74789928	6238	Cbr-vha-10	WBGene00035279	CBG14904
gi|74845871	0.946237	0.422466	0.895365	0.205316	74845871	6238	Cbr-math-33	WBGene00041522	CBG23105
gi|302425089	1.52757	0.0867627	1.07647	0.451285	302425089	6238	Cbr-unc-43	WBGene00027073	CBG04391
gi|60415993	1.13763	0.784255	1.49969	0.483791	60415993	6238	Cbr-unc-119	WBGene00037738	CBG18291
gi|74788079	27.7971	0.0746271	6.36796	0.13345	74788079	6238	CBG05410	WBGene00027865	CBG05410
gi|565683217	1.09648	0.834252	1.22462	0.685968	565683217			WBGene00023806	CBG00415
gi|306526235	19.5884	0.000556277	12.3595	0.000698942	306526235			WBGene00006725	H06I04.4
gi|60415989	1.14815	0.906707	1.05682	0.937999	60415989	6238	Cbr-uaf-1	WBGene00035480	CBG15152
gi|313118214	1.18032	0.0100025	1.30617	0.00260122	313118214	6238	Cbr-tsfm-1	WBGene00041789	CBG23428
gi|74847234	0.824138	0.0818556	2.29087	0.754652	74847234	6238	Cbr-tct-1	WBGene00025340	CBG02259
gi|74788193	9.2045	0.110963	3.04789	0.21416	74788193	6238	Cbr-tag-151	WBGene00026999	CBG04291
gi|74907217	0.990832	0.970861	0.946237	0.713029	74907217	6238	CBG12204	WBGene00033188	CBG12204
gi|74791181	2.70396	0.00953162	2.37684	0.0129383	74791181	6238	Cbr-scpl-4	WBGene00031212	CBG09654
gi|269969567	1.28233	0.473791	6.91831	4.08e-05	269969567	6238	Cbr-rps-1	WBGene00037551	CBG18056
gi|60393717	0.731139	0.769798	3.46737	0.0791924	60393717	6238	Cbr-rpl-3	WBGene00026442	CBG03612
gi|74783258	3.19154	0.342788	10.7647	0.000244152	74783258	6238	Cbr-rpl-18	WBGene00040945	CBG22372
gi|7637748	0.672977	0.730855	2.03236	0.132	7637748	6238	Cbr-rpl-12
gi|296439763	0.954993	0.712454	0.862979	0.220813	296439763	6238	Cbr-rpb-5	WBGene00033647	CBG12745
gi|60393735	1.10662	0.912861	1.02802	0.616159	60393735	6238	Cbr-rpb-1	WBGene00027817	CBG05355
gi|74961121	0.138038	0.031312	0.15417	0.0389807	74961121	6238	Cbr-rpa-1	WBGene00033864	CBG13026
gi|74790254	5.05825	0.109673	1.69044	0.441566	74790254	6238	Cbr-ric-8	WBGene00034564	CBG13878
gi|74906797	1.20226	0.112669	1.1695	0.457226	74906797	6238	Cbr-rfp-1	WBGene00037633	CBG18162
gi|75004685	1	0.315527	0.954993	0.497322	75004685	6238	Cbr-png-1	WBGene00029910	CBG08042
gi|94442971	0.380189	0.104444	2.14783	0.969352	94442971	6238	Cbr-dpy-18
gi|94442975	0.220801	0.000404087	3.28095	0.00697934	94442975	6238	Cbr-pdi-2
gi|4581962	0.0816582	8.71e-06	0.529663	0.000727475	4581962	6238	Cbr-pdi-1
gi|74846243	3.04789	0.239398	11.3763	0.0225345	74846243	6238	Cbr-pcca-1	WBGene00036608	CBG16755
gi|322967573	0.981748	0.962085	0.972747	0.952417	322967573			WBGene00026051	CBG03125
gi|74782487	1.18032	0.728688	1.14815	0.774866	74782487	6238	Cbr-pad-1	WBGene00029864	CBG07989
gi|325530306	39.0841	0.0917782	11.8032	0.265747	325530306			WBGene00034572	CBG13889
gi|325530252	1.03753	0.930891	0.946237	0.59437	325530252	6238	Cbr-npp-18	WBGene00026412	CBG03573
gi|300681044	0.172187	0.139935	0.30479	0.203926	300681044	6238	CBG12445	WBGene00033393	CBG12445
gi|74788753	19.5884	1.32e-08	24.4343	1.84e-11	74788753	6238	Cbr-myo-3	WBGene00041777	CBG23416
gi|74784622	1.57036	0.447368	1.09648	0.844877	74784622	6238	CBG15146	WBGene00035474	CBG15146
gi|74790650	1.77011	0.348849	1.24738	0.620472	74790650	6238	CBG12482	WBGene00033427	CBG12482
gi|74792642	0.405508	0.0557864	0.444631	0.0585807	74792642	6238	Cbr-mel-47	WBGene00025454	CBG02394
gi|75005826	0.214783	4.43e-05	0.108643	3.37e-05	75005826	6238	Cbr-mcm-6	WBGene00031483	CBG09994
gi|74783346	2.01372	0.319514	1.47231	0.496386	74783346	6238	Cbr-mab-20	WBGene00040760	CBG22137
gi|322518680	0.801678	0.681872	0.847227	0.760754	322518680			WBGene00040066	CBG21225
gi|74783860	1.02802	0.906478	0.937562	0.923558	74783860	6238	Cbr-lev-11		CBG19793
gi|90111074	1.20226	0.707834	0.972747	0.972986	90111074			WBGene00038854	CBG19679
gi|74788344	0.648634	0.0580178	0.990832	0.0362053	74788344	6238	Cbr-hum-6	WBGene00025248	CBG02140
gi|59799762	0.77983	0.21691	5.64937	0.0053937	59799762	6238	Cbr-hsp-3	WBGene00035220	CBG14829
gi|74846152	17.2187	0.050423	15.5597	0.0773345	74846152	6238	Cbr-hpd-1	WBGene00037803	CBG18361
gi|74908055	2.1677	0.628005	2.10863	0.349265	74908055	6238	Cbr-gsp-2	WBGene00023971	CBG00598
gi|74907375	3.40408	0.434618	3.59749	0.387618	74907375	6238	Cbr-gsp-1	WBGene00031226	CBG09676
gi|417019	20.5116	0.180746	11.272	0.160145	417019	6238	Cbr-gpd-3.1	WBGene00000333	CBG14136
gi|417018	0.343558	0.360583	3.69828	0.204526	417018	6238	Cbr-gpd-3.2	WBGene00000332	CBG14137
gi|75006264	1.52757	0.981784	1.1695	0.497288	75006264	6238	Cbr-gpb-1	WBGene00026054	CBG03131
gi|82582262	1.13763	0.395344	0.92045	0.761868	82582262			WBGene00037500	CBG18001
gi|74845841	58.6138	0.0577758	24.4343	0.0754939	74845841	6238	Cbr-elpc-3	WBGene00041763	CBG23399
gi|62900185	9.46237	0.023918	17.5388	0.0499647	62900185	6238	Cbr-eif-3.K	WBGene00031063	CBG09495
gi|353526336	1.20226	0.126623	3.37287	0.231389	353526336			WBGene00026961	CBG04247
gi|2258416	0.928966	0.702759	1.03753	0.996843	2258416
gi|74847037	0.121339	0.00128565	0.809096	0.344828	74847037	6238	Cbr-daf-21	WBGene00027205	CBG04560
gi|450581	2.37684	0.497178	2.31206	0.551785	450581	6238	Cbr-mev-1
gi|74791120	4.52898	0.229553	13.5519	0.0380536	74791120	6238	Cbr-cts-1	WBGene00031330	CBG09810
gi|75005882	0.444631	0.898822	2.65461	0.156704	75005882	6238	Cbr-crt-1	WBGene00030869	CBG09253
gi|317374879	1.13763	0.788175	0.92045	0.876539	317374879	6238	Cbr-crn-1	WBGene00035319	CBG14945
gi|33112248	1.85353	0.567148	2.77971	0.618188	33112248	6238	COX2
gi|385178705	0.0313329	5.54e-05	0.170608	0.000582957	385178705	6238	Cbr-cnx-1	WBGene00031476	CBG09987
gi|298351867	0.16293	0.000433764	0.42462	0.00517007	298351867	6238	CBG08425	WBGene00030217	CBG08425
gi|309366118	0.972747	0.412476	0.597035	0.0665184	309366118				CBG_00620
RRRRRgi|309357389	0.691831	0.527614	0.801678	0.678612	309357389				CBG_18173
gi|268565277	0.862979	0.962659	0.972747	0.797565	268565277	6238	Cbr-zwl-1		CBG03981
gi|526830227	3.56451	0.316892	3.56451	0.184537	526830227				CBG_19374
gi|268579345	0.416869	0.271529	0.672977	0.502515	268579345	6238	Cbr-zig-6		CBG14634
gi|268565651	1.03753	0.520597	1.04713	0.273987	268565651	6238	Cbr-yop-1		CBG04115
gi|309356118	1.04713	0.712633	0.954993	0.967351	309356118				CBG_20837
gi|309355415	0.448745	0.00429581	0.30479	0.0742772	309355415				CBG_22063
RRRRRgi|309360192	1.00925	0.708673	0.963829	0.713884	309360192				CBG_12657
gi|309359133	1.21339	0.697044	1.10662	0.822924	309359133				CBG_14131
gi|309360035	0.895365	0.84184	1.49969	0.480256	309360035				CBG_12987
RRRRRgi|268581047	0.501187	0.332199	0.77983	0.646926	268581047	6238	Cbr-wrk-1		CBG22758
gi|309356319	0.937562	0.600203	1.04713	0.779115	309356319				CBG_20320
gi|309359961	0.972747	0.91318	1.03753	0.75481	309359961				CBG_13330
gi|268560176	1.00925	0.371791	1	0.792581	268560176	6238	Cbr-vrs-2		CBG08035
gi|309355426	1.0666	0.571376	1.02802	0.819521	309355426				CBG_22083
gi|309365202	1.39316	0.544445	1.14815	0.764193	309365202				CBG_02534
gi|309355676	1.15878	0.0769658	1.02802	0.0355004	309355676				CBG_21693
gi|268552115	0.954993	0.79166	0.946237	3.44e-05	268552115	6238	Cbr-vit-6		CBG01578
RRRRRgi|268552115	1.31826	0.598616	1.43219	0.518859	268552115	6238	Cbr-vit-6		CBG01578
gi|268578817	0.077983	0.662217	0.083946	0.866319	268578817	6238	Cbr-vit-5		CBG14234
gi|268578773	0.630957	0.0766925	0.529663	0.228165	268578773	6238	Cbr-vit-4		CBG14203
gi|309371288	0.92045	0.626407	0.903649	0.00215682	309371288				CBG_14608
gi|268534206	2.83139	0.556917	4.52898	0.833822	268534206	6238	Cbr-vig-1		CBG07107
RRRRRgi|268534206	1.22462	0.333817	1.23595	0.285632	268534206	6238	Cbr-vig-1		CBG07107
gi|268536750	7.37904	0.216735	15.417	0.00461031	268536750	6238	Cbr-vha-8		CBG05372
gi|268553479	1.15878	0.860255	1.1695	0.600422	268553479	6238	Cbr-vha-19		CBG21042
gi|309361204	1.40605	0.914924	1.85353	0.496197	309361204				CBG_10802
gi|309364627	1.94089	0.0670331	0.591562	0.420172	309364627				CBG_04175
RRRRRgi|309364627	3.46737	0.596151	3.10456	0.505934	309364627				CBG_04175
gi|268529248	1.00925	0.680135	0.946237	0.536038	268529248	6238	Cbr-usp-14		CBG00984
gi|268568448	0.855067	0.579602	0.954993	0.888852	268568448	6238	Cbr-unc-87		CBG12778
RRRRRgi|309363693	0.0283139	0.0127921	0.291072	0.0612473	309363693				CBG_05555
gi|268561084	29.6483	0.0731753	9.12011	0.11174	268561084	6238	Cbr-unc-73		CBG12077
gi|268558702	2.70396	0.123658	2.03236	0.2483	268558702	6238	Cbr-unc-70		CBG19038
gi|309364035	0.469894	0.0840458	0.436516	0.0623593	309364035				CBG_04550
gi|309363280	2.91072	0.552877	5.97035	0.186378	309363280				CBG_06572
gi|309355521	1.35519	0.027414	0.954993	0.0727135	309355521				CBG_22292
gi|268569998	34.3558	4.62e-14	44.4631	0	268569998	6238	Cbr-unc-54		CBG19730
RRRRRgi|526834292	1.25892	0.654119	1.83654	0.358633	526834292				CBG_02975
gi|268576032	1.44544	0.194357	1.19124	0.196083	268576032	6238	Cbr-unc-45		CBG15283
gi|268565471	0.972747	0.00587684	0.972747	0.00396228	268565471	6238	Cbr-unc-37		CBG04050
gi|309358949	14.5881	0.00181741	5.39511	0.00257838	309358949				CBG_15027
gi|309358756	2.37684	0.257818	2.58226	0.237262	309358756				CBG_15446
gi|268536604	1.20226	0.00083223	1.36773	0.000732701	268536604	6238	Cbr-unc-22		CBG06205
gi|268580207	2.77971	0.00697394	1.97697	0.0129811	268580207	6238	Cbr-unc-18		CBG16760
gi|268560562	23.7684	0.0046239	31.3329	0.000791195	268560562	6238	Cbr-unc-15		CBG11932
gi|309357384	1.45881	0.256835	1.99526	0.11421	309357384				CBG_18164
gi|268559568	1.38038	0.507107	1.2942	0.567517	268559568	6238	Cbr-unc-112		CBG04558
gi|309360561	1.09648	0.715005	0.855067	0.587421	309360561				CBG_12008
gi|268560844	1.04713	0.938115	1.04713	0.860317	268560844	6238	Cbr-unc-108		CBG12011
RRRRRgi|309361001	0.169044	0.138575	0.444631	0.289213	309361001				CBG_11201
gi|268530998	0.787046	0.488293	0.737904	0.420268	268530998	6238	Cbr-ulp-2		CBG02290
gi|309357397	1.11686	0.887674	0.862979	0.212557	309357397				CBG_18190
gi|309361769	2.67917	0.239606	2.1677	0.295792	309361769				CBG_09624
gi|309371530	1.57036	0.445447	2.05116	0.314347	309371530				CBG_24767
gi|268535588	11.3763	0.214672	18.0302	0.155279	268535588	6238	Cbr-ugt-21		CBG21683
gi|309365963	0.972747	0.982412	0.92045	0.33849	309365963				CBG_00972
gi|309359871	0.903649	0.752031	1.1695	0.391464	309359871				CBG_13340
gi|309357170	0.570164	0.153493	0.436516	0.134492	309357170				CBG_18586
gi|268581779	2.55859	0.0703959	2.96483	0.039019	268581779	6238	Cbr-ucr-2.2		CBG07617
gi|268577075	3.25087	0.0922835	3.59749	0.00411333	268577075	6238	Cbr-ucr-2.1		CBG16195
gi|309362102	12.1339	0.0201239	16.4437	0.015743	309362102				CBG_08976
RRRRRgi|309356966	2.18776	0.293191	4.09261	0.171434	309356966				CBG_19253
gi|309360743	0.580764	0.401262	0.77983	0.645419	309360743				CBG_11651
gi|268574402	0.758578	0.634151	0.666807	0.497455	268574402	6238	Cbr-ubxn-4		CBG18145
gi|309363053	0.685488	0.522631	0.831764	0.737083	309363053				CBG_07030
gi|268534082	1.90546	0.275287	0.083946	0.245241	268534082	6238	Cbr-ubxn-3		CBG07030
gi|309359587	19.2309	0.028209	10.5682	0.0307465	309359587				CBG_13914
gi|268570951	0.328095	0.253199	0.178649	0.43887	268570951	6238	Cbr-ubq-2		CBG15773
gi|268529716	0.954993	0.636442	0.77983	0.475677	268529716	6238	Cbr-ubh-4		CBG13346
gi|309356784	0.870964	0.802979	0.816582	0.70735	309356784				CBG_18954
gi|268573452	0.887156	0.827997	0.963829	0.942696	268573452	6238	Cbr-ubc-7		CBG10037
gi|268570791	1.04713	0.683228	1.0666	0.483328	268570791	6238	Cbr-ubc-20		CBG15726
gi|268573724	0.340408	0.223499	0.383707	0.248539	268573724	6238	Cbr-ubc-18		CBG16512
gi|309359720	0.92045	0.696601	0.887156	0.952824	309359720				CBG_13604
gi|309364816	0.334195	6.87e-05	0.570164	0.00026721	309364816				CBG_03440
gi|268534530	1.83654	0.0158645	1.7378	0.0167301	268534530	6238	Cbr-uaf-2		CBG00419
RRRRRgi|268529958	0.0597035	0.088548	0.165959	0.137609	268529958	6238	Cbr-twk-2		CBG13488
RRRRRgi|268580657	0.0376704	0.0754758	0.124738	0.119044	268580657	6238	Cbr-twk-18		CBG00233
gi|309366265	3.59749	0.422926	3.22107	0.96713	309366265				CBG_00491
gi|268529468	0.937562	0.62619	0.946237	0.84923	268529468	6238	Cbr-ttx-7		CBG21894
gi|268536452	0.691831	0.0374488	1.13763	0.0387695	268536452	6238	Cbr-ttr-50		CBG06105
gi|268531952	1.08643	0.857295	1.14815	0.768791	268531952	6238	Cbr-ttr-18		CBG02878
gi|268572375	99.0832	0.0148454	99.0832	0.0156229	268572375	6238	Cbr-ttr-15		CBG24605
gi|268578253	0.248886	0.176129	0.390841	0.25255	268578253	6238	Cbr-ttr-14		CBG17593
gi|309361972	1.11686	0.815443	1.31826	0.603203	309361972				CBG_09247
gi|309356366	1.03753	0.925129	0.809096	0.696499	309356366				CBG_20224
gi|268533858	1.08643	0.808787	0.92045	0.847373	268533858	6238	Cbr-tsr-1		CBG20440
gi|268530468	0.310456	0.0838662	2.85759	0.0197988	268530468	6238	Cbr-tsn-1		CBG04292
RRRRRgi|268569298	1.52757	0.467831	1.28233	0.63316	268569298	6238	Cbr-trp-4		CBG13617
gi|309364122	1.30617	0.612899	1.57036	0.446464	309364122				CBG_04743
gi|268572939	0.448745	0.285015	0.642688	0.480086	268572939	6238	Cbr-trap-4.2		CBG13321
gi|309362513	0.731139	0.032493	0.928966	0.066092	309362513				CBG_08120
gi|268565909	0.124738	0.0458636	0.524808	0.0420948	268565909	6238	Cbr-trap-1		CBG04219
gi|268537144	36.3078	0.0714343	17.0608	0.122758	268537144	6238	Cbr-tram-1		CBG03391
gi|268530670	1.10662	0.248246	1.08643	0.266842	268530670	6238	Cbr-tra-2		CBG11194
RRRRRgi|526832062	0.432514	0.282016	0.496592	0.329374	526832062				CBG_13188
gi|268533340	6.60694	0.626339	14.9969	0.0592631	268533340	6238	Cbr-tpi-1		CBG21017
gi|309364672	0.954993	0.953015	1.07647	0.490152	309364672				CBG_03684
RRRRRgi|309364672	0.758578	0.61659	0.912011	0.860168	309364672				CBG_03684
gi|309358773	0.226986	0.165234	0.343558	0.225111	309358773				CBG_15399
gi|268577985	2.24905	0.208672	2.12814	0.220483	268577985	6238	Cbr-tni-1		CBG17351
gi|309362040	1.51356	0.474968	1.41906	0.529423	309362040				CBG_09105
gi|309357071	1.24738	0.403135	0.847227	0.343288	309357071				CBG_18822
gi|309361007	1.05682	0.660467	1.05682	0.582051	309361007				CBG_11210
gi|268575160	0.946237	0.700043	0.912011	0.819019	268575160	6238	Cbr-tbb-2		CBG20196
gi|268564821	7.24436	0.189796	3.90841	0.245355	268564821	6238	Cbr-tba-1		CBG03797
gi|309371404	4.40555	0.0229782	3.63078	0.0348464	309371404				CBG_08362
gi|268553423	0.660694	0.48542	0.672977	0.501106	268553423	6238	Cbr-tag-99		CBG19683
gi|268575652	2.51189	0.437345	2.93765	0.0688095	268575652	6238	Cbr-tag-61		CBG21201
gi|268535752	0.981748	0.978859	0.928966	0.889584	268535752	6238	Cbr-tag-60		CBG21779
gi|268558478	0.105682	0.110609	0.212814	0.159355	268558478	6238	Cbr-tag-59		CBG18897
gi|268580007	0.704693	0.482449	1.95885	0.0199858	268580007	6238	Cbr-tag-320		CBG10962
gi|268567420	0.912011	0.806855	0.831764	0.964354	268567420	6238	Cbr-tag-300		CBG10811
gi|268529530	0.887156	0.0325619	0.630957	0.0543882	268529530	6238	Cbr-tag-298		CBG21928
gi|268575392	40.5508	0.135384	32.2107	0.198993	268575392	6238	Cbr-tag-282		CBG12259
gi|309359211	1.45881	0.426768	1.24738	0.577547	309359211				CBG_14270
gi|268535038	1.08643	0.565437	1.0666	0.61645	268535038	6238	Cbr-tag-273		CBG21574
gi|268566475	1.92309	0.350678	4.32514	0.165888	268566475	6238	Cbr-tag-264		CBG12459
gi|309357494	0.642688	0.111111	0.416869	0.015251	309357494				CBG_18393
gi|268560890	0.981748	0.542434	0.847227	0.432328	268560890	6238	Cbr-tag-216		CBG22609
gi|268561774	0.912011	0.0510247	3.34195	0.285306	268561774	6238	Cbr-tag-210		CBG20369
gi|268568396	1.23595	0.669224	1.02802	0.935864	268568396	6238	Cbr-tag-203		CBG12757
gi|309366276	1.47231	0.495723	1.57036	0.443721	309366276				CBG_00294
gi|268553397	0.109648	0.0289287	0.207014	0.0475067	268553397	6238	Cbr-tag-170		CBG19670
gi|268529082	2.63027	0.0292873	3.16228	0.0132665	268529082	6238	Cbr-tag-165		CBG00882
gi|309361729	0.0731139	0.0559255	0.77983	0.639194	309361729				CBG_09714
gi|268536484	1.30617	0.0159357	1.03753	0.0192323	268536484	6238	Cbr-tag-13		CBG06126
gi|268574014	1.31826	0.32148	1.02802	0.621284	268574014	6238	Cbr-tag-125		CBG09206
gi|309371455	0.679204	0.214946	0.549541	0.103906	309371455				CBG_04611
RRRRRgi|309371455	69.1831	0.0418817	9.2045	0.0720684	309371455				CBG_04611
gi|309365725	32.2107	0.0713249	0.0461318	0.0982633	309365725				CBG_01489
gi|268581683	0.954993	0.573034	1.03753	0.641127	268581683	6238	Cbr-sym-1		CBG07556
gi|309356483	0.765597	0.241115	0.744732	0.0137794	309356483				CBG_19951
gi|309361564	14.5881	0.000684729	1.90546	0.0012579	309361564				CBG_09873
gi|309360087	0.369828	0.283247	0.148594	0.0107498	309360087				CBG_12912
gi|309360828	2.51189	0.40789	1.5417	0.587806	309360828				CBG_11479
gi|268564849	1	0.821132	0.928966	0.816772	268564849	6238	Cbr-sur-6		CBG03807
gi|309360341	0.972747	0.952062	0.879022	0.720916	309360341				CBG_12369
gi|268530036	1.01859	0.919208	1.10662	0.855227	268530036	6238	Cbr-suf-1		CBG00546
gi|268580169	0.990832	0.998649	0.794328	0.081853	268580169	6238	Cbr-sto-1		CBG16729
gi|309366654	1.07647	0.852584	1.41906	0.525671	309366654				CBG_24499
gi|309366152	1.52757	0.465655	1.44544	0.508531	309366152				CBG_00564
gi|309366266	1.44544	0.45752	1.39316	0.492373	309366266				CBG_00497
gi|268537226	0.544503	0.635298	1.31826	0.390572	268537226	6238	Cbr-srs-2		CBG03435
gi|309360916	3.28095	0.308705	1.58489	0.41105	309360916				CBG_11331
gi|309363185	1.44544	0.512857	1.21339	0.69903	309363185				CBG_06333
gi|268552401	0.134276	0.103536	0.101859	0.157364	268552401	6238	Cbr-srd-10		CBG01751
gi|268558346	0.698232	0.0440327	0.711214	0.0716466	268558346	6238	Cbr-sqv-4		CBG09668
gi|309363816	14.3219	0.312783	23.9883	0.139663	309363816				CBG_05471
gi|309363428	1.01859	0.695208	0.870964	0.96019	309363428				CBG_06217
gi|268553307	0.428549	0.276827	0.698232	0.53461	268553307	6238	Cbr-spp-10		CBG18502
gi|309361679	8.47227	0.00220806	2.91072	0.0038617	309361679				CBG_10087
gi|268564500	1.08643	0.448695	1.01859	0.443631	268564500	6238	Cbr-spg-7		CBG14947
gi|309362670	2.63027	0.381763	2.31206	0.36092	309362670				CBG_07888
gi|268560294	1.19124	0.722	0.928966	0.893048	268560294	6238	Cbr-spd-5		CBG23743
RRRRRgi|309359139	0.248886	0.0347513	0.47863	0.113897	309359139				CBG_14139
gi|268578695	3.22107	0.0047674	2.85759	0.0116792	268578695	6238	Cbr-spc-1		CBG14139
RRRRRgi|268579167	1.1695	0.617749	1.19124	0.594321	268579167	6238	Cbr-spat-3		CBG14505
gi|268557122	9.2045	0.250273	32.5087	0.0570972	268557122	6238	Cbr-sodh-1		CBG23239
gi|309360230	0.0772681	0.0219315	0.275423	0.0681791	309360230				CBG_12726
gi|309371350	24.8886	0.0769689	7.87046	0.118695	309371350				CBG_11197
gi|309371440	99.0832	0.014845	99.0832	0.0154245	309371440				CBG_05645
gi|268566399	0.895365	0.690217	0.895365	0.69629	268566399	6238	Cbr-snx-12		CBG12434
gi|268576683	0.704693	0.544012	0.954993	0.944863	268576683	6238	Cbr-snx-1		CBG04136
gi|268571317	1.05682	0.63014	1.14815	0.488897	268571317	6238	Cbr-snr-6		CBG11756
gi|268531626	0.0879023	0.130265	0.296483	0.218287	268531626	6238	Cbr-snr-3		CBG02671
RRRRRgi|268531626	1.23595	0.522971	0.816582	0.54183	268531626	6238	Cbr-snr-3		CBG02671
gi|268561770	1.25892	0.533589	3.0761	0.237602	268561770	6238	Cbr-snr-2		CBG20368
gi|268534544	1.22462	0.67855	1.27057	0.640898	268534544	6238	Cbr-snr-1		CBG00427
gi|309357341	0.870964	0.797021	0.666807	0.501698	309357341				CBG_18075
gi|309358942	1.49969	0.500224	1.13763	0.765838	309358942				CBG_15011
gi|268533394	1.05682	0.896943	0.895365	0.844263	268533394	6238	Cbr-smu-2		CBG17759
gi|268564225	0.666807	0.110565	0.376704	0.0138784	268564225	6238	Cbr-smo-1		CBG22301
gi|268554648	1.11686	0.673044	0.42462	0.066815	268554648	6238	Cbr-smk-1		CBG01474
gi|309362355	0.440555	0.285286	0.285759	0.194366	309362355				CBG_08291
RRRRRgi|268569138	1.19124	0.720007	1.14815	0.768628	268569138	6238	Cbr-smg-2		CBG08494
gi|309371319	2.70396	0.0416007	4.92039	0.0397041	309371319				CBG_12735
RRRRRgi|309371319	1.18032	0.736687	0.937562	0.90647	309371319				CBG_12735
RRRRRgi|309365041	15.7036	0.0896335	7.72681	0.119857	309365041				CBG_02854
gi|309357322	0.946237	0.601739	0.912011	0.36127	309357322				CBG_18034
gi|309359903	1.58489	0.969263	0.270396	0.0880581	309359903				CBG_13206
gi|268557266	1.20226	0.158034	1.09648	0.304931	268557266	6238	Cbr-sma-1		CBG23326
RRRRRgi|268557266	1.99526	0.0340929	0.625173	0.0978247	268557266	6238	Cbr-sma-1		CBG23326
RRRRRgi|309359171	0.946237	0.120245	0.928966	0.066092	309359171				CBG_14200
gi|268574778	0.135519	0.00432046	0.0465586	0.0136666	268574778	6238	Cbr-sip-1		CBG18371
gi|309359621	1.20226	0.721185	0.325087	4.05e-05	309359621				CBG_13669
gi|268554184	0.816582	0.708684	0.855067	0.767215	268554184	6238	Cbr-sel-9		CBG11296
gi|268566607	1.36773	0.560364	1.1272	0.800122	268566607	6238	Cbr-sec-8		CBG02212
gi|268536486	1.39316	0.490337	3.22107	0.956418	268536486	6238	Cbr-sec-24.1		CBG06129
gi|309371314	18.197	0.36215	27.2898	0.131527	309371314				CBG_12918
gi|309365998	1.25892	0.995443	2.51189	0.0420913	309365998				CBG_00872
gi|268568534	0.717794	0.144266	0.363078	0.0255022	268568534	6238	Cbr-sdha-2		CBG12805
gi|268581093	4.7863	0.00557992	6.13762	0.00110969	268581093	6238	Cbr-sdha-1		CBG22795
gi|309357449	1.5417	0.851521	1.36773	0.981521	309357449				CBG_18305
gi|555287109	43.6516	0.0685675	23.5505	0.108599	555287109				CBG_01538
RRRRRgi|555287109	0.608135	0.427757	0.963829	0.961941	555287109				CBG_01538
gi|309365646	22.08	0.0799474	2.75423	0.233223	309365646				CBG_01669
gi|309364996	1.01859	0.585725	1.04713	0.957029	309364996				CBG_02933
gi|268529644	0.887156	0.797197	1.15878	0.713556	268529644	6238	Cbr-sap-1		CBG03669
gi|268580871	3.53183	0.136617	12.2462	3.9e-05	268580871	6238	Cbr-sams-1		CBG15526
gi|309360603	0.591562	0.0708488	0.42462	0.00914002	309360603				CBG_12094
gi|309363663	1.39316	0.378662	0.981748	0.363399	309363663				CBG_05719
gi|268559350	1.03753	0.718075	0.972747	0.856832	268559350	6238	Cbr-ruvb-1		CBG19422
gi|309364963	87.9023	0.0153285	87.9023	0.0169083	309364963				CBG_03040
gi|309357618	0.711214	0.560248	0.564937	0.367106	309357618				CBG_17675
RRRRRgi|309357618	0.972747	0.972711	1	0.979743	309357618				CBG_17675
gi|268531152	99.0832	0.0141708	99.0832	0.0150797	268531152	6238	Cbr-rsp-4		CBG02383
gi|309364692	4.2462	0.167823	0.870964	0.41243	309364692				CBG_03563
gi|309365021	2.33346	0.241147	1.2942	0.605554	309365021				CBG_02891
gi|268531974	2.05116	0.276539	1.05682	0.87073	268531974	6238	Cbr-rsp-1		CBG02890
gi|309362427	1.5417	0.461574	1.2942	0.622752	309362427				CBG_08209
gi|268565541	0.296483	0.200207	0.457088	0.2983	268565541	6238	Cbr-rsd-6		CBG04074
gi|268574474	0.77983	0.576436	1.88799	0.102386	268574474	6238	Cbr-rrt-1		CBG18188
gi|268571361	1.90546	0.421569	3.28095	0.330796	268571361	6238	Cbr-rpt-6		CBG11771
gi|268568718	0.765597	0.136496	0.765597	0.770199	268568718	6238	Cbr-rpt-5		CBG12876
gi|268534030	0.831764	0.202906	0.77983	0.153367	268534030	6238	Cbr-rpt-4		CBG07004
gi|268572105	1	0.304285	0.946237	0.791245	268572105	6238	Cbr-rpt-3		CBG09101
gi|268557664	0.554626	0.0415847	1.00925	0.0494672	268557664	6238	Cbr-rpt-2		CBG09267
gi|268557298	0.133045	0.976238	0.580764	0.675828	268557298	6238	Cbr-rpt-1		CBG23346
gi|268532096	1.61436	0.0968286	6.0256	1.11e-05	268532096	6238	Cbr-rps-9		CBG02962
gi|268535998	7.24436	0.457222	12.0226	0.0022083	268535998	6238	Cbr-rps-8		CBG05833
gi|268566807	4.16869	0.163298	13.6773	0.00337794	268566807	6238	Cbr-rps-7		CBG21343
gi|268569254	2.55859	0.173136	9.72747	0.000134272	268569254	6238	Cbr-rps-6		CBG13605
gi|268536294	2.88403	0.700237	5.86138	0.183672	268536294	6238	Cbr-rps-5		CBG06011
gi|268535888	5.19996	0.201664	14.1906	6.88e-05	268535888	6238	Cbr-rps-4		CBG05762
gi|268555220	0.608135	0.164053	0.83946	0.215362	268555220	6238	Cbr-rps-30		CBG20587
gi|268569106	0.937562	0.452389	3.34195	0.0771009	268569106	6238	Cbr-rps-3		CBG24262
gi|309358828	1.61436	0.456049	2.01372	0.0830889	309358828				CBG_15290
gi|268554093	0.963829	0.973169	1.02802	0.867182	268554093	6238	Cbr-rps-28		CBG13580
gi|268565699	16.293	0.742012	16.293	0.657268	268565699	6238	Cbr-rps-27		CBG06446
gi|268570130	0.879022	0.70869	1.1272	0.0546274	268570130	6238	Cbr-rps-26		CBG19764
gi|268557972	1.39316	0.933166	4.7863	0.330174	268557972	6238	Cbr-rps-25		CBG09459
gi|268554039	0.954993	0.392048	4.20727	0.011892	268554039	6238	Cbr-rps-24		CBG13547
gi|268537032	2.01372	0.319776	6.98232	0.0799237	268537032	6238	Cbr-rps-23		CBG03324
gi|268571283	2.44343	0.835592	5.19996	0.0509666	268571283	6238	Cbr-rps-22		CBG11742
gi|309362217	0.325087	0.173727	1.49969	0.856908	309362217				CBG_08754
gi|268552753	1.39316	0.134744	3.40408	0.00440639	268552753	6238	Cbr-rps-2		CBG17709
gi|268564630	0.613762	0.325594	3.69828	0.696005	268564630	6238	Cbr-rps-19		CBG03707
gi|268534940	0.608135	0.0670597	2.70396	0.75337	268534940	6238	Cbr-rps-18		CBG21507
gi|268567798	3.01995	0.907073	9.90832	0.173717	268567798	6238	Cbr-rps-17		CBG12566
gi|268559466	1.48594	0.781985	6.91831	0.04629	268559466	6238	Cbr-rps-16		CBG11589
gi|268566199	2.07014	0.36767	3.25087	0.333196	268566199	6238	Cbr-rps-15		CBG12376
gi|268553133	2.44343	0.589379	5.01187	0.0504632	268553133	6238	Cbr-rps-14		CBG08351
gi|268553431	1.94089	0.44598	7.72681	0.160223	268553431	6238	Cbr-rps-13		CBG19687
gi|309362097	0.809096	0.297201	1.03753	0.777371	309362097				CBG_08991
gi|268536472	2.18776	0.100874	5.15229	0.00589984	268536472	6238	Cbr-rps-11		CBG06118
gi|268564137	0.316228	0.862083	1.44544	0.688523	268564137	6238	Cbr-rps-10		CBG22274
gi|268574158	2.22844	0.521936	5.24808	0.0600484	268574158	6238	Cbr-rps-0		CBG17994
gi|268532058	0.18197	0.0138808	0.277971	0.103979	268532058	6238	Cbr-rpn-9		CBG02942
gi|309360600	0.143219	0.00191901	0.363078	0.0368494	309360600				CBG_12090
gi|268535632	0.210863	0.71529	0.809096	0.599079	268535632	6238	Cbr-rpn-7		CBG21707
gi|309358096	0.772681	0.0984659	0.737904	0.15795	309358096				CBG_16487
gi|268530472	0.0954993	0.545216	0.328095	0.834135	268530472	6238	Cbr-rpn-5		CBG04294
gi|268574380	0.83946	0.613891	0.772681	0.592808	268574380	6238	Cbr-rpn-3		CBG18132
gi|268569114	0.328095	0.0758732	0.218776	0.0120078	268569114	6238	Cbr-rpn-2		CBG24264
gi|268531884	0.47863	0.508908	0.534564	0.103057	268531884	6238	Cbr-rpn-12		CBG02839
gi|268568352	0.870964	0.737405	0.809096	0.356741	268568352	6238	Cbr-rpn-11		CBG23950
gi|268568582	0.972747	0.971763	0.912011	0.870089	268568582	6238	Cbr-rpn-10		CBG12818
gi|309363665	0.151356	0.0021561	0.394457	0.105875	309363665				CBG_05716
gi|268575240	0.744732	0.80134	3.66438	0.0260109	268575240	6238	Cbr-rpl-9		CBG09153
gi|268552277	0.224906	0.125502	1.80302	0.337714	268552277	6238	Cbr-rpl-7A		CBG01675
gi|309364489	0.847227	0.367673	3.28095	0.0266454	309364489				CBG_03905
gi|268573892	1.64437	0.812276	6.08135	0.000297335	268573892	6238	Cbr-rpl-6		CBG16622
gi|309366153	1.43219	0.745875	5.86138	0.00525078	309366153				CBG_00561
gi|268533148	0.440555	0.474213	1.78649	0.823704	268533148	6238	Cbr-rpl-43		CBG20901
gi|268532112	1.1272	0.720085	2.77971	0.0281931	268532112	6238	Cbr-rpl-41		CBG02971
gi|268563999	0.990832	0.918033	5.10505	7.3e-07	268563999	6238	Cbr-rpl-4		CBG22235
gi|268561644	0.401791	0.00498065	0.608135	0.313441	268561644	6238	Cbr-rpl-38		CBG18585
gi|268553131	0.331131	0.0436989	1.70608	0.396969	268553131	6238	Cbr-rpl-36		CBG08350
gi|268575388	2.58226	0.862588	8.79023	0.0668743	268575388	6238	Cbr-rpl-35		CBG12256
gi|268536712	0.642688	0.37231	4.87529	0.0077721	268536712	6238	Cbr-rpl-34		CBG06263
gi|268562551	0.648634	0.777542	3.25087	0.230874	268562551	6238	Cbr-rpl-33		CBG13066
gi|268532552	0.409261	0.0392888	2.51189	0.150006	268532552	6238	Cbr-rpl-32		CBG03254
gi|268570160	9.63829	0.0110361	18.7068	0.000603391	268570160	6238	Cbr-rpl-31		CBG19772
gi|268566589	0.954993	0.0719407	1.39316	0.034734	268566589	6238	Cbr-rpl-30		CBG02208
gi|268556580	0.772681	0.101391	0.758578	0.228081	268556580	6238	Cbr-rpl-28		CBG08569
gi|309371197	3.49945	0.722453	9.90832	0.0754332	309371197				CBG_22212
gi|268530038	0.580764	0.313273	4.48745	0.000211191	268530038	6238	Cbr-rpl-26		CBG00547
gi|268565561	0.100925	0.0738309	0.328095	0.0367986	268565561	6238	Cbr-rpl-25.2		CBG04080
gi|268579203	4.65586	0.687129	9.2045	0.0135443	268579203	6238	Cbr-rpl-25.1		CBG14529
gi|268564133	0.325087	0.53913	1.78649	0.105503	268564133	6238	Cbr-rpl-24.1		CBG22273
gi|268571789	0.242103	0.606207	1.04713	0.932952	268571789	6238	Cbr-rpl-23		CBG09001
gi|268531028	0.613762	0.834924	2.208	0.0970843	268531028	6238	Cbr-rpl-22		CBG02309
gi|268573996	0.704693	0.555933	2.05116	0.0134408	268573996	6238	Cbr-rpl-21		CBG16683
gi|268552389	0.847227	0.964313	2.67917	0.330441	268552389	6238	Cbr-rpl-20		CBG01745
gi|268562265	1.18032	0.190426	3.56451	0.000252936	268562265	6238	Cbr-rpl-2		CBG05588
gi|268567496	0.787046	0.24558	2.83139	0.147203	268567496	6238	Cbr-rpl-19		CBG12479
gi|268569182	0.672977	0.470313	2.63027	0.10703	268569182	6238	Cbr-rpl-17		CBG08510
gi|268573023	1.58489	0.560065	10.2802	0.000852718	268573023	6238	Cbr-rpl-16		CBG09780
gi|268572371	0.212814	0.47499	1.8197	0.746275	268572371	6238	Cbr-rpl-15		CBG21258
gi|268564769	1.01859	0.452467	3.10456	0.00298667	268564769	6238	Cbr-rpl-14		CBG03771
gi|268560814	0.744732	0.462111	2.80543	0.00287843	268560814	6238	Cbr-rpl-13		CBG12003
gi|268578595	1.30617	0.613015	2.42103	0.263389	268578595	6238	Cbr-rpl-11.2		CBG14053
gi|268556168	1.03753	0.792284	2.67917	0.103888	268556168	6238	Cbr-rpl-11.1		CBG01314
gi|268530364	2.99226	0.634608	9.90832	0.000679363	268530364	6238	Cbr-rpl-10		CBG00744
gi|268565939	1.28233	0.788786	3.83707	0.0754341	268565939	6238	Cbr-rpl-1		CBG04228
gi|309364632	1.05682	0.85399	0.954993	0.906019	309364632				CBG_04195
gi|309357401	1.0666	0.654985	1.08643	0.779957	309357401				CBG_18197
gi|268566771	1.09648	0.312578	2.55859	0.00541939	268566771	6238	Cbr-rpa-0		CBG02260
gi|268558158	1.1272	0.941431	1.1272	0.728413	268558158	6238	Cbr-rop-1		CBG09566
gi|268573762	1.00925	0.971618	0.855067	0.772564	268573762	6238	Cbr-rod-1		CBG16533
gi|268575178	0.0474242	0.0205166	0.0619441	0.00601541	268575178	6238	Cbr-rnr-2		CBG20205
gi|268573646	0.101859	3.72e-08	0.0963829	0.000176385	268573646	6238	Cbr-rnr-1		CBG10154
gi|309359030	1.67494	0.346305	1.30617	0.578097	309359030				CBG_14936
gi|268574300	1.13763	0.675972	1.11686	0.602572	268574300	6238	Cbr-rnp-4		CBG18074
gi|268553735	1.09648	0.691079	0.879022	0.508602	268553735	6238	Cbr-rnp-3		CBG13972
gi|268553733	2.18776	0.309215	1.90546	0.365401	268553733	6238	Cbr-rnp-2		CBG13971
gi|268533056	0.591562	0.413247	0.436516	0.282811	268533056	6238	Cbr-rnh-1.3		CBG20847
gi|268562778	1.08643	0.40824	1.01859	0.609502	268562778	6238	Cbr-rme-8		CBG11852
gi|268558462	5.54626	0.225631	8.31764	0.0791885	268558462	6238	Cbr-rme-1		CBG18887
gi|268559624	0.751623	0.115329	2.44343	0.380731	268559624	6238	Cbr-ril-1		CBG04589
gi|268534624	0.928966	0.940713	0.744732	0.606389	268534624	6238	Cbr-rho-1		CBG13664
gi|268579131	0.83946	0.477801	0.801678	0.483702	268579131	6238	Cbr-rhi-1		CBG14479
gi|309364254	0.928966	0.676285	0.855067	0.536833	309364254				CBG_04522
gi|268573714	0.758578	0.623736	1.18032	0.726161	268573714	6238	Cbr-rfl-1		CBG16503
gi|268552547	99.0832	0.100858	99.0832	0.162244	268552547	6238	Cbr-rfc-3		CBG01827
gi|309364048	0.409261	0.266432	0.636796	0.46119	309364048				CBG_04569
gi|309360794	1.02802	0.326826	0.903649	0.310516	309360794				CBG_11624
gi|268573078	0.972747	0.958829	0.912011	0.745895	268573078	6238	Cbr-rde-4		CBG09811
RRRRRgi|268581695	1.11686	0.810639	1.24738	0.657687	268581695	6238	Cbr-rbc-1		CBG07562
gi|268564638	0.630957	0.452712	0.824138	0.719031	268564638	6238	Cbr-rba-1		CBG03711
gi|309366092	0.963829	0.850066	0.0855067	0.123292	309366092				CBG_00692
gi|309360418	0.642688	0.112105	0.519996	0.00339724	309360418				CBG_12282
gi|268574686	0.758578	0.813651	2.51189	0.384734	268574686	6238	Cbr-ran-1		CBG18317
gi|268570667	0.758578	0.620687	0.954993	0.941522	268570667	6238	Cbr-ral-1		CBG15686
gi|268532040	2.53513	0.426227	1.85353	0.463768	268532040	6238	Cbr-raga-1		CBG02932
gi|309364434	1	0.962845	0.990832	0.995301	309364434				CBG_03784
gi|268537164	2.07014	0.888474	5.10505	0.320464	268537164	6238	Cbr-rack-1		CBG03402
gi|268560906	1.21339	0.727225	0.83946	0.0171218	268560906	6238	Cbr-rab-8		CBG12025
gi|268533066	0.0824138	0.0994535	0.180302	0.143936	268533066	6238	Cbr-rab-7		CBG20853
gi|309359902	1.48594	0.494401	1.58489	0.40635	309359902				CBG_13205
gi|268565079	0.698232	0.658668	0.591562	0.464269	268565079	6238	Cbr-rab-11.1		CBG03904
gi|268555746	0.879022	0.721245	0.903649	0.97688	268555746	6238	Cbr-rab-1		CBG01077
gi|268529976	0.212814	0.0117043	1.10662	0.41194	268529976	6238	Cbr-pyr-1		CBG00515
gi|309364815	1.04713	0.861056	1.04713	0.580947	309364815				CBG_03439
gi|268557162	4.16869	0.602387	6.85488	0.0882437	268557162	6238	Cbr-pyc-1		CBG23262
gi|309357681	63.0957	0.0563495	11.5878	0.0984146	309357681				CBG_17537
gi|268568248	1.03753	0.731492	1.13763	0.618129	268568248	6238	Cbr-pus-1		CBG23897
gi|309359837	3.0761	0.0101707	3.80189	0.00531648	309359837				CBG_13400
gi|309365200	0.794328	0.0519595	7.51623	0.0319663	309365200				CBG_02539
gi|268576390	0.660694	0.487202	0.570164	0.392475	268576390	6238	Cbr-psd-1		CBG24141
gi|268576408	0.37325	0.00643574	1.85353	0.810186	268576408	6238	Cbr-prs-1		CBG24153
gi|309358197	0.92045	0.680438	0.912011	0.439577	309358197				CBG_16670
gi|268534134	3.49945	0.171705	2.10863	0.265519	268534134	6238	Cbr-prp-21		CBG07063
gi|526835253	27.2898	0.0748734	8.09096	0.118516	526835253				CBG_23585
gi|309355952	0.895365	0.709331	1.08643	0.728581	309355952				CBG_21172
RRRRRgi|268560624	35.3183	0.0880381	18.8799	0.141969	268560624	6238	Cbr-prg-1		CBG11957
gi|268574298	0.963829	0.220883	1.02802	0.474295	268574298	6238	Cbr-prdx-3		CBG18073
gi|268533184	1.38038	0.503505	0.704693	0.604589	268533184	6238	Cbr-pqn-87		CBG20921
gi|309363055	1.14815	0.682877	0.847227	0.642929	309363055				CBG_07027
gi|309355436	1.31826	0.354265	0.331131	0.77902	309355436				CBG_22115
gi|268557332	37.325	0.0669271	1.1695	0.773867	268557332	6238	Cbr-pqn-53		CBG23366
gi|309356096	1.01859	0.604109	0.928966	0.772143	309356096				CBG_20778
gi|268564065	1.23595	0.677536	1.67494	0.408122	268564065	6238	Cbr-pqn-24		CBG22253
gi|268565399	1.11686	0.81511	0.937562	0.91189	268565399	6238	Cbr-pqn-19		CBG04026
gi|268555184	1.11686	0.115184	1.04713	0.337768	268555184	6238	Cbr-ppn-1		CBG20566
gi|309371379	0.928966	0.996879	0.990832	0.778005	309371379				CBG_09633
gi|268580415	0.180302	0.144114	0.390841	0.253516	268580415	6238	Cbr-ppk-3		CBG16921
gi|309358928	1.07647	0.743277	1.07647	0.998687	309358928				CBG_15109
gi|309361528	0.349945	0.147045	0.428549	0.194577	309361528				CBG_09794
gi|268567325	1.08643	0.430182	0.963829	0.406933	268567325	6238	Cbr-pph-5		CBG20528
gi|309371335	1.21339	0.100893	1.07647	0.270801	309371335				CBG_11776
gi|309355471	0.625173	0.447297	0.597035	0.416474	309355471				CBG_22183
gi|309358800	0.787046	0.00940002	1.11686	0.0588103	309358800				CBG_15309
gi|268554982	4.40555	0.346843	12.5892	0.000261921	268554982	6238	Cbr-pmt-2		CBG08775
gi|268531118	5.97035	0.0536994	4.74242	0.079189	268531118	6238	Cbr-pmt-1		CBG02363
gi|309363310	35.3183	0.0670179	0.15417	0.358144	309363310				CBG_06629
gi|309359567	1.27057	0.537798	1.51356	0.600768	309359567				CBG_13946
gi|309363569	1.05682	0.450741	1.02802	0.910374	309363569				CBG_05926
gi|309361976	42.462	0.000312074	10.7647	0.000367928	309361976				CBG_09233
gi|309362407	10.1859	0.000524018	7.31139	0.00739409	309362407				CBG_08401
gi|309371500	16.9044	0.0884895	4.83059	0.157692	309371500				CBG_02381
gi|268557314	2.01372	0.284999	1.47231	0.40722	268557314	6238	Cbr-pkc-1		CBG23354
gi|268531516	0.801678	0.0896606	1.92309	0.84544	268531516	6238	Cbr-phb-2		CBG02605
gi|268563432	0.954993	0.435344	1.01859	0.765034	268563432	6238	Cbr-phb-1		CBG22042
RRRRRgi|309357700	0.711214	0.552346	1.0666	0.885329	309357700				CBG_17569
gi|268560694	0.744732	0.381396	3.83707	0.582588	268560694	6238	Cbr-pgk-1		CBG11974
gi|309360048	0.679204	0.104878	0.744732	0.199228	309360048				CBG_13006
gi|309361052	1.04713	0.906309	0.737904	0.589604	309361052				CBG_11105
gi|268560410	2.1677	0.731631	1.52757	0.997151	268560410	6238	Cbr-pfn-1		CBG04366
gi|268559606	0.765597	0.36097	1.90546	0.721516	268559606	6238	Cbr-pes-9		CBG04579
gi|268567383	0.313329	0.011019	2.12814	0.987044	268567383	6238	Cbr-pdi-3		CBG10789
gi|309359819	0.0895365	0.00561957	0.0717794	0.139925	309359819				CBG_13430
gi|268557680	1.78649	0.374556	0.824138	0.720838	268557680	6238	Cbr-pcm-1		CBG09278
gi|268530342	0.887156	0.483945	0.801678	0.268274	268530342	6238	Cbr-pch-2		CBG00732
gi|268578677	13.9316	0.00792616	15.417	0.000393647	268578677	6238	Cbr-pccb-1		CBG14130
gi|309359033	1.07647	0.860065	1.1272	0.802788	309359033				CBG_14939
RRRRRgi|268564478	1.23595	0.676669	1.49969	0.480627	268564478	6238	Cbr-pcaf-1		CBG14939
gi|268566085	0.149969	0.12185	0.285759	0.213889	268566085	6238	Cbr-pbs-7		CBG12343
gi|268570354	0.937562	0.594501	0.903649	0.721539	268570354	6238	Cbr-pbs-6		CBG24778
gi|268570046	0.138038	0.0104445	0.188799	0.0647483	268570046	6238	Cbr-pbs-5		CBG19741
gi|268560948	0.0343558	0.00130442	0.440555	0.111299	268560948	6238	Cbr-pbs-4		CBG12037
gi|268530996	0.887156	0.0209351	0.92045	0.204442	268530996	6238	Cbr-pbs-3		CBG02289
gi|268559794	0.141906	0.130648	0.60256	0.546213	268559794	6238	Cbr-pbs-2		CBG07938
gi|268554105	0.115878	0.111666	0.131826	0.11168	268554105	6238	Cbr-pbs-1		CBG13586
gi|309360620	0.0946237	0.202291	0.501187	0.244073	309360620				CBG_11867
gi|309358636	1.6293	0.349952	1.30617	0.499045	309358636				CBG_15792
gi|309364711	1.01859	0.541276	1	0.742713	309364711				CBG_03601
gi|309363128	1.59956	0.0321512	0.387258	0.0705521	309363128				CBG_06891
gi|268529816	0.524808	0.198723	0.751623	0.591087	268529816	6238	Cbr-pas-7		CBG13401
RRRRRgi|268529816	0.398107	0.258565	0.60256	0.425252	268529816	6238	Cbr-pas-7		CBG13401
gi|309361906	0.636796	0.00366855	0.751623	0.286107	309361906				CBG_09365
gi|309365348	0.272898	0.722403	0.49204	0.598097	309365348				CBG_02261
gi|268566107	0.870964	0.317273	0.831764	0.16951	268566107	6238	Cbr-pas-4		CBG12349
gi|268567424	0.765597	0.0209246	0.824138	6.31e-05	268567424	6238	Cbr-pas-3		CBG10813
gi|268558382	0.698232	0.536713	0.824138	0.722515	268558382	6238	Cbr-pas-2		CBG09700
gi|268559676	0.879022	0.420736	0.981748	0.75493	268559676	6238	Cbr-pas-1		CBG04619
gi|268536548	0.591562	0.135581	0.465586	0.171658	268536548	6238	Cbr-par-5		CBG06174
gi|268560010	0.92045	0.839332	1.05682	0.688531	268560010	6238	Cbr-par-1		CBG04756
gi|268536106	0.758578	0.0768019	0.847227	0.378491	268536106	6238	Cbr-pam-1		CBG05905
RRRRRgi|268581545	1.77011	0.376017	1.75388	0.380383	268581545	6238	Cbr-pab-2		CBG07431
gi|309365377	1.23595	0.720551	4.52898	0.0333629	309365377				CBG_02207
gi|309363938	0.946237	0.245909	0.586138	0.122636	309363938				CBG_05190
gi|309359005	0.519996	0.0102153	0.801678	0.442503	309359005				CBG_14887
gi|268532148	1.08643	0.772368	0.946237	0.971247	268532148	6238	Cbr-orc-2		CBG02998
gi|309364443	1.6293	0.424707	1.19124	0.717037	309364443				CBG_03815
gi|309364572	1.01859	0.95448	0.92045	0.87838	309364572				CBG_04058
gi|309364067	1.33045	0.0117482	1.1695	0.741345	309364067				CBG_04623
gi|309361043	99.0832	0.0152697	99.0832	0.0161448	309361043				CBG_11092
RRRRRgi|309361043	0.954993	0.484828	0.903649	0.264608	309361043				CBG_11092
gi|309363317	2.65461	0.83202	3.87258	0.205016	309363317				CBG_06645
gi|268573866	1.23595	0.42942	1.07647	0.548634	268573866	6238	Cbr-nuo-4		CBG16606
gi|268568132	1.75388	0.380231	1.11686	0.811296	268568132	6238	Cbr-nuo-2		CBG12670
gi|268532110	1.02802	0.830095	1.09648	0.429747	268532110	6238	Cbr-nuo-1		CBG02970
gi|268576054	1.00925	0.888143	0.870964	0.257734	268576054	6238	Cbr-nud-1		CBG24281
gi|309359949	0.0115878	0.021601	0.0862978	0.101245	309359949				CBG_13301
gi|309366102	1.99526	0.482939	2.88403	0.170306	309366102				CBG_00673
gi|268561552	1.10662	0.546816	1.0666	0.22736	268561552	6238	Cbr-nsf-1		CBG19441
gi|268562070	0.515229	0.209125	0.586138	0.779247	268562070	6238	Cbr-nrs-1		CBG20478
gi|309371368	0.83946	0.0674106	0.758578	0.128976	309371368				CBG_09863
gi|309359779	1.09648	0.696763	1.09648	0.705072	309359779				CBG_13567
gi|309359019	1.10662	0.829016	0.809096	0.6987	309359019				CBG_14918
gi|309365043	2.1677	0.0157014	2.1677	0.0156299	309365043				CBG_02849
gi|268531742	2.22844	0.619134	5.10505	0.256475	268531742	6238	Cbr-npp-3		CBG02744
gi|309360049	1.43219	0.59556	0.765597	0.628091	309360049				CBG_13007
gi|268532184	0.758578	0.614751	0.570164	0.389972	268532184	6238	Cbr-npp-19		CBG03017
gi|309359954	1.52757	0.549037	0.608135	0.115692	309359954				CBG_13313
gi|309360419	1.51356	0.281301	1.04713	0.492936	309360419				CBG_12284
gi|268563572	1.41906	0.0151655	1.36773	0.0156546	268563572	6238	Cbr-npp-13		CBG22089
gi|309360179	0.737904	0.590641	0.816582	0.707618	309360179				CBG_12629
gi|309362083	0.765597	0.0328464	0.758578	0.0564397	309362083				CBG_09022
gi|309364831	0.937562	0.984753	0.794328	0.673543	309364831				CBG_03470
gi|309365931	0.879022	0.687215	0.801678	0.513376	309365931				CBG_01040
gi|268534332	99.0832	0.0151081	99.0832	0.015921	268534332	6238	Cbr-nol-6		CBG07196
gi|309359068	5.64937	0.0625454	5.29664	0.0277716	309359068				CBG_14983
RRRRRgi|309363571	0.394457	0.25696	0.534564	0.365668	309363571				CBG_05918
gi|309363032	0.928966	0.827168	0.972747	0.824752	309363032				CBG_07065
gi|268535204	0.847227	0.505445	0.879022	0.474247	268535204	6238	Cbr-noah-2		CBG18772
gi|309364549	0.049204	0.00161476	0.77983	0.0112138	309364549				CBG_04015
gi|309362452	0.879022	0.492661	0.879022	0.559583	309362452				CBG_08250
gi|268577657	1.11686	0.308395	1.01859	0.407249	268577657	6238	Cbr-nmy-1		CBG02025
gi|268575504	0.724436	0.0016993	0.912011	0.293682	268575504	6238	Cbr-nmt-1		CBG21106
gi|309362879	4.09261	0.234704	3.69828	0.0941667	309362879				CBG_07375
gi|309364425	34.9945	0.00148614	30.479	0.0021235	309364425				CBG_03745
gi|309362723	2.12814	0.000531356	1.94089	0.000590265	309362723				CBG_07704
gi|309361829	1.2942	0.554513	0.92045	0.917258	309361829				CBG_09505
gi|309366924	0.636796	0.461669	0.772681	0.64202	309366924				CBG_23808
gi|309364565	1.83654	0.0351301	1.61436	0.0585525	309364565				CBG_04042
gi|268575592	1.10662	0.312368	1.11686	0.238734	268575592	6238	Cbr-nex-1		CBG21168
gi|268531880	0.619441	0.136523	0.912011	0.532405	268531880	6238	Cbr-nep-1		CBG02837
gi|268569348	63.0957	0.0596425	23.5505	0.0783034	268569348	6238	Cbr-ndx-4		CBG13634
gi|309355474	1.34276	0.577325	1.34276	0.577581	309355474				CBG_22194
gi|309360175	1.00925	0.939971	1.52757	0.0905946	309360175				CBG_12621
gi|268576555	1.22462	0.387308	1.08643	0.802443	268576555	6238	Cbr-ncam-1		CBG08127
gi|309360315	5.10505	0.0326447	0.363078	0.106872	309360315				CBG_12327
gi|268559262	0.630957	0.544442	0.591562	0.956841	268559262	6238	Cbr-nasp-2		CBG19366
gi|309366232	0.394457	0.256588	0.363078	0.236725	309366232				CBG_00430
gi|309360901	24.4343	0.00770152	21.0863	0.00761761	309360901				CBG_11357
gi|268580521	39.8107	1.91e-10	37.6704	6.64e-11	268580521	6238	Cbr-myo-2		CBG00120
gi|268557640	2.39883	0.2681	0.322107	0.218334	268557640	6238	Cbr-mut-14		CBG09254
gi|309364016	23.9883	0.00123993	16.4437	0.00248491	309364016				CBG_05057
gi|268575030	1.51356	0.384056	1.39316	0.475011	268575030	6238	Cbr-mtss-1		CBG06914
gi|268537292	2.12814	0.342955	1.90546	0.163336	268537292	6238	Cbr-mtr-4		CBG03473
gi|309364729	67.9204	0.0168624	7.51623	0.0206796	309364729				CBG_03639
gi|309359051	1.00925	0.41149	0.912011	0.521999	309359051				CBG_14959
gi|268536458	0.549541	0.120868	1.07647	0.72693	268536458	6238	Cbr-mrs-1		CBG06108
gi|309358184	1.36773	0.389966	1.18032	0.568793	309358184				CBG_16652
gi|309355720	1.69044	0.0167443	1.41906	0.0177051	309355720				CBG_21526
gi|309364951	0.765597	0.25783	1	0.96704	309364951				CBG_25572
gi|309364124	0.990832	0.99668	0.879022	0.806593	309364124				CBG_04747
gi|309358445	0.954993	0.0944247	3.37287	0.0390801	309358445				CBG_15993
RRRRRgi|309358445	0.92045	0.881264	1.2942	0.620113	309358445				CBG_15993
gi|309355467	1.39316	0.0370686	1.27057	0.0353172	309355467				CBG_22171
gi|268529364	1.2942	0.615663	0.963829	0.947739	268529364	6238	Cbr-mop-25.2		CBG01052
gi|309365279	1.00925	0.783963	0.895365	0.428363	309365279				CBG_02387
RRRRRgi|268533082	1.08643	0.853827	1.1272	0.793407	268533082	6238	Cbr-mog-4		CBG20862
gi|268573280	0.981748	0.607452	0.505825	0.326048	268573280	6238	Cbr-mog-1		CBG09937
RRRRRgi|268573280	1.00925	0.952192	0.954993	0.929047	268573280	6238	Cbr-mog-1		CBG09937
gi|268564051	1.0666	0.928008	1.09648	0.773759	268564051	6238	Cbr-mmcm-1		CBG03603
gi|309359963	1.13763	0.788862	0.954993	0.934738	309359963				CBG_13064
gi|309363030	0.758578	0.00481865	0.928966	0.602993	309363030				CBG_07073
gi|309363733	0.654636	0.73524	0.912011	0.430542	309363733				CBG_05636
gi|268563831	1.34276	0.144663	1.92309	0.0280498	268563831	6238	Cbr-mlc-3		CBG24046
gi|309356236	1.21339	0.691632	1.20226	0.706272	309356236				CBG_20463
gi|268532164	1.1272	0.799353	1.08643	0.857912	268532164	6238	Cbr-mix-1		CBG03006
gi|309356478	0.483059	0.316571	0.608135	0.431609	309356478				CBG_19941
gi|309358721	2.33346	0.272499	1.48594	0.487561	309358721				CBG_15499
gi|309361049	0.49204	0.325212	0.337287	0.222581	309361049				CBG_11099
gi|309363469	1.07647	0.857845	0.346737	0.623942	309363469				CBG_06138
gi|309356042	1.55597	0.26057	2.24905	0.0333133	309356042				CBG_25665
gi|309356633	0.135519	0.0221945	2.67917	0.127625	309356633				CBG_19673
gi|309365061	1.38038	0.00184355	1.08643	0.00292936	309365061				CBG_02814
gi|309356335	0.981748	0.991557	0.928966	0.898996	309356335				CBG_20310
gi|309361189	0.737904	0.127076	0.564937	0.0885649	309361189				CBG_10763
gi|268575912	2.18776	0.938929	9.12011	0.00212683	268575912	6238	Cbr-mdh-1		CBG15213
gi|268575462	0.765597	0.16931	0.751623	0.137623	268575462	6238	Cbr-mcm-5		CBG12303
gi|268565051	0.141906	0.100602	0.246604	0.0411051	268565051	6238	Cbr-mcm-4		CBG03890
gi|268559446	0.847227	0.266487	0.772681	0.186554	268559446	6238	Cbr-mcm-3		CBG11579
gi|309357276	0.288403	0.708007	0.131826	0.712541	309357276				CBG_18436
gi|268534662	0.77983	0.460399	2.48886	0.868042	268534662	6238	Cbr-map-2		CBG13686
gi|309362372	0.937562	0.926097	0.787046	0.657433	309362372				CBG_08323
gi|309359554	1.15878	0.982201	1.1695	0.714369	309359554				CBG_13977
gi|309357151	2.46604	0.0035784	0.685488	0.00712327	309357151				CBG_18690
RRRRRgi|309356127	1.18032	0.732072	0.801678	0.683189	309356127				CBG_20858
gi|268536462	0.267917	0.184739	0.401791	0.259484	268536462	6238	Cbr-lys-6.1		CBG06111
RRRRRgi|268558170	0.237684	0.170916	0.49204	0.324237	268558170	6238	Cbr-lys-3		CBG09574
gi|309357033	1.22462	0.574525	1.22462	0.664973	309357033				CBG_19389
gi|309357129	0.457088	0.29884	0.440555	0.287284	309357129				CBG_18768
gi|268535194	0.972747	0.891325	1.01859	0.424211	268535194	6238	Cbr-lst-3		CBG18765
gi|268562665	1.75388	0.0203265	1.23595	0.0860082	268562665	6238	Cbr-lsm-4		CBG13115
gi|309365591	1.1695	0.745032	0.963829	0.955455	309365591				CBG_01776
gi|268578123	0.879022	0.0687358	1.27057	0.00417376	268578123	6238	Cbr-lpr-4		CBG17506
gi|309357662	0.887156	0.794536	1.1272	0.12488	309357662				CBG_17509
gi|268575238	1.19124	0.36198	1.00925	0.904442	268575238	6238	Cbr-lpd-7		CBG09152
gi|268567830	0.401791	0.259768	0.625173	0.449872	268567830	6238	Cbr-lpd-2		CBG12576
gi|309364013	0.92045	0.899388	0.981748	0.857077	309364013				CBG_05052
gi|309360337	3.04789	0.197017	1.33045	0.441549	309360337				CBG_12363
gi|309371469	0.083946	4.07e-05	0.180302	0.000342337	309371469				CBG_03710
gi|309363329	0.625173	0.0872039	0.195884	2.66e-05	309363329				CBG_06664
gi|268557982	1.49969	0.482944	1.57036	0.446131	268557982	6238	Cbr-lin-33		CBG09464
gi|309371318	1.28233	0.628802	1.18032	0.726961	309371318				CBG_12720
RRRRRgi|268531580	0.679204	0.508478	0.801678	0.68996	268531580	6238	Cbr-lin-23		CBG02640
gi|309361727	1.03753	0.996198	1.02802	0.999218	309361727				CBG_09716
gi|309363051	2.72898	0.0153338	1.83654	0.016551	309363051				CBG_07034
gi|309359375	1.70608	0.332608	1.0666	0.71076	309359375				CBG_14578
RRRRRgi|309359375	0.981748	0.995923	0.895365	0.593999	309359375				CBG_14578
gi|526834652	3.53183	0.0994271	3.19154	0.127425	526834652				CBG_19793
gi|309360812	1.01859	0.882232	1.03753	0.78565	309360812				CBG_11511
gi|268536558	2.77971	0.0460989	1.70608	0.554933	268536558	6238	Cbr-let-92		CBG06179
gi|268553383	1	0.0605593	1.07647	0.0388822	268553383	6238	Cbr-let-756		CBG19663
gi|309355577	45.2898	1.07e-14	29.9226	1.2e-08	309355577				CBG_21911
gi|309358094	1.00925	0.630756	0.954993	0.830947	309358094				CBG_16483
gi|268536276	0.416869	0.0320933	0.487529	0.0529486	268536276	6238	Cbr-let-70		CBG06002
gi|268536426	1.43219	0.378526	1.21339	0.546931	268536426	6238	Cbr-let-60		CBG06092
gi|309360323	1.15878	0.763086	0.816582	0.707945	309360323				CBG_12337
gi|309364517	18.7068	0.0850252	3.90841	0.186583	309364517				CBG_03960
gi|309361932	1.08643	0.408111	0.879022	0.612766	309361932				CBG_09312
gi|309362265	1.10662	0.903886	1.00925	0.706297	309362265				CBG_08615
gi|268529772	1.1272	0.746336	1.05682	0.867538	268529772	6238	Cbr-let-268		CBG13377
gi|309358259	0.928966	0.71574	0.912011	0.749159	309358259				CBG_16372
gi|268533036	1.02802	0.144525	0.912011	0.498863	268533036	6238	Cbr-lem-2		CBG20836
gi|268577419	1.6293	0.425722	1.90546	0.342069	268577419	6238	Cbr-lec-9		CBG01879
gi|268577463	0.440555	0.270902	1.5417	0.197162	268577463	6238	Cbr-lec-8		CBG01904
gi|268575992	99.0832	0.0831719	99.0832	0.348751	268575992	6238	Cbr-lec-6		CBG15260
gi|268531382	4.28548	0.00971635	3.01995	0.223475	268531382	6238	Cbr-lec-5		CBG02518
gi|268574040	2.46604	0.000587224	1.69044	0.000643078	268574040	6238	Cbr-lec-4		CBG09221
gi|309359857	8.01678	0.0217149	4.87529	0.0237443	309359857				CBG_13368
gi|309359855	14.9969	0.0530128	9.72747	0.101941	309359855				CBG_13371
gi|268531850	8.16582	0.00199818	9.12011	3.16e-05	268531850	6238	Cbr-lec-1		CBG02815
gi|268532372	1.80302	0.134045	3.22107	0.000906756	268532372	6238	Cbr-ldh-1		CBG03136
gi|268556480	0.801678	0.991342	0.717794	0.59094	268556480	6238	Cbr-lbp-9		CBG12153
gi|268568258	2.96483	0.870577	8.70964	0.23237	268568258	6238	Cbr-lbp-6		CBG12713
gi|309360628	0.954993	0.857915	1.21339	0.374665	309360628				CBG_11879
gi|309356403	0.648634	0.129245	1.80302	0.438796	309356403				CBG_20159
gi|309358121	1.8197	0.0765824	1.70608	0.0460189	309358121				CBG_16526
gi|268574406	1.20226	0.41947	0.580764	0.752621	268574406	6238	Cbr-lap-1		CBG18147
gi|309361143	1.09648	0.942536	0.937562	0.538647	309361143				CBG_10982
gi|268551895	1.13763	0.945329	0.824138	0.597546	268551895	6238	Cbr-lam-1		CBG20003
gi|309361539	1.88799	0.531093	1.78649	0.427303	309361539				CBG_09816
gi|309366120	1.65959	0.413941	1.18032	0.728256	309366120				CBG_00618
gi|309357451	0.937562	0.865336	0.912011	0.550634	309357451				CBG_18307
gi|309359145	1.52757	0.996129	0.630957	0.668954	309359145				CBG_14150
RRRRRgi|309359145	1.02802	0.940972	1.38038	0.554094	309359145				CBG_14150
gi|268536404	1.59956	0.000533252	1.36773	0.000629173	268536404	6238	Cbr-klp-12		CBG06076
gi|268575446	0.711214	0.552101	0.608135	0.430389	268575446	6238	Cbr-kle-2		CBG12291
gi|268568590	1.1272	0.185494	0.879022	0.040809	268568590	6238	Cbr-kin-3		CBG12820
RRRRRgi|309362742	0.420727	0.275447	0.586138	0.407313	309362742				CBG_07674
gi|309359511	4.48745	0.00434676	2.96483	0.00966769	309359511				CBG_14791
gi|268575180	25.5859	0.00193466	7.04693	0.0107528	268575180	6238	Cbr-kin-19		CBG20206
RRRRRgi|309359846	3.53183	0.190566	5.54626	0.142249	309359846				CBG_13385
gi|309364587	0.0110662	0.0447261	0.224906	0.164334	309364587				CBG_04088
gi|309359763	1.43219	0.518794	1.48594	0.488049	309359763				CBG_13536
gi|309363622	5.80764	0.000653679	4.20727	0.000758936	309363622				CBG_05808
gi|268530756	0.954993	0.405309	0.895365	0.185801	268530756	6238	Cbr-kat-1		CBG24741
gi|309366534	0.158489	0.0186591	0.717794	0.52008	309366534				CBG_24742
gi|268551861	1.19124	0.425641	1.33045	0.342072	268551861	6238	Cbr-ivd-1		CBG19978
gi|268534528	1.45881	0.261284	1.03753	0.800043	268534528	6238	Cbr-itsn-1		CBG00418
gi|309358145	0.519996	0.137182	0.313329	0.0785986	309358145				CBG_16574
gi|268552071	1.04713	0.658472	1	0.386326	268552071	6238	Cbr-isp-1		CBG01551
gi|268567852	0.654636	0.012028	1.39316	0.367046	268567852	6238	Cbr-irs-1		CBG23754
gi|268560784	1.40605	0.346567	1.00925	0.610731	268560784	6238	Cbr-inx-13		CBG11995
gi|268573672	0.972747	0.790152	3.98107	0.00387333	268573672	6238	Cbr-inf-1		CBG16478
gi|268555200	0.963829	0.92961	0.619441	0.242714	268555200	6238	Cbr-imb-4		CBG20576
gi|309355414	1.22462	0.138743	5.19996	0.114548	309355414				CBG_22062
gi|309361042	0.946237	0.539979	0.946237	0.720481	309361042				CBG_11089
gi|268562124	1.0666	0.348829	1.01859	0.911291	268562124	6238	Cbr-imb-1		CBG20495
gi|268536120	1.14815	0.72943	0.990832	0.984062	268536120	6238	Cbr-ima-3		CBG05912
gi|268576543	12.8233	0.0967277	5.80764	0.138705	268576543	6238	Cbr-ile-2		CBG08119
gi|268564646	0.751623	0.492259	0.981748	0.98262	268564646	6238	Cbr-ile-1		CBG03714
gi|309364431	8.31764	0.114259	0.207014	0.0872428	309364431				CBG_03770
gi|268530304	0.928966	0.889562	0.946237	0.907408	268530304	6238	Cbr-ifg-1		CBG00709
gi|268570619	0.990832	0.63103	0.954993	0.392752	268570619	6238	Cbr-iffb-1		CBG15666
gi|268530074	4.83059	0.215151	9.63829	0.138636	268530074	6238	Cbr-iff-2		CBG00567
gi|309361640	0.895365	0.785572	0.758578	0.441784	309361640				CBG_10008
gi|268565421	0.963829	0.957427	0.824138	0.526249	268565421	6238	Cbr-ife-3		CBG06370
gi|268531342	3.10456	0.00761757	3.28095	0.00587273	268531342	6238	Cbr-ifb-1		CBG02495
gi|268577319	24.6604	0.000560508	18.8799	0.000576307	268577319	6238	Cbr-ifa-3		CBG16385
gi|268578035	1.77011	0.00247446	1.31826	0.0024766	268578035	6238	Cbr-ifa-1		CBG17384
gi|309363186	13.6773	0.0117243	14.1906	0.000524016	309363186				CBG_06335
gi|268577963	2.01372	0.32127	0.816582	0.706189	268577963	6238	Cbr-hum-4		CBG17336
gi|268559100	1.18032	0.674809	1.36773	0.498825	268559100	6238	Cbr-hum-2		CBG19269
gi|268552299	1.03753	0.835755	0.928966	0.796619	268552299	6238	Cbr-htz-1		CBG01691
gi|268564626	1.1695	0.912146	0.394457	0.471472	268564626	6238	Cbr-hsr-9		CBG03706
gi|268571179	1.70608	0.812292	2.51189	0.00139373	268571179	6238	Cbr-hsp-60		CBG11701
gi|268555066	1.28233	0.187937	4.69894	0.0424573	268555066	6238	Cbr-hsp-6		CBG08827
gi|268562699	0.291072	5.64e-05	0.205116	2.45e-05	268562699	6238	Cbr-hsp-4		CBG13144
gi|309358207	2.31206	0.22267	1.52757	0.0271188	309358207				CBG_16680
gi|268534596	0.666807	0.256223	2.83139	0.000319061	268534596	6238	Cbr-hsp-1		CBG00457
gi|309363811	1.03753	0.878004	0.990832	0.963484	309363811				CBG_05462
gi|309364570	1.33045	0.591371	0.613762	0.439072	309364570				CBG_04052
gi|268569598	10.7647	0.481546	9.72747	0.488898	268569598	6238	Cbr-hrp-2		CBG15837
gi|268553541	2.44343	0.0437911	2.33346	0.229631	268553541	6238	Cbr-hrp-1		CBG05352
gi|309360831	1.14815	0.821612	1.0666	0.862094	309360831				CBG_11474
gi|309358594	1.02802	0.822044	2.96483	0.315026	309358594				CBG_15710
gi|309362580	1.22462	0.49692	0.912011	0.735	309362580				CBG_07964
gi|268570060	1.07647	0.511383	0.981748	0.90209	268570060	6238	Cbr-hmp-2		CBG19745
gi|309362004	0.990832	0.0445888	1.0666	0.0335019	309362004				CBG_09136
gi|309357735	1.39316	0.540201	1.24738	0.661049	309357735				CBG_17468
gi|309362717	0.990832	0.863775	1.03753	0.989547	309362717				CBG_07716
gi|268535126	3.53183	0.022219	1.58489	0.0264998	268535126	6238	Cbr-his-24		CBG21627
RRRRRgi|309358822	1.1695	0.739542	1.1695	0.746217	309358822				CBG_15345
gi|309356249	1.75388	0.218304	0.809096	0.677715	309356249				CBG_20485
gi|309355707	0.954993	0.00986593	0.704693	0.212737	309355707				CBG_21501
gi|268566385	2.93765	0.220174	1.24738	0.663235	268566385	6238	Cbr-hgo-1		CBG12429
gi|268530282	4.40555	0.466624	2.1677	0.545885	268530282	6238	Cbr-hel-1		CBG00694
gi|309363641	1.19124	0.368504	0.751623	0.732625	309363641				CBG_05779
gi|309357152	6.91831	0.0304246	0.334195	0.0608005	309357152				CBG_18689
gi|268559622	0.636796	0.280519	0.366438	0.191547	268559622	6238	Cbr-hda-1		CBG04588
gi|309358126	0.809096	0.856888	0.731139	0.741254	309358126				CBG_16534
gi|309357622	1	0.430553	1	0.661403	309357622				CBG_17668
gi|309371256	0.972747	0.30398	0.972747	0.702881	309371256				CBG_17616
gi|309363508	99.0832	0.0144894	99.0832	0.01522	309363508				CBG_06044
gi|268537160	3.34195	0.0501735	5.97035	8.33e-07	268537160	6238	Cbr-gta-1		CBG03400
gi|268562732	0.972747	0.249571	0.981748	0.35619	268562732	6238	Cbr-gsy-1		CBG18401
gi|268574348	0.879022	0.816932	0.981748	0.981228	268574348	6238	Cbr-gsto-2		CBG18105
gi|268570406	14.9969	0.00163358	27.5423	0.00149775	268570406	6238	Cbr-gst-7		CBG24809
gi|268556116	3.94457	0.0904865	8.09096	0.000910179	268556116	6238	Cbr-gst-10.2		CBG01286
gi|268574890	1.03753	0.587296	0.816582	0.521226	268574890	6238	Cbr-gst-1		CBG06825
gi|309361515	0.648634	0.0791631	1.41906	0.641143	309361515				CBG_09773
gi|268559950	1.25892	0.564936	1.09648	0.969157	268559950	6238	Cbr-gsk-3		CBG07972
gi|268560186	2.35505	0.359778	2.88403	0.13161	268560186	6238	Cbr-gpi-1		CBG08037
gi|268573318	4.92039	0.165761	3.01995	0.229113	268573318	6238	Cbr-gpdh-2		CBG09958
gi|268554658	0.145881	0.128095	0.251189	0.176562	268554658	6238	Cbr-gpd-1		CBG01479
RRRRRgi|309364795	2.88403	0.224339	0.159956	0.135148	309364795				CBG_03398
gi|268581923	1.83654	0.35952	1.95885	0.332091	268581923	6238	Cbr-gob-1		CBG07712
gi|268570148	1.90546	0.0819013	1.35519	0.264006	268570148	6238	Cbr-goa-1		CBG24698
RRRRRgi|309366638	9.28966	0.110493	4.13048	0.170967	309366638				CBG_24518
gi|309360422	1.1272	0.692903	1.03753	0.992353	309360422				CBG_12289
gi|268571371	0.887156	0.825104	0.990832	0.996043	268571371	6238	Cbr-glrx-5		CBG11774
gi|268575138	0.937562	0.91111	1.14815	0.76749	268575138	6238	Cbr-glod-4		CBG20174
gi|309359863	69.1831	0.0167551	24.8886	0.0184503	309359863				CBG_13355
gi|268534854	7.31139	0.112521	7.65597	0.0286192	268534854	6238	Cbr-gln-3		CBG13820
gi|309360296	0.946237	0.757929	1.0666	0.553253	309360296				CBG_12875
gi|268537340	0.737904	0.130076	1.02802	0.934368	268537340	6238	Cbr-glf-1		CBG19828
RRRRRgi|268537340	0.0122462	0.0212776	0.151356	0.131184	268537340	6238	Cbr-glf-1		CBG19828
gi|309362236	1.28233	0.625241	1.15878	0.761643	309362236				CBG_08670
gi|309356773	1.88799	0.0882228	2.10863	0.0670035	309356773				CBG_18927
gi|555287000	26.546	0.0785483	3.16228	0.25292	555287000				CBG_15706
gi|268534954	0.501187	0.266058	2.55859	0.823788	268534954	6238	Cbr-gdi-1		CBG21516
gi|309361797	0.83946	0.743697	0.711214	0.556854	309361797				CBG_09580
gi|309359913	0.946237	0.921791	0.963829	0.957612	309359913				CBG_13224
gi|268581941	0.353183	0.230201	0.524808	0.352214	268581941	6238	Cbr-gas-1		CBG07730
gi|309355899	0.440555	0.037434	1.49969	0.834982	309355899				CBG_21320
gi|268557346	0.963829	0.909322	1	0.888962	268557346	6238	Cbr-gana-1		CBG23373
gi|309362565	1.45881	0.000583623	1.52757	0.000571356	309362565				CBG_07935
gi|268558526	0.685488	0.52273	0.855067	0.770315	268558526	6238	Cbr-gad-1		CBG18933
gi|309358612	3.69828	0.184103	1.30617	0.60607	309358612				CBG_15740
gi|309365261	0.990832	0.994269	0.928966	0.894028	309365261				CBG_02417
gi|268575276	1.07647	0.89988	1.52757	0.691095	268575276	6238	Cbr-fum-1		CBG09180
gi|268560910	0.133045	0.268984	0.170608	0.0118152	268560910	6238	Cbr-ftn-2		CBG12026
gi|268530170	0.794328	0.0765432	1.55597	0.525185	268530170	6238	Cbr-frs-2		CBG00621
gi|268567792	0.855067	0.45369	0.937562	0.811358	268567792	6238	Cbr-frs-1		CBG12564
gi|268569886	0.990832	0.994933	1.00925	0.893228	268569886	6238	Cbr-frm-1		CBG08758
gi|268562118	0.954993	0.905961	1.34276	0.48618	268562118	6238	Cbr-fre-1		CBG12934
gi|268576995	1.70608	0.197418	1.36773	0.46582	268576995	6238	Cbr-flna-1		CBG16142
gi|309360253	0.751623	0.48784	0.77983	0.361467	309360253				CBG_12786
gi|268552915	0.461318	0.0395901	0.483059	0.258999	268552915	6238	Cbr-fkb-6		CBG04454
gi|268560934	0.444631	0.35788	2.93765	0.00337082	268560934	6238	Cbr-fkb-5		CBG12033
gi|268560406	0.787046	0.921999	0.691831	0.00675071	268560406	6238	Cbr-fkb-2		CBG04365
gi|268536256	0.954993	0.884769	1	0.815168	268536256	6238	Cbr-fkb-1		CBG05991
gi|268559464	23.5505	0.0112716	23.1206	0.00697286	268559464	6238	Cbr-fib-1		CBG11588
gi|309359037	0.115878	0.0405031	0.194089	0.062952	309359037				CBG_14944
gi|309360372	0.92045	0.733678	0.724436	0.23467	309360372				CBG_12416
gi|309364620	3.43558	0.915961	8.70964	0.35951	309364620				CBG_04165
gi|268552475	1.03753	0.909204	1.08643	0.826429	268552475	6238	Cbr-fat-2		CBG01790
gi|268552477	1.87068	0.351554	1.31826	0.60235	268552477	6238	Cbr-fat-1		CBG01791
gi|309360367	0.183654	0.000196997	1.30617	0.595893	309360367				CBG_12408
gi|268574872	4.92039	0.152421	0.109648	0.112251	268574872	6238	Cbr-far-1		CBG06812
gi|268530568	1.24738	0.666727	1.7378	0.357897	268530568	6238	Cbr-exos-8		CBG11133
gi|309363703	1.58489	0.368831	1.21339	0.61401	309363703				CBG_05573
gi|268566653	8.09096	0.117478	4.36516	0.164094	268566653	6238	Cbr-exos-3		CBG02224
gi|268570212	1.08643	0.71378	0.92045	0.441	268570212	6238	Cbr-exc-4		CBG19786
gi|268574336	1.1695	0.542689	1.25892	0.295509	268574336	6238	Cbr-evl-14		CBG18097
gi|526830225	1.05682	0.986478	1.38038	0.462398	526830225				CBG_18934
gi|268566819	0.586138	0.228164	1.19124	0.267491	268566819	6238	Cbr-ers-2		CBG21346
gi|268534784	0.366438	0.712684	1.90546	0.431735	268534784	6238	Cbr-ers-1		CBG13773
gi|309356556	0.981748	0.978206	0.870964	0.800691	309356556				CBG_19803
gi|309360292	0.92045	0.834344	1.05682	0.382726	309360292				CBG_12867
gi|309365985	0.666807	0.465068	0.630957	0.420863	309365985				CBG_00904
gi|309355036	0.824138	0.702281	0.887156	0.937817	309355036				CBG_23104
gi|268534918	1.58489	0.493117	1.38038	0.49093	268534918	6238	Cbr-eps-8		CBG13858
gi|268552863	2.07014	0.296716	0.816582	0.438939	268552863	6238	Cbr-epi-1		CBG04423
gi|309358620	1.70608	0.383979	1.23595	0.673152	309358620				CBG_15756
gi|268532488	0.855067	0.650276	2.12814	0.328492	268532488	6238	Cbr-enol-1		CBG03214
gi|268563851	1.51356	0.682327	2.01372	0.0362499	268563851	6238	Cbr-emb-8		CBG03543
gi|309361682	1.19124	0.507991	1.1695	0.552235	309361682				CBG_10093
gi|268559790	1.04713	0.660976	0.990832	0.877261	268559790	6238	Cbr-eif-6		CBG07937
gi|268565309	10.0925	0.697515	13.5519	0.367692	268565309	6238	Cbr-eif-3.I		CBG03991
gi|309364543	0.990832	0.956486	1.02802	0.607016	309364543				CBG_04003
gi|309366469	0.981748	0.958644	1.43219	0.60985	309366469				CBG_24970
gi|309371226	9.12011	0.0200576	7.87046	0.0231636	309371226				CBG_20226
gi|268566467	1.02802	0.492727	1.04713	0.726682	268566467	6238	Cbr-eif-3.E		CBG12457
gi|268574918	0.794328	0.568533	0.963829	0.968989	268574918	6238	Cbr-eif-3.D		CBG06842
gi|268564885	2.07014	0.87691	5.49541	0.00934879	268564885	6238	Cbr-eif-3.C		CBG03821
RRRRRgi|268564885	1.88799	0.342861	1.55597	0.473334	268564885	6238	Cbr-eif-3.C		CBG03821
gi|268531358	1.43219	0.242171	1.27057	0.322262	268531358	6238	Cbr-ehs-1		CBG02505
gi|268575330	1.36773	0.909625	4.20727	0.081313	268575330	6238	Cbr-egl-45		CBG00021
gi|309355480	1	0.964701	1.02802	0.881775	309355480				CBG_22211
gi|268553113	48.7528	0.058747	22.4905	0.0741304	268553113	6238	Cbr-egl-21		CBG08337
gi|309356436	0.963829	0.945402	1.05682	0.884075	309356436				CBG_19850
gi|309362082	1.09648	0.849012	0.229087	0.0733031	309362082				CBG_09023
gi|268571885	0.972747	0.020999	5.10505	5.73e-11	268571885	6238	Cbr-eft-2		CBG16945
gi|268537096	1.0666	0.47742	1.02802	0.684091	268537096	6238	Cbr-eel-1		CBG03363
gi|268573392	1.52757	0.825033	2.77971	0.0200558	268573392	6238	Cbr-ech-6		CBG10003
gi|268564268	1.44544	0.368896	1.24738	0.307688	268564268	6238	Cbr-ech-5		CBG23911
gi|268532168	0.946237	0.406769	0.928966	0.296093	268532168	6238	Cbr-ech-4		CBG03009
gi|268536556	1.19124	0.716147	1.1695	0.741708	268536556	6238	Cbr-ech-2		CBG06178
gi|309364948	1.00925	0.95411	0.912011	0.792375	309364948				CBG_03064
gi|268557934	6.54636	0.00208412	4.92039	0.0111396	268557934	6238	Cbr-eat-6		CBG09434
gi|309356369	1.28233	0.210001	1.20226	0.299186	309356369				CBG_20228
RRRRRgi|309358785	0.816582	0.204719	1.20226	0.946299	309358785				CBG_15375
gi|309362713	3.04789	0.000594322	2.18776	0.00063951	309362713				CBG_07725
RRRRRgi|268529858	1.15878	0.755511	1.04713	0.905459	268529858	6238	Cbr-dyf-14		CBG13429
RRRRRgi|268563480	6.79204	0.0338821	1.10662	0.0461441	268563480	6238	Cbr-dyf-11		CBG22059
gi|309363766	0.946237	0.840909	0.809096	0.617242	309363766				CBG_05374
gi|268564672	0.0963829	0.00017273	0.131826	0.000289137	268564672	6238	Cbr-dut-1		CBG03725
gi|309364823	1.47231	0.49263	0.912011	0.873013	309364823				CBG_03456
gi|309359755	2.24905	0.282165	1.64437	0.424321	309359755				CBG_13520
gi|268573520	0.195884	0.0168092	0.77983	0.605374	268573520	6238	Cbr-drs-1		CBG10076
gi|268574558	2.07014	0.0247497	1.97697	0.0270954	268574558	6238	Cbr-drr-2		CBG18245
gi|268537476	0.887156	0.331982	0.972747	0.870484	268537476	6238	Cbr-drp-1		CBG19923
gi|309359452	14.0605	0.00209429	9.90832	0.0548426	309359452				CBG_14689
gi|268537058	1.40605	0.372355	1.1272	0.657757	268537058	6238	Cbr-dpy-26		CBG03340
gi|309359305	1.77011	0.377629	1.47231	0.496273	309359305				CBG_14461
gi|309363738	4.32514	0.0722928	2.42103	0.103745	309363738				CBG_05643
gi|309365976	2.31206	0.112669	0.394457	0.114716	309365976				CBG_00935
gi|309360742	1.03753	0.416358	0.912011	0.320247	309360742				CBG_11649
gi|268572005	1.07647	0.941283	1.15878	0.681958	268572005	6238	Cbr-dpf-4		CBG09069
gi|268568390	1.33045	0.505178	1.19124	0.608529	268568390	6238	Cbr-dpf-3		CBG12755
gi|268530214	0.0310456	0.00657191	0.0505825	0.103896	268530214	6238	Cbr-dod-23		CBG00648
gi|309362428	24.4343	0.0775552	2.67917	0.240451	309362428				CBG_08210
gi|268561430	0.92045	0.79438	0.912011	0.684778	268561430	6238	Cbr-dnj-29		CBG18828
gi|309358524	0.954993	0.0894838	1.07647	0.0375502	309358524				CBG_15846
gi|309363705	1.02802	0.495827	0.972747	0.808074	309363705				CBG_05578
gi|268557854	1	0.446504	1.07647	0.86246	268557854	6238	Cbr-dnj-19		CBG09381
gi|268575124	1.00925	0.844458	1.24738	0.678845	268575124	6238	Cbr-dnj-16		CBG20164
gi|268531922	6.54636	0.0688157	8.24138	0.436205	268531922	6238	Cbr-dnj-13		CBG02862
gi|268570134	1.0666	0.800869	0.887156	0.575466	268570134	6238	Cbr-dnj-12		CBG19766
gi|268536812	1.25892	0.199637	1.34276	0.142868	268536812	6238	Cbr-dnj-11		CBG05408
gi|268576076	1.08643	0.835893	1.0666	0.876415	268576076	6238	Cbr-dnj-10		CBG22923
gi|309363551	1.28233	0.0291561	0.855067	0.0607721	309363551				CBG_05960
gi|309371237	4.36516	0.573047	6.66807	0.667966	309371237				CBG_19001
gi|268552545	1.14815	0.76535	0.946237	0.928083	268552545	6238	Cbr-dli-1		CBG01826
gi|268579439	2.44343	0.320486	0.685488	0.343869	268579439	6238	Cbr-dlg-1		CBG14691
gi|309355736	1.31826	0.726832	3.25087	0.195253	309355736				CBG_21577
gi|268553421	0.363078	0.0654176	0.398107	0.201369	268553421	6238	Cbr-dlc-1		CBG19682
gi|268534054	1.1695	0.739542	1.1695	0.746217	268534054	6238	Cbr-djr-1.1		CBG07016
gi|268563773	0.539511	0.272405	0.731139	0.481859	268563773	6238	Cbr-div-1		CBG23795
gi|268580375	27.0396	1.73e-07	34.3558	9.74e-08	268580375	6238	Cbr-dim-1		CBG16888
gi|268536112	1.22462	0.139259	1.40605	0.0377407	268536112	6238	Cbr-dif-1		CBG05908
gi|268531664	0.666807	0.497827	0.648634	0.474436	268531664	6238	Cbr-die-1		CBG02697
gi|268572175	0.724436	0.569282	0.895365	0.845125	268572175	6238	Cbr-dhs-9		CBG05165
gi|309364608	2.0893	0.061017	2.07014	0.063234	309364608				CBG_04146
gi|309361103	1.2942	0.76727	1.72187	0.168643	309361103				CBG_10899
gi|268559678	1.36773	0.537899	1.11686	0.796973	268559678	6238	Cbr-dhs-22		CBG04620
gi|268568776	1.07647	0.0204931	1.04713	0.0952267	268568776	6238	Cbr-dhs-13		CBG24129
gi|268537250	0.772681	0.639111	0.724436	0.574248	268537250	6238	Cbr-dhs-12		CBG03450
gi|268568686	0.457088	0.411312	0.113763	0.284961	268568686	6238	Cbr-dhs-1		CBG12865
gi|309361868	1.01859	0.961779	0.83946	0.749115	309361868				CBG_09431
gi|268566903	1.25892	0.432436	1.38038	0.020186	268566903	6238	Cbr-dhc-1		CBG12193
RRRRRgi|309364867	0.325087	0.215685	0.591562	0.414131	309364867				CBG_03240
gi|268535890	1.02802	0.880595	0.946237	0.957899	268535890	6238	Cbr-deb-1		CBG05763
gi|268531760	0.990832	0.992334	1.09648	0.626068	268531760	6238	Cbr-dct-18		CBG02759
RRRRRgi|309366560	0.619441	0.439284	0.580764	0.401283	309366560				CBG_24692
gi|309355088	0.57544	0.399088	0.731139	0.579437	309355088				CBG_22974
gi|268552409	1.2942	0.621854	0.862979	0.780927	268552409	6238	Cbr-dcap-2		CBG01756
gi|309364950	44.0555	0.0621049	8.09096	0.112858	309364950				CBG_03062
gi|309360439	1.10662	0.9448	1.28233	0.731929	309360439				CBG_12223
gi|268580385	0.737904	0.588977	0.559758	0.383342	268580385	6238	Cbr-dao-3		CBG16896
gi|268554025	0.20893	0.0193347	0.109648	0.00625638	268554025	6238	Cbr-daf-18		CBG13540
gi|268568100	1.19124	0.719877	1.15878	0.755402	268568100	6238	Cbr-dad-1		CBG12659
gi|268530302	0.887156	0.0905907	0.809096	0.0485053	268530302	6238	Cbr-dab-1		CBG00708
gi|268552765	0.265461	0.184291	0.405508	0.262934	268552765	6238	Cbr-czw-1		CBG17717
gi|309365437	2.91072	0.0812342	2.96483	0.0520559	309365437				CBG_01953
gi|309365260	1.0666	0.875236	0.816582	0.702813	309365260				CBG_02418
gi|268570024	0.0666807	0.0608238	1.51356	0.550909	268570024	6238	Cbr-cyn-5		CBG19736
gi|268561622	0.809096	0.286987	0.870964	0.423869	268561622	6238	Cbr-cyn-3		CBG18577
gi|268533338	50.5825	0.0569317	13.3045	0.0867239	268533338	6238	Cbr-cyn-16		CBG21016
gi|268552387	0.246604	0.13477	1.6293	0.931904	268552387	6238	Cbr-cyc-2.1		CBG01744
gi|268567099	1.28233	0.295409	1.35519	0.211864	268567099	6238	Cbr-cyc-1		CBG08212
gi|309363691	1.01859	0.491311	1.08643	0.27426	309363691				CBG_05553
gi|309363226	15.1356	0.000648208	1.18032	0.00119927	309363226				CBG_06434
gi|309357439	1.09648	0.837885	1.15878	0.752418	309357439				CBG_18282
gi|268574798	0.83946	0.503879	0.758578	0.32269	268574798	6238	Cbr-cul-1		CBG18382
RRRRRgi|309359071	1.18032	0.729289	1.21339	0.697396	309359071				CBG_14987
gi|309356105	0.353183	0.230846	0.398107	0.257169	309356105				CBG_20805
gi|309360444	0.981748	0.963877	0.772681	0.188161	309360444				CBG_12215
gi|268563598	0.801678	0.502075	0.862979	0.470466	268563598	6238	Cbr-csn-2		CBG22097
gi|268562435	0.954993	0.556026	0.946237	0.704878	268562435	6238	Cbr-csn-1		CBG05655
gi|268565627	0.244343	0.114734	1.59956	0.700872	268565627	6238	Cbr-cpz-1		CBG04105
gi|268536324	0.895365	0.0343991	0.937562	0.0916483	268536324	6238	Cbr-cpt-2		CBG06027
gi|309362668	1.5417	0.111433	1.05682	0.133077	309362668				CBG_07886
gi|268565337	1.04713	0.929443	1.20226	0.868451	268565337	6238	Cbr-cps-6		CBG04002
gi|309361076	0.963829	0.497923	0.862979	0.630999	309361076				CBG_10849
gi|268558600	25.3513	0.0764566	4.61318	0.16146	268558600	6238	Cbr-cpr-4		CBG18978
gi|268560858	0.334195	0.0570374	0.346737	0.230454	268560858	6238	Cbr-cpl-1		CBG22599
gi|268563777	8.31764	0.168075	5.97035	0.210358	268563777	6238	Cbr-cor-1		CBG23796
gi|268574088	3.87258	0.178044	0.0141906	0.0612643	268574088	6238	Cbr-coq-8		CBG17957
gi|309356967	1.28233	0.514024	1.28233	0.515358	309356967				CBG_19254
gi|268560698	1.33045	0.58543	1.22462	0.681481	268560698	6238	Cbr-coq-4.2		CBG11975
gi|309371240	3.69828	0.267824	5.59758	0.184847	309371240				CBG_19217
gi|268561168	1.23595	0.357693	0.912011	0.697773	268561168	6238	Cbr-cogc-5		CBG12098
gi|309361668	5.49541	0.0152225	8.24138	1.47e-05	309361668				CBG_10067
gi|309371423	0.251189	0.17646	0.244343	0.173446	309371423				CBG_06947
gi|309371369	0.990832	0.747559	0.963829	0.684933	309371369				CBG_09877
gi|309366007	1.10662	0.821714	1.14815	0.764401	309366007				CBG_00853
gi|309355107	6.19441	0.000170788	4.69894	0.00156024	309355107				CBG_22945
gi|309360386	0.794328	0.432579	0.787046	0.483869	309360386				CBG_12450
gi|268537086	3.22107	0.188799	2.67917	0.190887	268537086	6238	Cbr-clec-87		CBG03358
gi|309364362	4.74242	0.0302607	4.74242	0.00771834	309364362				CBG_04274
gi|268574284	0.963829	0.524289	0.946237	0.407517	268574284	6238	Cbr-cku-80		CBG18065
gi|268572499	1.44544	0.467842	1.23595	0.71664	268572499	6238	Cbr-cku-70		CBG13185
gi|268552377	0.409261	0.183816	1.45881	0.864697	268552377	6238	Cbr-cif-1		CBG01738
gi|268573068	1.02802	0.727593	0.981748	0.928214	268573068	6238	Cbr-chc-1		CBG09806
gi|268575270	1.11686	0.774849	2.70396	0.0893209	268575270	6238	Cbr-cgh-1		CBG09177
gi|268574654	1.43219	0.0174079	1.19124	0.270007	268574654	6238	Cbr-cey-4		CBG18298
gi|268532128	0.954993	0.946765	1.13763	0.777806	268532128	6238	Cbr-cey-1		CBG02981
gi|268569708	39.8107	0.00144252	26.546	0.00899614	268569708	6238	Cbr-cdr-6.1		CBG15876
gi|268573400	0.108643	0.00373775	0.109648	0.00901226	268573400	6238	Cbr-cdk-1		CBG10007
RRRRRgi|268575352	0.981748	0.976563	0.981748	0.98715	268575352	6238	Cbr-cdh-3		CBG00038
RRRRRgi|309371337	1.19124	0.311302	1.09648	0.461525	309371337				CBG_11734
gi|268530880	0.224906	0.164728	0.461318	0.302723	268530880	6238	Cbr-cdc-42		CBG13013
gi|268572013	0.233346	0.839937	0.717794	0.866357	268572013	6238	Cbr-cct-6		CBG09073
gi|268574266	0.167494	0.044732	0.887156	0.678875	268574266	6238	Cbr-cct-5		CBG18052
gi|309366101	0.218776	0.000907974	0.625173	0.215601	309366101				CBG_00674
gi|526833674	0.870964	0.478714	0.809096	0.425725	526833674				CBG_21460
gi|309371481	0.205116	0.899489	0.751623	0.808711	309371481				CBG_03212
gi|268530324	0.188799	0.00441704	0.564937	0.0219147	268530324	6238	Cbr-cct-1		CBG00721
gi|268537020	0.879022	0.082264	0.92045	0.39043	268537020	6238	Cbr-ccr-4		CBG03318
gi|268570925	0.772681	0.0448364	0.809096	0.0887586	268570925	6238	Cbr-cco-2		CBG15765
gi|268532062	1.19124	0.385053	1.08643	0.621388	268532062	6238	Cbr-cchl-1		CBG02944
gi|309371296	2.05116	0.314462	1.45881	0.500378	309371296				CBG_13732
gi|268564039	0.92045	0.270457	0.870964	0.277769	268564039	6238	Cbr-ccdc-47		CBG03600
RRRRRgi|309360690	0.990832	0.0519619	1	0.0347297	309360690				CBG_11758
gi|268558210	0.855067	0.385691	0.937562	0.683614	268558210	6238	Cbr-cash-1		CBG09594
gi|268561156	0.972747	0.778067	0.765597	0.172032	268561156	6238	Cbr-cas-2		CBG12095
gi|309358326	1.55597	0.329084	2.51189	0.0184308	309358326				CBG_16251
gi|268559998	1.14815	0.967249	0.765597	0.34308	268559998	6238	Cbr-car-1		CBG07987
gi|268532152	0.92045	0.0390294	0.895365	0.0481791	268532152	6238	Cbr-cap-2		CBG03000
gi|268535966	0.436516	0.0835949	1.48594	0.341449	268535966	6238	Cbr-cap-1		CBG05812
gi|309366894	0.895365	0.941411	0.794328	0.923677	309366894				CBG_23895
gi|268573674	99.0832	0.0150853	99.0832	0.0161021	268573674	6238	Cbr-byn-1		CBG16479
gi|268532804	0.990832	0.920336	1.04713	0.929111	268532804	6238	Cbr-bub-3		CBG20696
gi|309361608	0.824138	0.0548833	1.08643	0.035886	309361608				CBG_09940
gi|309365169	0.847227	0.549042	1.07647	0.559339	309365169				CBG_02612
gi|309360617	1.28233	0.0394339	4.16869	0.0360647	309360617				CBG_11862
gi|309363785	30.1995	0.101438	13.1826	0.14829	309363785				CBG_05413
gi|309359001	1.1272	0.798901	1.09648	0.843716	309359001				CBG_14881
gi|268572983	1.22462	0.618536	1.30617	0.55956	268572983	6238	Cbr-ben-1		CBG09754
gi|268580437	2.65461	0.0523549	3.49945	0.0258662	268580437	6238	Cbr-bcat-1		CBG00050
gi|268574788	0.954993	0.744587	0.92045	0.476494	268574788	6238	Cbr-atx-2		CBG18377
gi|268556916	1.28233	0.0136484	1.1695	0.0201555	268556916	6238	Cbr-atp-5		CBG23108
gi|268565975	8.31764	0.628368	5.86138	0.766477	268565975	6238	Cbr-atp-3		CBG12309
gi|268575600	3.7325	0.0201179	7.58578	2.82e-07	268575600	6238	Cbr-atp-2		CBG21173
RRRRRgi|268557562	0.912011	0.864563	0.744732	0.602768	268557562	6238	Cbr-atn-1		CBG23504
gi|268563755	11.3763	0.101967	4.92039	0.154474	268563755	6238	Cbr-atgr-5		CBG22152
gi|309366246	0.879022	0.59542	0.794328	0.792805	309366246				CBG_00454
gi|309363533	0.963829	0.931032	1.14815	0.685638	309363533				CBG_06001
gi|268554202	10	0.149363	16.293	0.119965	268554202	6238	Cbr-asp-6		CBG11305
gi|309371454	1.52757	0.259076	1.18032	0.120022	309371454				CBG_05258
gi|268567261	11.4815	0.0713578	17.7011	0.0242616	268567261	6238	Cbr-asp-1		CBG20329
gi|268579933	1.52757	0.429482	2.29087	0.25343	268579933	6238	Cbr-asg-2		CBG10906
gi|268566079	0.524808	0.335875	0.10666	0.0534706	268566079	6238	Cbr-asg-1		CBG12341
gi|268579125	3.28095	0.0319842	3.69828	0.0210572	268579125	6238	Cbr-asb-2		CBG14472
gi|268574226	0.277971	0.0069368	0.0824138	0.000851237	268574226	6238	Cbr-asb-1		CBG18031
gi|268574074	1.10662	0.378401	1.07647	0.431715	268574074	6238	Cbr-arx-6		CBG17948
gi|268570481	1.14815	0.553164	1.11686	0.445842	268570481	6238	Cbr-arx-4		CBG24192
gi|309371349	0.862979	0.788289	1.10662	0.826909	309371349				CBG_11196
gi|268561116	0.331131	0.278615	1.08643	0.364991	268561116	6238	Cbr-ars-2		CBG12085
gi|268534948	1.11686	0.912625	1.07647	0.47845	268534948	6238	Cbr-arl-8		CBG21511
gi|268530056	1.83654	0.362144	1.03753	0.934048	268530056	6238	Cbr-arl-1		CBG00557
gi|268552783	0.465586	0.0841006	1.44544	0.612692	268552783	6238	Cbr-arf-3		CBG17727
gi|309363525	2.10863	0.627882	5.24808	0.0421796	309363525				CBG_06017
gi|268559348	4.05509	0.172438	2.80543	0.22942	268559348	6238	Cbr-apt-10		CBG19421
gi|268562086	1	0.987101	1	0.957639	268562086	6238	Cbr-app-1		CBG20483
gi|309362214	1.44544	0.0441423	1.7378	0.0299314	309362214				CBG_08748
gi|268560270	0.912011	0.870457	1.01859	0.956873	268560270	6238	Cbr-apb-3		CBG23734
gi|268573098	17.8649	0.0361722	15.9956	0.036425	268573098	6238	Cbr-apb-1		CBG09822
gi|268577015	1.7378	0.222487	1.95885	0.12481	268577015	6238	Cbr-apa-2		CBG16158
gi|268558086	0.963829	0.419874	0.92045	0.273333	268558086	6238	Cbr-aos-1		CBG09526
gi|309360725	0.744732	0.524893	0.870964	0.662978	309360725				CBG_11691
gi|268566891	1.88799	0.195459	1.90546	0.194006	268566891	6238	Cbr-anc-1		CBG12190
RRRRRgi|268566891	2.60615	0.245374	0.744732	0.601204	268566891	6238	Cbr-anc-1		CBG12190
RRRRRgi|309356530	0.0816582	0.0984264	0.0816582	0.0986395	309356530				CBG_20071
gi|268536662	5.86138	0.00120558	2.24905	0.00168181	268536662	6238	Cbr-aly-3		CBG06234
gi|268535746	1.34276	0.410473	0.954993	0.518504	268535746	6238	Cbr-aly-1		CBG21775
gi|526834488	1.11686	0.429811	1.10662	0.142798	526834488				CBG_09936
gi|268572009	3.25087	0.718826	6.08135	0.0843469	268572009	6238	Cbr-alh-9		CBG09070
gi|268532370	4.57088	0.146744	6.66807	0.00021189	268532370	6238	Cbr-alh-8		CBG03134
gi|268532932	16.7494	0.0796634	13.9316	0.104319	268532932	6238	Cbr-alh-7		CBG20774
gi|268534210	3.22107	0.118395	3.98107	0.0687988	268534210	6238	Cbr-alh-6		CBG07110
gi|309356777	1.07647	0.914431	0.990832	0.899256	309356777				CBG_18932
gi|309363540	1.83654	0.5884	4.87529	0.0413529	309363540				CBG_05984
gi|309366301	1.27057	0.202408	1.2942	0.185561	309366301				CBG_00074
gi|268575290	1.07647	0.472649	1.01859	0.316993	268575290	6238	Cbr-alh-12		CBG09190
gi|268576212	1.41906	0.690084	3.25087	0.0137359	268576212	6238	Cbr-alh-1		CBG23008
gi|309362899	1.24738	0.236154	1.22462	0.188135	309362899				CBG_07340
gi|309371382	4.87529	0.246941	3.49945	0.31128	309371382				CBG_09565
gi|268570368	0.559758	0.0812574	0.390841	0.0273624	268570368	6238	Cbr-air-1.2		CBG24785
gi|309358268	1.34276	0.582047	1.04713	0.89708	309358268				CBG_16346
gi|309361051	1.33045	0.592794	1.23595	0.673285	309361051				CBG_11104
gi|309356569	1.15878	0.329692	1.04713	0.58495	309356569				CBG_19779
gi|268570757	8.55067	0.00713504	6.79204	0.0133897	268570757	6238	Cbr-ads-1		CBG15716
gi|268576412	1.1695	0.743895	1.65959	0.41376	268576412	6238	Cbr-adr-2		CBG24155
gi|309358026	1.27057	0.641621	1.23595	0.670155	309358026				CBG_16796
gi|268574578	11.5878	0.000426545	11.5878	0.000443232	268574578	6238	Cbr-act-5		CBG18256
gi|268532688	1.20226	0.644078	1.25892	0.394898	268532688	6238	Cbr-acs-11		CBG20626
gi|268576106	7.11213	0.00287671	14.8594	2.65e-09	268576106	6238	Cbr-aco-2		CBG22943
gi|268577997	1.35519	0.946736	5.64937	6.1e-08	268577997	6238	Cbr-aco-1		CBG17361
gi|268579309	0.704693	0.454618	0.990832	0.996069	268579309	6238	Cbr-acn-1		CBG14607
gi|268568050	0.847227	0.347578	4.16869	0.0121174	268568050	6238	Cbr-acdh-1		CBG12644
gi|309364584	3.90841	0.178171	1.34276	0.584996	309364584				CBG_04085
gi|268531650	1.28233	0.245514	1	0.279907	268531650	6238	Cbr-abcx-1		CBG02686
gi|268575492	1.00925	0.855348	1	0.826307	268575492	6238	Cbr-abcf-3		CBG21100
gi|268575646	0.47863	0.332857	2.208	0.242303	268575646	6238	Cbr-abcf-2		CBG21198
gi|309362286	0.801678	0.608024	2.14783	0.19016	309362286				CBG_08583
gi|268576198	1.57036	0.184646	2.07014	0.00664238	268576198	6238	Cbr-abce-1		CBG22999
gi|309358328	13.3045	0.558185	8.01678	0.789636	309358328				CBG_16249
gi|309362891	2.18776	0.293568	2.63027	0.242624	309362891				CBG_28089
gi|309358071	1.22462	0.610234	1.1272	0.222377	309358071				CBG_27847
gi|309364028	1.08643	0.856547	0.870964	0.802302	309364028				CBG_27765
gi|309359152	0.212814	0.00280255	0.244343	0.00350733	309359152				CBG_27636
gi|309357868	1.31826	0.595433	1.90546	0.34348	309357868				CBG_27595
gi|309358346	0.461318	0.300173	0.436516	0.285031	309358346				CBG_27439
gi|309356318	1.00925	0.922046	0.972747	0.927096	309356318				CBG_27386
gi|309363684	25.5859	0.0764499	5.44503	0.144635	309363684				CBG_27319
RRRRRgi|309360088	44.8745	0.305827	14.7231	0.398831	309360088				CBG_27315
RRRRRgi|309366866	1.18032	0.737379	1.1695	0.742185	309366866				CBG_27289
gi|309364162	18.8799	6.28e-07	11.272	0.0164551	309364162				CBG_27247
gi|309360793	0.937562	0.634899	0.772681	0.648129	309360793				CBG_27216
gi|309361902	1.65959	0.415603	1.38038	0.552412	309361902				CBG_27112
gi|309361796	99.0832	0.0848707	99.0832	0.138072	309361796				CBG_27079
gi|309360918	0.847227	0.442855	0.376704	0.153642	309360918				CBG_26884
gi|309355594	6.85488	0.127022	3.76704	0.181805	309355594				CBG_26850
RRRRRgi|309355836	0.549541	0.373733	0.501187	0.33007	309355836				CBG_26202
gi|309363094	1.22462	0.680123	1.07647	0.863799	309363094				CBG_26009
gi|309357453	1.11686	0.0886735	1.01859	0.222164	309357453				CBG_25999
gi|309361561	16.1436	0.0887409	8.09096	0.117496	309361561				CBG_25885
RRRRRgi|309356561	0.387258	0.151139	0.570164	0.617931	309356561				CBG_25430
gi|309360168	0.37325	0.180651	0.401791	0.202019	309360168				CBG_25357
gi|309362442	0.325087	0.215685	0.591562	0.414131	309362442				CBG_25319
gi|309355459	1	0.747646	0.981748	0.935879	309355459				CBG_25184
gi|309371531	0.346737	0.166524	0.0870964	0.0653973	309371531				CBG_24701
gi|309366723	3.01995	0.00223212	2.03236	0.00239941	309366723				CBG_24316
gi|309366769	3.04789	0.0960468	2.48886	0.0541521	309366769				CBG_24187
gi|309366827	2.208	0.289386	1.33045	0.587985	309366827				CBG_24045
gi|309366932	1.08643	0.857362	0.672977	0.502728	309366932				CBG_23820
gi|309366928	0.0296483	0.0687969	0.143219	0.127247	309366928				CBG_23815
gi|526830012	1.64437	0.143258	1.52757	0.0450146	526830012				CBG_23745
gi|309366971	1.64437	0.25151	1.85353	0.21455	309366971				CBG_23721
gi|309367020	0.92045	0.00346663	1.28233	0.00240096	309367020				CBG_23577
gi|309354851	1.44544	0.307948	2.0893	0.0522958	309354851				CBG_23538
gi|309355086	1.30617	0.231972	1.6293	0.0926917	309355086				CBG_22980
gi|309355098	0.737904	0.587286	0.505825	0.334899	309355098				CBG_22959
gi|309355118	0.963829	0.14101	1	0.633994	309355118				CBG_22810
RRRRRgi|309355236	7.7983	0.019066	13.3045	0.02013	309355236				CBG_22664
RRRRRgi|309355276	1.07647	0.861875	1.0666	0.875942	309355276				CBG_22580
gi|309355317	1.04713	0.814979	1.01859	0.895266	309355317				CBG_22474
gi|309355514	1.1272	0.677192	0.937562	0.843391	309355514				CBG_22281
gi|309355482	12.942	0.0968393	0.0737904	0.0699881	309355482				CBG_22213
gi|309355541	1.38038	0.565331	1.51356	0.475298	309355541				CBG_21978
RRRRRgi|309355543	0.60256	0.422589	0.625173	0.449737	309355543				CBG_21974
gi|526828494	0.625173	0.0348961	1.1272	0.447377	526828494				CBG_21944
gi|309355693	0.937562	0.821905	0.954993	0.85205	309355693				CBG_21666
gi|309355697	5.01187	0.23088	13.9316	1.05e-07	309355697				CBG_21657
RRRRRgi|309355766	1.1272	0.796471	1.27057	0.635885	309355766				CBG_21625
gi|309355765	4.44631	0.330011	5.34564	0.288486	309355765				CBG_21624
gi|309355735	0.199526	0.152726	0.363078	0.236979	309355735				CBG_21573
gi|309355882	25.8226	0.00139317	10	0.00182214	309355882				CBG_21291
RRRRRgi|309355870	1.33045	0.592433	1.43219	0.516823	309355870				CBG_21263
gi|309355911	0.963829	0.182713	0.972747	0.201341	309355911				CBG_21240
gi|309355921	1.05682	0.593164	1.00925	0.966154	309355921				CBG_21228
gi|309355934	0.879022	0.0568163	0.972747	0.84719	309355934				CBG_21210
gi|309355942	0.138038	0.0291656	0.549541	0.189368	309355942				CBG_21192
gi|309355978	0.887156	0.827844	0.862979	0.786662	309355978				CBG_21119
gi|309355987	0.765597	0.132257	0.903649	0.327529	309355987				CBG_21101
gi|309356196	1.07647	0.792239	0.870964	0.732118	309356196				CBG_21025
gi|309356157	1.1695	0.615969	1.19124	0.570997	309356157				CBG_20916
gi|309356152	0.855067	0.728703	1.70608	0.446447	309356152				CBG_20906
gi|309356094	1.59956	0.433712	1.72187	0.389936	309356094				CBG_20766
gi|309356078	2.55859	0.248354	2.70396	0.23688	309356078				CBG_20734
gi|309356044	1.05682	0.846823	0.855067	0.809803	309356044				CBG_20663
gi|309356210	1	0.902646	0.946237	0.716398	309356210				CBG_20562
gi|309356263	0.337287	0.245343	0.744732	0.556848	309356263				CBG_20511
gi|309356306	1.20226	0.37777	0.564937	0.237621	309356306				CBG_20414
gi|309356340	0.737904	0.42559	0.270396	0.135989	309356340				CBG_20283
gi|309356548	1.5417	0.298593	0.597035	0.346976	309356548				CBG_20114
gi|309371229	1.23595	0.601756	1.45881	0.465599	309371229				CBG_19844
gi|309356555	3.59749	0.0338724	0.870964	0.0863427	309356555				CBG_19804
gi|309356566	1	0.52793	0.963829	0.561587	309356566				CBG_19783
RRRRRgi|309356593	0.591562	0.413247	0.432514	0.282811	309356593				CBG_19737
gi|309356595	0.483059	0.15933	0.539511	0.170004	309356595				CBG_19734
gi|309356609	5.05825	0.0215807	2.88403	0.259512	309356609				CBG_19716
gi|309356612	1.1272	0.521706	1.23595	0.323205	309356612				CBG_19712
gi|309356642	0.145881	0.353976	0.285759	0.1637	309356642				CBG_19693
gi|309356719	14.8594	0.0915887	3.25087	0.202473	309356719				CBG_19633
gi|309356716	0.887156	0.819341	1.25892	0.649977	309356716				CBG_19623
gi|309356703	1.67494	0.0279408	1.78649	0.00312261	309356703				CBG_19592
RRRRRgi|309356666	0.613762	0.437122	0.420727	0.273899	309356666				CBG_19520
gi|309357008	0.990832	0.459907	0.981748	0.315017	309357008				CBG_19359
gi|309356984	16.7494	0.0877946	3.04789	0.214176	309356984				CBG_19297
gi|309356983	0.990832	0.740017	0.954993	0.723441	309356983				CBG_19294
gi|309356797	1.39316	0.546927	2.01372	0.322031	309356797				CBG_18992
gi|309356766	20.1372	0.0822224	5.15229	0.148827	309356766				CBG_18920
gi|309357125	1.11686	0.149477	0.981748	0.408397	309357125				CBG_18762
gi|309357203	1.08643	0.852996	1.31826	0.603318	309357203				CBG_18663
gi|309357491	1.23595	0.675258	0.981748	0.99207	309357491				CBG_18388
gi|309357490	2.72898	0.233998	2.58226	0.247633	309357490				CBG_18385
gi|309357473	0.954993	0.878663	0.390841	0.1634	309357473				CBG_18356
gi|309357454	2.10863	0.30534	1.49969	0.480609	309357454				CBG_18312
gi|309357443	0.731139	0.219004	1	0.956576	309357443				CBG_18289
gi|309357432	0.937562	0.125992	0.954993	0.976955	309357432				CBG_18265
gi|309357409	1.13763	0.331909	1.22462	0.200447	309357409				CBG_18218
gi|309357336	1.31826	0.395444	1.47231	0.214032	309357336				CBG_18067
gi|309357326	1.28233	0.257089	1.35519	0.199256	309357326				CBG_18043
gi|309357509	1.65959	0.410988	0.954993	0.93355	309357509				CBG_17880
gi|309357611	1.61436	0.383895	1.75388	0.391246	309357611				CBG_17687
gi|309357648	1.43219	0.358999	1.48594	0.332666	309357648				CBG_17615
gi|309357866	1.28233	0.626597	1.24738	0.660027	309357866				CBG_17217
gi|309357940	0.912011	0.241895	0.847227	0.155206	309357940				CBG_17038
gi|309357964	1.30617	0.68008	4.57088	0.219588	309357964				CBG_16947
gi|309358084	1.31826	0.0316885	1.04713	0.0330134	309358084				CBG_16916
gi|309358004	2.29087	0.144802	1.44544	0.279198	309358004				CBG_16761
gi|309357975	0.444631	0.417206	1.90546	0.234795	309357975				CBG_16703
gi|309371269	0.0110662	0.0647329	0.0887156	0.117704	309371269				CBG_16668
gi|309358187	1.02802	0.946672	0.912011	0.867238	309358187				CBG_16658
gi|309358167	1.51356	0.397144	1.85353	0.393957	309358167				CBG_16623
gi|309358129	1.25892	0.587292	0.981748	0.478275	309358129				CBG_16540
gi|309371265	1.04713	0.686497	1.02802	0.69765	309371265				CBG_16520
gi|309358215	1.02802	0.42013	1.05682	0.548086	309358215				CBG_16436
gi|309358248	1.7378	0.386999	2.0893	0.306205	309358248				CBG_16392
gi|309358262	1.28233	0.300027	1.58489	0.165037	309358262				CBG_16364
RRRRRgi|309358281	0.313329	0.208201	0.625173	0.448001	309358281				CBG_16321
RRRRRgi|309358348	0.383707	0.249579	1.39316	0.540973	309358348				CBG_16224
gi|309358414	0.666807	0.496839	0.946237	0.92233	309358414				CBG_16049
gi|309358528	1.0666	0.561489	1.14815	0.370577	309358528				CBG_15842
gi|309358544	0.83946	0.749966	0.037325	0.0382136	309358544				CBG_15819
gi|309358546	99.0832	0.0233045	99.0832	0.0285754	309358546				CBG_15811
gi|309358626	33.1131	0.00537064	28.8403	0.00288514	309358626				CBG_15770
gi|309358593	0.313329	0.209236	0.398107	0.25869	309358593				CBG_15708
gi|309371276	1.03753	0.636662	1.0666	0.460853	309371276				CBG_15647
gi|309358660	1.59956	0.0357414	0.461318	0.114843	309358660				CBG_15627
RRRRRgi|309358660	1.09648	0.234235	1.05682	0.35087	309358660				CBG_15627
RRRRRgi|309358747	0.625173	0.408352	1.05682	0.877351	309358747				CBG_15462
gi|309358764	1.08643	0.848862	2.39883	0.264988	309358764				CBG_15422
gi|309358827	2.05116	0.313151	2.58226	0.245969	309358827				CBG_15291
gi|309358832	85.5067	0.0163177	19.5884	0.019249	309358832				CBG_15282
RRRRRgi|309358841	0.691831	0.529741	0.591562	0.413298	309358841				CBG_15258
gi|309358868	1.18032	0.0320449	0.625173	0.0294049	309358868				CBG_15205
gi|309358906	17.378	0.0868321	0.398107	0.265636	309358906				CBG_15142
gi|309358987	2.65461	0.825637	4.2462	0.088635	309358987				CBG_15103
gi|309358985	1.88799	0.144965	1.94089	0.140186	309358985				CBG_15101
gi|309358951	1.49969	0.210178	1.1695	0.568153	309358951				CBG_15031
RRRRRgi|309359058	0.636796	0.459592	0.564937	0.38723	309359058				CBG_14968
gi|309359057	1.01859	0.984882	0.824138	0.106736	309359057				CBG_14967
RRRRRgi|309359041	0.293765	0.19817	0.313329	0.209341	309359041				CBG_14950
gi|309359029	1.19124	0.739642	1.30617	0.607274	309359029				CBG_14933
gi|309359529	1.05682	0.890883	1.59956	0.437563	309359529				CBG_14827
gi|309359433	0.197697	0.152082	0.376704	0.245891	309359433				CBG_14660
gi|309359214	0.580764	0.40498	1.04713	0.816587	309359214				CBG_14281
RRRRRgi|309359463	0.275423	0.188956	0.496592	0.329171	309359463				CBG_14168
gi|309359136	1.49969	0.367963	1.27057	0.510887	309359136				CBG_14133
gi|309359095	1.47231	0.243479	1.61436	0.185822	309359095				CBG_14054
gi|309359556	1.15878	0.527004	0.963829	0.56056	309359556				CBG_13969
gi|309359569	1.13763	0.179494	1.07647	0.503206	309359569				CBG_13944
gi|309359570	1.02802	0.951604	1.03753	0.896365	309359570				CBG_13942
gi|309359578	1.61436	0.0630265	0.619441	0.287942	309359578				CBG_13933
gi|309359607	0.981748	0.983743	0.870964	0.743231	309359607				CBG_13873
gi|309359700	1.2942	0.61941	0.954993	0.938021	309359700				CBG_13832
gi|309359617	2.46604	0.242591	1.31826	0.578644	309359617				CBG_13657
gi|309359616	0.401791	0.259416	0.580764	0.400509	309359616				CBG_13656
gi|309359737	0.903649	0.813675	1.05682	0.735177	309359737				CBG_13644
RRRRRgi|309359864	0.394457	0.25696	0.534564	0.365668	309359864				CBG_13354
gi|309359868	4.09261	0.033725	4.52898	0.0329981	309359868				CBG_13344
RRRRRgi|309359868	0.0436516	0.0797024	0.167494	0.138267	309359868				CBG_13344
gi|309359957	0.801678	0.68821	0.895365	0.839024	309359957				CBG_13320
gi|309359952	1.11686	0.22949	1.05682	0.238324	309359952				CBG_13310
RRRRRgi|309359901	0.642688	0.469756	0.448745	0.291843	309359901				CBG_13203
RRRRRgi|309359880	3.53183	0.190566	5.59758	0.142249	309359880				CBG_13171
gi|309359980	0.972747	0.151708	0.912011	0.117105	309359980				CBG_13088
gi|309360269	1.47231	0.503676	1.59956	0.441811	309360269				CBG_12830
gi|309360261	0.847227	0.958025	1.36773	0.317649	309360261				CBG_12802
gi|309360245	1.0666	0.769228	0.879022	0.885098	309360245				CBG_12765
gi|309360135	0.724436	0.627825	0.698232	0.59123	309360135				CBG_12532
gi|309360113	1.01859	0.948289	0.642688	0.46706	309360113				CBG_12487
gi|309360389	99.0832	0.0667621	99.0832	0.122268	309360389				CBG_12454
RRRRRgi|309360354	0.366438	0.173034	0.539511	0.292378	309360354				CBG_12391
gi|309360325	1.55597	0.32879	1.14815	0.655065	309360325				CBG_12339
gi|309371322	1.90546	0.0167453	1.35519	0.0175058	309371322				CBG_12328
gi|309360312	1.0666	0.832232	1.05682	0.416301	309360312				CBG_12321
gi|309360309	1.00925	0.72458	1.03753	0.411173	309360309				CBG_12313
gi|309360308	35.6451	0.0561868	4.96592	0.11166	309360308				CBG_12310
RRRRRgi|309360308	0.564937	0.390327	0.267917	0.186965	309360308				CBG_12310
gi|309360408	1.95885	0.278678	6.13762	0.228396	309360408				CBG_12265
gi|309360431	2.01372	0.0906644	1.08643	0.592523	309360431				CBG_12231
gi|309360468	58.6138	0.0579309	9.54993	0.107149	309360468				CBG_12191
RRRRRgi|309360575	0.0207014	0.0224959	0.165959	0.138373	309360575				CBG_12029
gi|309360547	9.37562	0.0246245	2.29087	0.030601	309360547				CBG_11979
gi|309360545	25.5859	0.0764749	8.3946	0.116389	309360545				CBG_11977
gi|309371330	1.24738	0.514332	1.34276	0.432237	309371330				CBG_11970
gi|309360632	1.75388	0.0158584	1.40605	0.0157671	309360632				CBG_11883
gi|309360708	1.20226	0.709123	1.02802	0.938933	309360708				CBG_11722
gi|309360730	36.6438	0.0688178	10.0925	0.106837	309360730				CBG_11682
gi|309360807	1.61436	0.0888485	1.7378	0.0895559	309360807				CBG_11519
gi|309360868	11.5878	0.00222106	8.55067	0.00299969	309360868				CBG_11408
gi|309360913	25.1189	0.0769394	7.58578	0.121899	309360913				CBG_11337
gi|309361022	1.30617	0.371044	0.704693	0.831323	309361022				CBG_11240
RRRRRgi|309361022	87.9023	0.0171422	48.7528	0.0203831	309361022				CBG_11240
gi|309360989	1.1272	0.794591	1	0.98464	309360989				CBG_11171
gi|309360968	0.831764	0.665111	0.685488	0.529177	309360968				CBG_11134
RRRRRgi|309361053	80.1678	0.0155991	45.2898	0.0166272	309361053				CBG_11107
gi|309361234	2.12814	0.30192	1.92309	0.33988	309361234				CBG_10732
RRRRRgi|309361326	0.981748	0.95428	0.765597	0.422923	309361326				CBG_10528
gi|309361421	0.0319154	4.04e-07	0.143219	2.68e-06	309361421				CBG_10339
RRRRRgi|309361439	0.0226987	0.0447261	0.222843	0.164334	309361439				CBG_10286
RRRRRgi|309361443	1.83654	0.354997	1.30617	0.65174	309361443				CBG_10278
gi|309361674	1.03753	0.537347	1	0.460812	309361674				CBG_10075
gi|309361631	1.39316	0.239228	1.0666	0.426731	309361631				CBG_09990
gi|309361581	0.855067	0.640695	1	0.964854	309361581				CBG_09896
gi|309361569	0.862979	0.77815	0.717794	0.561474	309361569				CBG_09880
gi|309361766	0.92045	0.273077	0.92045	0.429607	309361766				CBG_09629
gi|309361802	1.11686	0.59083	1.00925	0.429932	309361802				CBG_09562
gi|309361834	0.711214	0.113336	1.14815	0.727071	309361834				CBG_09492
RRRRRgi|309361836	1.44544	0.511203	1.1695	0.739395	309361836				CBG_09489
gi|309361854	0.954993	0.935262	1.20226	0.705197	309361854				CBG_09451
gi|309361917	3.49945	0.000477286	2.14783	0.0004932	309361917				CBG_09336
gi|309361925	0.895365	0.411224	1.48594	0.597956	309361925				CBG_09322
gi|309361954	0.92045	0.882372	1.28233	0.618256	309361954				CBG_09283
gi|555287115	2.60615	0.244303	2.63027	0.242009	555287115				CBG_09197
gi|309362005	1.36773	0.0194247	1.1272	0.136041	309362005				CBG_09139
gi|309362003	0.291072	0.146247	0.316228	0.162262	309362003				CBG_09135
gi|309371390	3.19154	0.239235	5.01187	0.0081283	309371390				CBG_09115
gi|309362037	7.87046	0.118798	3.46737	0.193323	309362037				CBG_09112
gi|309362069	1.00925	0.988954	1.00925	0.962299	309362069				CBG_09045
gi|309362101	1.20226	0.300372	0.937562	0.162972	309362101				CBG_08977
gi|309362180	1.51356	0.472311	2.35505	0.269644	309362180				CBG_08841
gi|309362177	0.679204	0.271669	2.75423	0.39766	309362177				CBG_08829
gi|309362199	6.48634	0.000190738	8.01678	2.37e-07	309362199				CBG_08717
gi|309362223	0.436516	0.283973	0.515229	0.341966	309362223				CBG_08701
gi|309362272	2.35505	0.269979	2.26987	0.281111	309362272				CBG_08596
RRRRRgi|309362296	0.879022	0.767668	1.58489	0.486209	309362296				CBG_08556
gi|309362415	0.954993	0.420594	0.963829	0.611505	309362415				CBG_08415
gi|309362385	1.77011	0.728501	0.515229	0.0509217	309362385				CBG_08359
gi|309362352	0.809096	0.669382	0.280543	0.129445	309362352				CBG_08287
gi|309371410	4.13048	0.345614	10	0.0633602	309371410				CBG_08279
gi|309362457	0.539511	0.0928324	0.946237	0.782237	309362457				CBG_08254
gi|309362440	0.343558	0.0460783	0.0946237	0.00310769	309362440				CBG_08228
gi|309362569	3.63078	2.73e-06	3.19154	5.86e-05	309362569				CBG_07943
gi|309362683	0.296483	0.200207	0.457088	0.2983	309362683				CBG_07907
gi|309362726	16.5959	0.0312753	19.5884	0.0251467	309362726				CBG_07699
gi|309362745	3.13329	0.0362702	1.1272	0.0480384	309362745				CBG_07669
gi|309363002	0.731139	0.561067	0.831764	0.784324	309363002				CBG_07140
gi|309363018	0.946237	0.92362	0.937562	0.912211	309363018				CBG_07108
gi|309363057	1.99526	0.324455	1.11686	0.80593	309363057				CBG_07024
gi|309363087	1.13763	0.417821	1.14815	0.121507	309363087				CBG_06958
RRRRRgi|309363141	0.92045	0.520091	0.824138	0.232824	309363141				CBG_06925
gi|309363113	0.855067	0.55762	1.00925	0.931692	309363113				CBG_06850
gi|309363361	0.164437	0.13686	0.474242	0.311816	309363361				CBG_06721
gi|309371425	0.928966	0.555769	0.928966	0.168487	309371425				CBG_06643
gi|309363233	0.972747	0.966368	0.981748	0.989967	309363233				CBG_06449
gi|309363397	0.816582	0.263198	0.809096	0.266587	309363397				CBG_06268
gi|309363464	0.691831	0.537844	0.483059	0.31312	309363464				CBG_06150
gi|309363475	0.870964	0.768727	0.510505	0.349139	309363475				CBG_06123
gi|309363497	0.963829	0.950593	0.731139	0.578047	309363497				CBG_06068
gi|309363523	1.40605	0.0614581	2.26987	0.725726	309363523				CBG_06020
gi|309363528	0.0679204	1.47e-08	1.2942	0.0964809	309363528				CBG_06014
gi|309363542	0.946237	0.766536	0.394457	0.355826	309363542				CBG_05981
gi|309363553	1.52757	0.454792	1.27057	0.631339	309363553				CBG_05956
gi|309363605	1.03753	0.919876	1.24738	0.663397	309363605				CBG_05845
gi|309363649	0.0394457	0.0446053	0.220801	0.0665437	309363649				CBG_05746
gi|309363664	2.24905	0.505725	3.59749	0.212349	309363664				CBG_05718
gi|309363720	0.946237	0.932609	0.946237	0.931277	309363720				CBG_05607
gi|309363707	1.09648	0.836923	0.787046	0.661164	309363707				CBG_05583
RRRRRgi|309363828	7.24436	0.1242	5.54626	0.14272	309363828				CBG_05500
gi|309363784	1.51356	0.447232	1.07647	0.852069	309363784				CBG_05409
gi|309363780	1.23595	0.677578	1.33045	0.585579	309363780				CBG_05397
RRRRRgi|309363888	0.505825	0.334058	0.619441	0.441154	309363888				CBG_05275
gi|309363987	0.474242	0.311308	0.413047	0.26867	309363987				CBG_05097
gi|309364003	1.25892	0.433166	1.05682	0.779924	309364003				CBG_05028
gi|309364179	0.539511	0.0968676	0.60256	0.162997	309364179				CBG_04848
gi|309364169	0.928966	0.761914	0.895365	0.94865	309364169				CBG_04830
gi|309364061	1.34276	0.582261	1.78649	0.379252	309364061				CBG_04610
gi|309364376	0.77983	0.609384	0.772681	0.602021	309364376				CBG_04305
RRRRRgi|309364376	1.19124	0.720377	1.2942	0.615638	309364376				CBG_04305
gi|309364646	1.13763	0.593863	1.52757	0.1971	309364646				CBG_04232
RRRRRgi|309364569	0.744732	0.596155	0.737904	0.587413	309364569				CBG_04051
gi|309364699	0.862979	0.11961	0.928966	0.330857	309364699				CBG_03574
gi|309364686	22.08	0.0246532	11.5878	0.0267479	309364686				CBG_03554
gi|309364826	1.49969	0.715766	2.83139	0.0912214	309364826				CBG_03464
gi|309364800	1.0666	0.760005	1.36773	0.635978	309364800				CBG_03408
gi|309364785	1.02802	0.465424	1.03753	0.501553	309364785				CBG_03380
gi|309364767	1.1695	0.296747	1.11686	0.579134	309364767				CBG_03342
gi|309364848	1.1695	0.618158	1.28233	0.426923	309364848				CBG_03304
gi|309364856	5.19996	0.0105889	8.24138	0.00140182	309364856				CBG_03281
gi|309364858	1.10662	0.829177	0.772681	0.643248	309364858				CBG_03263
gi|309364864	1.00925	0.869562	0.937562	0.871492	309364864				CBG_03251
RRRRRgi|309364898	0.990832	0.99919	1.30617	0.611715	309364898				CBG_03165
gi|309364923	0.691831	0.150516	1.57036	0.958343	309364923				CBG_03108
gi|309364944	3.53183	0.410116	1.78649	0.63015	309364944				CBG_03070
gi|309364979	1.04713	0.285553	1.04713	0.278577	309364979				CBG_03001
gi|309365023	1.11686	0.688692	1.0666	0.996431	309365023				CBG_02885
gi|309365027	35.6451	0.123493	9.72747	0.212013	309365027				CBG_02874
gi|309365042	0.242103	0.0983034	0.131826	0.003038	309365042				CBG_02850
gi|309365047	0.990832	0.996167	0.666807	0.49538	309365047				CBG_02840
gi|309365075	1.30617	0.609973	1.09648	0.839869	309365075				CBG_02792
gi|309365173	0.331131	0.0531741	0.465586	0.0128995	309365173				CBG_02604
gi|309365188	2.10863	0.0204224	1.92309	0.0208794	309365188				CBG_02570
gi|309365226	2.44343	0.199038	1.78649	0.283053	309365226				CBG_02485
gi|309365274	0.765597	0.0409901	0.77983	0.0302739	309365274				CBG_02397
gi|309365297	4.09261	0.310329	5.24808	0.0683259	309365297				CBG_02349
gi|309365344	1.59956	0.182633	1.49969	0.213279	309365344				CBG_02267
gi|309365498	20.7014	0.00482508	18.0302	0.0145836	309365498				CBG_02064
gi|309365486	3.63078	0.59637	5.24808	0.226251	309365486				CBG_02038
gi|309365473	0.870964	0.400406	0.981748	0.851045	309365473				CBG_02020
gi|309365444	1.08643	0.85465	1.20226	0.712359	309365444				CBG_01968
gi|309365397	4.09261	0.440826	4.87529	0.213272	309365397				CBG_01887
gi|309371511	1.34276	0.576038	2.44343	0.259669	309371511				CBG_01629
gi|309365681	0.870964	0.75626	1.08643	0.790827	309365681				CBG_01587
gi|309365682	1.41906	0.341786	1.2942	0.326617	309365682				CBG_01584
gi|309365711	20.5116	0.0902044	2.33346	0.360615	309365711				CBG_01513
gi|309365728	0.787046	0.992824	0.77983	0.854316	309365728				CBG_01478
gi|309365914	2.70396	0.0700841	2.31206	0.193238	309365914				CBG_01436
gi|309365892	1.18032	0.501996	0.912011	0.538889	309365892				CBG_01380
gi|309365875	0.30479	0.204358	0.409261	0.265581	309365875				CBG_01351
RRRRRgi|309365810	1.55597	0.157838	1.18032	0.28826	309365810				CBG_01227
gi|309365928	0.92045	0.766391	1.00925	0.880284	309365928				CBG_01054
gi|309365952	0.387258	0.000238204	2.0893	0.575533	309365952				CBG_00996
gi|309366062	1.0666	0.874917	0.787046	0.667032	309366062				CBG_00745
gi|309366094	0.937562	0.466746	0.954993	0.468331	309366094				CBG_00683
gi|309366130	4.09261	0.323389	1.18032	0.497966	309366130				CBG_00600
gi|309366140	0.981748	0.575115	1.07647	0.756897	309366140				CBG_00585
gi|309366178	1.45881	0.500407	1.13763	0.78194	309366178				CBG_00512
gi|526793707	5.34564	0.0610747	6.66807	0.00683327	526793707				CBG_00466
gi|309366207	1.34276	0.552561	1.31826	0.586712	309366207				CBG_00380
RRRRRgi|309366204	0.972747	0.316183	0.912011	0.334073	309366204				CBG_00376
gi|309366200	0.981748	0.532554	0.972747	0.897867	309366200				CBG_00366
RRRRRgi|309366409	1	0.973319	1.02802	0.834434	309366409				CBG_00230
gi|309366358	1.08643	0.47662	1.1272	0.396964	309366358				CBG_00124
gi|309371526	0.92045	0.740103	0.990832	0.52415	309371526				CBG_00051
gi|309366435	3.16228	0.174541	2.65461	0.16142	309366435				CBG_00006
gi|62899719	1.61436	0.264885	0.954993	0.808836	62899719	6238	Cbr-arx-2	WBGene00031147	CBG09586
gi|62899720	1.19124	0.329896	1.23595	0.229668	62899720	6238	Cbr-arx-1	WBGene00026942	CBG04224
gi|74907434	1.09648	0.858208	1.04713	0.72007	74907434	6238	Cbr-arf-1.2	WBGene00030680	CBG09004
gi|584596203	1.52757	0.513348	1.40605	0.64789	584596203
gi|268575340	2.91072	0.766203	8.62979	0.368124	268575340	6238	CBG00031		CBG00031
gi|268580617	1.70608	0.326688	1.61436	0.300315	268580617	6238	CBG00200		CBG00200
gi|268562974	0.691831	0.360674	2.10863	0.625001	268562974	6238	CBG00301		CBG00301
gi|268534378	1.35519	0.569482	1.52757	0.467767	268534378	6238	CBG00325		CBG00325
gi|268534506	1.09648	0.844112	1.23595	0.673047	268534506	6238	CBG00405		CBG00405
gi|268534598	0.432514	0.0478326	0.248886	0.00592245	268534598	6238	CBG00458		CBG00458
gi|268571025	1.65959	0.414023	1.77011	0.378163	268571025	6238	CBG00465		CBG00465
gi|268529968	1.35519	0.155615	1	0.333848	268529968	6238	CBG00511		CBG00511
gi|268530174	1.1272	0.721965	0.972747	0.960934	268530174	6238	CBG00623		CBG00623
gi|268530252	1.15878	0.758952	0.870964	0.790853	268530252	6238	CBG00671		CBG00671
gi|268530368	0.125893	0.000176486	0.114815	0.000661966	268530368	6238	CBG00746		CBG00746
gi|268554868	1.02802	0.685676	0.608135	0.63953	268554868	6238	CBG00819		CBG00819
gi|268554870	0.155597	0.132589	0.253513	0.178497	268554870	6238	CBG00820		CBG00820
gi|268554896	0.121339	0.203003	0.158489	0.216519	268554896	6238	CBG00833		CBG00833
gi|268529080	1.99526	0.325447	1.44544	0.511456	268529080	6238	CBG00879		CBG00879
gi|268529094	6.60694	0.0326243	0.990832	0.0734367	268529094	6238	CBG00891		CBG00891
gi|268529140	0.0731139	4.37e-05	0.148594	0.00013447	268529140	6238	CBG00919		CBG00919
gi|268529212	0.711214	0.00491057	0.824138	0.53019	268529212	6238	CBG00964		CBG00964
gi|268529222	1.57036	0.0735445	1.64437	0.0492289	268529222	6238	CBG00970		CBG00970
gi|268529252	1.25892	0.389886	1.67494	0.140095	268529252	6238	CBG00986		CBG00986
gi|268529282	3.34195	0.49125	7.37904	0.0939837	268529282	6238	CBG01005		CBG01005
gi|268529284	1.01859	0.43646	0.981748	0.945226	268529284	6238	CBG01006		CBG01006
gi|268529384	1.40605	0.508944	1.77011	0.358338	268529384	6238	CBG01062		CBG01062
gi|268555776	2.44343	0.260602	2.77971	0.232656	268555776	6238	CBG01095		CBG01095
gi|268555988	0.180302	0.144114	0.390841	0.253516	268555988	6238	CBG01216		CBG01216
RRRRRgi|268556132	1.34276	0.571643	1.44544	0.499656	268556132	6238	CBG01294		CBG01294
gi|268556158	19.2309	0.177746	26.0615	0.14321	268556158	6238	CBG01308		CBG01308
gi|268556166	0.104713	0.000602442	0.597035	0.121663	268556166	6238	CBG01313		CBG01313
gi|268556278	1.78649	0.375428	0.895365	0.835243	268556278	6238	CBG01378		CBG01378
gi|268554672	0.903649	0.789076	0.855067	0.683827	268554672	6238	CBG01490		CBG01490
gi|268552065	1.31826	0.479329	1.25892	0.533286	268552065	6238	CBG01548		CBG01548
gi|268552203	26.546	0.0323139	11.5878	0.0333818	268552203	6238	CBG01630		CBG01630
RRRRRgi|268552207	1.04713	0.916336	1.20226	0.711277	268552207	6238	CBG01632		CBG01632
gi|268552229	1.22462	0.686749	1.27057	0.636206	268552229	6238	CBG01647		CBG01647
gi|268552257	0.954993	0.706847	0.895365	0.418947	268552257	6238	CBG01664		CBG01664
gi|268552265	16.4437	0.0885964	3.94457	0.178503	268552265	6238	CBG01668		CBG01668
gi|268552275	1.39316	0.605765	3.13329	0.107621	268552275	6238	CBG01674		CBG01674
gi|268552315	0.758578	0.712387	1.18032	0.680919	268552315	6238	CBG01701		CBG01701
gi|268552357	0.990832	0.999136	1	0.973561	268552357	6238	CBG01726		CBG01726
gi|74847278	10.3753	0.00243248	14.0605	4.94e-06	74847278	6238	CBG01737	WBGene00024926	CBG01737
gi|268552427	1.19124	0.671163	1.28233	0.477046	268552427	6238	CBG01765		CBG01765
gi|268577581	0.928966	0.255012	0.937562	0.333846	268577581	6238	CBG01975		CBG01975
gi|268577729	0.57544	0.398428	0.831764	0.730161	268577729	6238	CBG02076		CBG02076
gi|268566539	0.0405508	0.0369347	0.416869	0.276867	268566539	6238	CBG02193		CBG02193
gi|268566649	1.23595	0.626879	1.11686	0.764748	268566649	6238	CBG02223		CBG02223
gi|268566715	0.824138	0.176834	0.801678	0.151869	268566715	6238	CBG02246		CBG02246
gi|268566719	0.831764	0.32103	0.862979	0.386856	268566719	6238	CBG02247		CBG02247
gi|268531132	1.02802	0.94724	0.928966	0.89523	268531132	6238	CBG02374		CBG02374
gi|268531142	1.85353	0.269403	1.41906	0.275536	268531142	6238	CBG02379		CBG02379
gi|268531304	26.7917	0.0191696	12.5892	0.0201855	268531304	6238	CBG02473		CBG02473
gi|268531322	0.903649	0.667608	0.83946	0.403407	268531322	6238	CBG02484		CBG02484
gi|268531462	0.92045	0.571636	0.928966	0.795332	268531462	6238	CBG02572		CBG02572
gi|268531540	1.27057	0.271237	1.11686	0.572859	268531540	6238	CBG02618		CBG02618
gi|268531544	0.77983	0.887961	1.67494	0.114918	268531544	6238	CBG02620		CBG02620
gi|268531652	1.2942	0.621735	1.33045	0.58497	268531652	6238	CBG02687		CBG02687
gi|268531746	0.787046	0.135149	0.465586	0.0589875	268531746	6238	CBG02746		CBG02746
gi|268531778	4.48745	0.117522	6.66807	0.00134998	268531778	6238	CBG02769		CBG02769
gi|268531796	1.55597	0.889203	1.90546	0.108804	268531796	6238	CBG02783		CBG02783
gi|268531840	0.912011	0.857203	1.10662	0.611234	268531840	6238	CBG02810		CBG02810
gi|268531866	0.376704	0.19504	0.483059	0.271568	268531866	6238	CBG02826		CBG02826
gi|268531920	1.00925	0.838707	1.10662	0.627227	268531920	6238	CBG02861		CBG02861
gi|268531928	1	0.671931	1.10662	0.476428	268531928	6238	CBG02865		CBG02865
gi|268531960	1.24738	0.660463	1.05682	0.901222	268531960	6238	CBG02883		CBG02883
gi|268532018	1.31826	0.599973	0.737904	0.592256	268532018	6238	CBG02921		CBG02921
gi|268532156	0.83946	0.740937	0.963829	0.958538	268532156	6238	CBG03002		CBG03002
gi|268532360	1.33045	0.0290082	1.38038	0.0274273	268532360	6238	CBG03126		CBG03126
RRRRRgi|309364909	13.1826	0.0956095	7.31139	0.123308	309364909				CBG03144
gi|268532390	0.704693	0.0984655	0.648634	0.11388	268532390	6238	CBG03145		CBG03145
gi|268532442	1	0.698379	0.981748	0.760287	268532442	6238	CBG03180		CBG03180
gi|268532464	2.46604	0.143082	2.44343	0.146425	268532464	6238	CBG03195		CBG03195
gi|268532624	0.239883	3.63e-05	0.946237	0.00556018	268532624	6238	CBG03302		CBG03302
gi|268537014	7.04693	0.0739371	2.44343	0.124194	268537014	6238	CBG03314		CBG03314
gi|268537106	1.14815	0.112762	1.0666	0.15649	268537106	6238	CBG03371		CBG03371
gi|268537128	0.887156	0.827581	0.549541	0.373958	268537128	6238	CBG03383		CBG03383
gi|268537132	0.928966	0.818862	5.49541	0.0120838	268537132	6238	CBG03385		CBG03385
gi|268537162	2.46604	0.00149583	1.48594	0.00208232	268537162	6238	CBG03401		CBG03401
gi|268537178	1.21339	0.698353	1.00925	0.963978	268537178	6238	CBG03410		CBG03410
gi|268537188	0.903649	0.853208	1	0.99022	268537188	6238	CBG03415		CBG03415
gi|268537190	0.328095	0.0334343	1.02802	0.784544	268537190	6238	CBG03416		CBG03416
gi|268537238	2.05116	0.0016524	2.24905	0.00150254	268537238	6238	CBG03442		CBG03442
gi|268537278	1.23595	0.673394	1.03753	0.932076	268537278	6238	CBG03465		CBG03465
gi|268563969	0.205116	0.154933	0.316228	0.210327	268563969	6238	CBG03577		CBG03577
gi|268564075	2.63027	0.0155451	2.39883	0.0160318	268564075	6238	CBG03613		CBG03613
gi|268529624	0.772681	0.817427	0.879022	0.548879	268529624	6238	CBG03656		CBG03656
gi|268564624	36.6438	0.0686013	7.31139	0.124086	268564624	6238	CBG03703		CBG03703
gi|268564632	0.0265461	0.00613406	0.157036	0.00311915	268564632	6238	CBG03708		CBG03708
gi|268564634	1.05682	0.206817	0.954993	0.997618	268564634	6238	CBG03709		CBG03709
gi|268564640	1.95885	0.333929	0.0185353	0.0593382	268564640	6238	CBG03712		CBG03712
gi|268564765	1.07647	0.583377	0.990832	0.839319	268564765	6238	CBG03769		CBG03769
gi|268564773	2.14783	0.881635	3.28095	0.221319	268564773	6238	CBG03774		CBG03774
gi|268564781	2.77971	0.633512	2.208	0.33181	268564781	6238	CBG03777		CBG03777
gi|268564837	0.787046	0.218522	0.772681	0.189116	268564837	6238	CBG03802		CBG03802
gi|268565039	1.94089	0.777222	4.57088	0.342091	268565039	6238	CBG03884		CBG03884
gi|268565171	0.981748	0.97849	0.912011	0.866471	268565171	6238	CBG03937		CBG03937
gi|268565185	1.94089	0.334738	1.57036	0.450626	268565185	6238	CBG03945		CBG03945
gi|268565283	0.870964	0.26619	0.92045	0.217297	268565283	6238	CBG03983		CBG03983
gi|268565287	29.3765	0.0732029	14.3219	0.092758	268565287	6238	CBG03984		CBG03984
gi|268565465	8.47227	0.312328	3.59749	0.740508	268565465	6238	CBG04048		CBG04048
gi|268565503	0.529663	0.101587	1.30617	0.866017	268565503	6238	CBG04059		CBG04059
gi|268565525	2.77971	0.0317136	0.226986	0.103717	268565525	6238	CBG04066		CBG04066
gi|268565691	0.963829	0.363031	1	0.972014	268565691	6238	CBG04128		CBG04128
gi|268565769	1.07647	0.915098	1.09648	0.571426	268565769	6238	CBG04172		CBG04172
gi|268565777	0.125893	3.38e-06	0.0376704	0.000335769	268565777	6238	CBG04174		CBG04174
RRRRRgi|268565785	2.07014	0.314495	21.0863	0.081328	268565785	6238	CBG04176		CBG04176
gi|268565841	0.990832	0.00678811	1.00925	0.00230929	268565841	6238	CBG04194		CBG04194
gi|268565919	1.03753	0.812491	0.972747	0.971302	268565919	6238	CBG04223		CBG04223
gi|268565935	1.01859	0.714888	1.05682	0.850768	268565935	6238	CBG04227		CBG04227
gi|268530380	0.613762	0.572231	1.64437	0.338814	268530380	6238	CBG04239		CBG04239
gi|268530420	0.801678	0.132304	0.946237	0.686361	268530420	6238	CBG04265		CBG04265
gi|268530448	0.11272	0.00120014	0.231207	0.00117558	268530448	6238	CBG04280		CBG04280
gi|268530476	2.77971	0.0961571	0.255859	0.223499	268530476	6238	CBG04296		CBG04296
gi|268530504	99.0832	0.0589126	99.0832	0.0923155	268530504	6238	CBG04317		CBG04317
gi|268530522	0.0586138	0.087654	0.270396	0.186054	268530522	6238	CBG04326		CBG04326
gi|268552875	1.28233	0.0325865	1.44544	0.0309931	268552875	6238	CBG04431		CBG04431
gi|268552921	1	0.878367	1.03753	0.711242	268552921	6238	CBG04457		CBG04457
gi|268552925	2.10863	0.121857	1.59956	0.161443	268552925	6238	CBG04460		CBG04460
gi|268559598	20.7014	0.0819622	4.96592	0.153151	268559598	6238	CBG04575		CBG04575
RRRRRgi|268559616	0.60256	0.421986	0.654636	0.479626	268559616	6238	CBG04584		CBG04584
gi|268559664	2.96483	0.420588	4.01791	0.202631	268559664	6238	CBG04612		CBG04612
gi|268559776	1.21339	0.698805	1.02802	0.943449	268559776	6238	CBG04671		CBG04671
gi|268559986	0.928966	0.781611	0.772681	0.450436	268559986	6238	CBG04748		CBG04748
RRRRRgi|268560094	0.787046	0.664876	1.61436	0.430872	268560094	6238	CBG04780		CBG04780
gi|268579719	0.990832	0.97803	1.1272	0.477926	268579719	6238	CBG05010		CBG05010
gi|268579721	0.903649	0.689438	2.55859	0.0167937	268579721	6238	CBG05011		CBG05011
gi|268579773	0.954993	0.568247	0.937562	0.498272	268579773	6238	CBG05043		CBG05043
gi|268579797	1.44544	0.00144143	1.20226	0.00192565	268579797	6238	CBG05062		CBG05062
gi|268579803	1.38038	0.823804	2.88403	0.0356508	268579803	6238	CBG05065		CBG05065
gi|268563152	0.972747	0.676629	1.01859	0.16124	268563152	6238	CBG05109		CBG05109
gi|71151992	0.787046	0.73242	2.42103	0.550222	71151992	6238	CBG05114	WBGene00027644	CBG05114
gi|268563240	1	0.4906	0.954993	0.375347	268563240	6238	CBG05145		CBG05145
RRRRRgi|268563278	1.21339	0.698866	1.09648	0.843541	268563278	6238	CBG05156		CBG05156
RRRRRgi|268572195	0.672977	0.187771	0.724436	0.254675	268572195	6238	CBG05170		CBG05170
gi|268572273	0.912011	0.570175	0.963829	0.795883	268572273	6238	CBG05192		CBG05192
gi|268581261	1.13763	0.707702	1.20226	0.714418	268581261	6238	CBG05336		CBG05336
gi|268536766	0.717794	0.559743	1.0666	0.883896	268536766	6238	CBG05381		CBG05381
gi|268536772	1.35519	0.208959	1.67494	0.0941951	268536772	6238	CBG05384		CBG05384
gi|268536778	0.879022	0.776167	0.787046	0.609616	268536778	6238	CBG05389		CBG05389
gi|268536826	1.1695	0.740616	0.724436	0.569048	268536826	6238	CBG05416		CBG05416
gi|268536844	0.990832	0.992026	1.00925	0.967448	268536844	6238	CBG05428		CBG05428
gi|268536878	2.75423	0.233927	2.77971	0.237086	268536878	6238	CBG05448		CBG05448
gi|268536984	1.57036	0.128307	1.34276	0.299257	268536984	6238	CBG05511		CBG05511
gi|268562283	46.9894	0.0640471	6.72977	0.129448	268562283	6238	CBG05595		CBG05595
gi|268562285	1.04713	0.888978	0.972747	0.40294	268562285	6238	CBG05596		CBG05596
gi|268562431	0.717794	0.616527	1.33045	0.247086	268562431	6238	CBG05654		CBG05654
gi|268562565	0.954993	0.941463	0.870964	0.802188	268562565	6238	CBG05695		CBG05695
gi|268535806	0.105682	0.0138109	0.77983	0.168363	268535806	6238	CBG05717		CBG05717
gi|268535876	0.704693	0.543017	1.04713	0.915259	268535876	6238	CBG05756		CBG05756
gi|268535972	1.47231	0.0835193	1.40605	0.0990535	268535972	6238	CBG05816		CBG05816
gi|268536000	2.01372	0.320963	1.27057	0.63737	268536000	6238	CBG05834		CBG05834
gi|268536026	65.4636	0.0538585	15.7036	0.0846342	268536026	6238	CBG05849		CBG05849
RRRRRgi|268536066	1.25892	0.654318	1.09648	0.845149	268536066	6238	CBG05880		CBG05880
gi|268536092	0.711214	0.172808	4.7863	0.453202	268536092	6238	CBG05894		CBG05894
gi|268536098	0.862979	0.780387	0.903649	0.857591	268536098	6238	CBG05897		CBG05897
gi|268536130	4.20727	0.168299	3.40408	0.196095	268536130	6238	CBG05917		CBG05917
gi|268536332	8.3946	0.266863	18.8799	0.184402	268536332	6238	CBG06032		CBG06032
gi|268536392	1.24738	0.0151148	0.954993	0.0165893	268536392	6238	CBG06070		CBG06070
gi|268536396	1.13763	0.924335	1.31826	0.399379	268536396	6238	CBG06072		CBG06072
gi|268536444	1	0.963856	0.946237	0.998952	268536444	6238	CBG06101		CBG06101
gi|268536456	1.24738	0.650656	1.08643	0.858199	268536456	6238	CBG06107		CBG06107
gi|268536470	1.11686	0.791246	1.0666	0.806366	268536470	6238	CBG06117		CBG06117
gi|268536488	0.698232	0.53325	0.990832	0.993831	268536488	6238	CBG06130		CBG06130
gi|268536594	7.7983	0.00462311	14.9969	1.84e-06	268536594	6238	CBG06199		CBG06199
RRRRRgi|268536594	0.619441	0.443013	0.515229	0.345101	268536594	6238	CBG06199		CBG06199
gi|268536598	1.20226	0.435275	1.21339	0.419614	268536598	6238	CBG06201		CBG06201
gi|268536624	1.59956	0.953151	0.244343	0.582606	268536624	6238	CBG06215		CBG06215
gi|268536640	15.417	0.0900783	3.34195	0.198458	268536640	6238	CBG06223		CBG06223
gi|268536642	1.01859	0.739257	1	0.860367	268536642	6238	CBG06224		CBG06224
RRRRRgi|268536646	1.24738	0.65737	1.1272	0.793123	268536646	6238	CBG06226		CBG06226
gi|268536688	1.14815	0.757401	1.30617	0.562711	268536688	6238	CBG06250		CBG06250
gi|268565169	61.3762	0.0600374	4.36516	0.164119	268565169	6238	CBG06323		CBG06323
gi|268565537	1.51356	0.434847	1.55597	0.629272	268565537	6238	CBG06401		CBG06401
gi|268565663	1.43219	0.52096	0.816582	0.707668	268565663	6238	CBG06432		CBG06432
gi|268566511	99.0832	0.434839	99.0832	0.70976	268566511	6238	CBG06657		CBG06657
gi|268566655	1.08643	0.818046	1.02802	0.921892	268566655	6238	CBG06697		CBG06697
gi|268566901	1.13763	0.709776	1.02802	0.774495	268566901	6238	CBG06776		CBG06776
gi|268574868	1.01859	0.468259	1.05682	0.278404	268574868	6238	CBG06810		CBG06810
gi|268574980	1.65959	0.208999	0.83946	0.827205	268574980	6238	CBG06885		CBG06885
RRRRRgi|268575024	2.48886	0.327929	4.74242	0.186414	268575024	6238	CBG06911		CBG06911
gi|268575048	14.3219	0.107386	10.7647	0.119877	268575048	6238	CBG06925		CBG06925
gi|268575060	1.11686	0.815443	1.31826	0.603203	268575060	6238	CBG06934		CBG06934
gi|268533952	0.586138	0.321306	1.88799	0.301251	268533952	6238	CBG06959		CBG06959
gi|268533954	25.5859	0.0765696	6.42688	0.132194	268533954	6238	CBG06960		CBG06960
gi|268533978	1.95885	0.576812	2.70396	0.436332	268533978	6238	CBG06974		CBG06974
gi|268534058	0.895365	0.953879	1.07647	0.709393	268534058	6238	CBG07018		CBG07018
gi|268534118	1.72187	0.376666	2.58226	0.240963	268534118	6238	CBG07052		CBG07052
gi|268534132	1.8197	0.365429	2.55859	0.249427	268534132	6238	CBG07062		CBG07062
gi|268534180	1.2942	0.623758	1.20226	0.710442	268534180	6238	CBG07090		CBG07090
gi|268581419	0.946237	0.92863	0.704693	0.548208	268581419	6238	CBG07351		CBG07351
gi|268581457	1	0.982016	1.27057	0.641171	268581457	6238	CBG07376		CBG07376
gi|268581587	5.97035	0.193572	3.43558	0.292241	268581587	6238	CBG07470		CBG07470
gi|268581627	0.0903649	0.103021	0.178649	0.143183	268581627	6238	CBG07501		CBG07501
gi|268581727	0.608135	0.427487	0.972747	0.977394	268581727	6238	CBG07583		CBG07583
gi|268581731	1.03753	0.869547	2.26987	0.252215	268581731	6238	CBG07585		CBG07585
gi|268581801	10.4713	0.0240785	20.1372	0.0127048	268581801	6238	CBG07632		CBG07632
gi|268582009	45.2898	0.0782234	24.8886	0.131085	268582009	6238	CBG07773		CBG07773
RRRRRgi|268533494	25.1189	0.0768749	4.52898	0.162549	268533494	6238	CBG07843		CBG07843
gi|268533514	2.31206	0.275926	1.1695	0.741516	268533514	6238	CBG07856		CBG07856
gi|268533584	1.33045	0.216632	1.25892	0.276497	268533584	6238	CBG07909		CBG07909
gi|268559800	7.94328	0.672627	13.1826	0.611295	268559800	6238	CBG07939		CBG07939
gi|268560118	1.1695	0.738967	0.744732	0.602104	268560118	6238	CBG08018		CBG08018
gi|268560130	14.0605	0.100034	16.4437	0.0360482	268560130	6238	CBG08020		CBG08020
RRRRRgi|268576517	0.0121339	0.0215848	0.0691831	0.0932948	268576517	6238	CBG08105		CBG08105
gi|268576613	1.44544	0.321221	2.55859	0.0296826	268576613	6238	CBG08162		CBG08162
RRRRRgi|268569130	1.8197	0.365939	1.39316	0.548397	268569130	6238	CBG08492		CBG08492
gi|268569134	4.69894	0.443626	11.9124	0.00654167	268569134	6238	CBG08493		CBG08493
gi|268556512	1.00925	0.69306	0.981748	0.373492	268556512	6238	CBG08524		CBG08524
gi|268569824	0.903649	0.855999	1.22462	0.683788	268569824	6238	CBG08741		CBG08741
gi|268555016	0.946237	0.92436	1.08643	0.858461	268555016	6238	CBG08796		CBG08796
gi|268571725	1.34276	0.58388	1.40605	0.534173	268571725	6238	CBG08981		CBG08981
gi|268571797	1.21339	0.00722319	1.10662	0.00242912	268571797	6238	CBG09003		CBG09003
gi|268571879	1.58489	0.408439	0.912011	0.130821	268571879	6238	CBG09034		CBG09034
gi|268571923	4.2462	0.0147958	3.19154	0.0157831	268571923	6238	CBG09046		CBG09046
gi|268571975	0.685488	0.840673	1.44544	0.943537	268571975	6238	CBG09060		CBG09060
gi|268572001	1	0.42379	0.946237	0.311709	268572001	6238	CBG09068		CBG09068
gi|268572127	1.55597	0.390871	1.58489	0.382012	268572127	6238	CBG09108		CBG09108
gi|268575206	1.1695	0.093918	1.27057	0.0338486	268575206	6238	CBG09126		CBG09126
RRRRRgi|268574010	3.59749	0.187468	3.43558	0.194037	268574010	6238	CBG09204		CBG09204
RRRRRgi|268557626	0.139316	0.126061	0.194089	0.150806	268557626	6238	CBG09244		CBG09244
gi|268557634	1.36773	0.561741	1.11686	0.817106	268557634	6238	CBG09249		CBG09249
gi|268557788	1.04713	0.832424	1.09648	0.70885	268557788	6238	CBG09345		CBG09345
gi|268557936	0.0903649	0.18392	0.340408	0.519216	268557936	6238	CBG09435		CBG09435
gi|268557958	10.4713	0.144579	18.0302	0.00745868	268557958	6238	CBG09450		CBG09450
gi|268557966	1.57036	0.448595	2.83139	0.227385	268557966	6238	CBG09454		CBG09454
gi|268557970	99.0832	0.00880624	99.0832	0.0191898	268557970	6238	CBG09456		CBG09456
gi|268557976	1.04713	0.887293	1.23595	0.604093	268557976	6238	CBG09461		CBG09461
gi|268558036	2.208	0.29021	2.12814	0.302642	268558036	6238	CBG09500		CBG09500
gi|268558186	0.625173	0.45148	0.691831	0.524706	268558186	6238	CBG09582		CBG09582
gi|268558202	4.2462	0.00544579	3.94457	0.0523673	268558202	6238	CBG09590		CBG09590
gi|268558232	0.809096	0.0519736	1.10662	0.34765	268558232	6238	CBG09606		CBG09606
gi|268558366	1.95885	0.330778	2.24905	0.28242	268558366	6238	CBG09691		CBG09691
gi|268573048	1.44544	0.0591354	1.30617	0.0696901	268573048	6238	CBG09795		CBG09795
gi|268573128	0.990832	0.904509	1.00925	0.965482	268573128	6238	CBG09840		CBG09840
gi|268573136	1.08643	0.297726	1.0666	0.318014	268573136	6238	CBG09844		CBG09844
gi|268573170	1.04713	0.438021	1.0666	0.368129	268573170	6238	CBG09861		CBG09861
gi|268573226	2.33346	0.273443	3.31131	0.199565	268573226	6238	CBG09894		CBG09894
gi|268573320	1.88799	0.463361	2.31206	0.0962357	268573320	6238	CBG09959		CBG09959
gi|268573334	1.03753	0.771215	0.912011	0.813705	268573334	6238	CBG09971		CBG09971
gi|268573460	2.80543	0.0146348	1.40605	0.0162809	268573460	6238	CBG10043		CBG10043
gi|268573582	0.92045	0.427048	1.10662	0.371344	268573582	6238	CBG10112		CBG10112
gi|268555578	1.55597	0.452114	1.0666	0.875045	268555578	6238	CBG10434		CBG10434
gi|268555720	0.711214	0.551167	0.390841	0.253141	268555720	6238	CBG10516		CBG10516
gi|268553777	21.2814	0.0124036	29.1072	0.00289046	268553777	6238	CBG10541		CBG10541
RRRRRgi|268571569	0.912011	0.952657	0.928966	0.736228	268571569	6238	CBG10690		CBG10690
gi|268571597	1.21339	0.693745	0.60256	0.426991	268571597	6238	CBG10699		CBG10699
gi|268552979	1.09648	0.830764	1.70608	0.390895	268552979	6238	CBG10731		CBG10731
gi|268567458	1.22462	0.686232	1.25892	0.653201	268567458	6238	CBG10828		CBG10828
gi|268579859	0.192309	0.280214	0.161436	0.303942	268579859	6238	CBG10851		CBG10851
gi|268579921	1.09648	0.77971	0.887156	0.764867	268579921	6238	CBG10898		CBG10898
gi|268580051	23.3346	0.00626025	39.0841	0.00231728	268580051	6238	CBG11000		CBG11000
gi|268530602	1.1695	0.503774	1.03753	0.846377	268530602	6238	CBG11153		CBG11153
gi|268530638	3.16228	0.408486	7.51623	0.0313488	268530638	6238	CBG11178		CBG11178
gi|268530642	1.08643	0.802289	1.1272	0.72498	268530642	6238	CBG11180		CBG11180
gi|268530644	1.10662	0.712164	0.981748	0.797686	268530644	6238	CBG11181		CBG11181
gi|268530712	1.11686	0.856785	1.24738	0.649811	268530712	6238	CBG11218		CBG11218
gi|268554126	29.6483	0.0150261	13.3045	0.016474	268554126	6238	CBG11250		CBG11250
gi|268554506	0.963829	0.924806	0.613762	0.460931	268554506	6238	CBG11484		CBG11484
gi|268554520	0.436516	0.283973	0.515229	0.341966	268554520	6238	CBG11491		CBG11491
gi|268554558	1.11686	0.426995	0.990832	0.961575	268554558	6238	CBG11510		CBG11510
gi|268554574	0.937562	0.908607	1.39316	0.544313	268554574	6238	CBG11518		CBG11518
gi|268554594	0.862979	0.787592	1.0666	0.88793	268554594	6238	CBG11531		CBG11531
RRRRRgi|268554594	33.4195	0.105813	17.5388	0.186941	268554594	6238	CBG11531		CBG11531
gi|268559430	0.870964	0.157848	1.08643	0.855088	268559430	6238	CBG11571		CBG11571
gi|268571183	3.25087	0.777167	8.55067	0.187114	268571183	6238	CBG11702		CBG11702
gi|268562776	0.981748	0.71976	0.831764	0.871472	268562776	6238	CBG11851		CBG11851
RRRRRgi|268562852	1.47231	0.493346	1.31826	0.594789	268562852	6238	CBG11880		CBG11880
gi|268562860	1.07647	0.466796	1.00925	0.693631	268562860	6238	CBG11882		CBG11882
gi|268562904	1.58489	0.221365	0.937562	0.548449	268562904	6238	CBG11896		CBG11896
gi|268561028	1.35519	0.569748	1.14815	0.770432	268561028	6238	CBG12061		CBG12061
gi|268561040	1.41906	0.157117	1.1272	0.19838	268561040	6238	CBG12064		CBG12064
gi|268561066	0.855067	0.231033	0.801678	0.145068	268561066	6238	CBG12070		CBG12070
gi|268556430	28.0543	0.013873	10.666	0.0150621	268556430	6238	CBG12123		CBG12123
gi|268556456	1.24738	0.657368	0.870964	0.793602	268556456	6238	CBG12138		CBG12138
gi|268566075	1.09648	0.795913	0.990832	0.996965	268566075	6238	CBG12340		CBG12340
gi|268566195	0.794328	0.0330133	1.28233	0.467038	268566195	6238	CBG12375		CBG12375
gi|268566251	1.24738	0.395216	1.01859	0.926239	268566251	6238	CBG12391		CBG12391
gi|268566487	30.761	0.0724436	0.127057	0.0978939	268566487	6238	CBG12463		CBG12463
gi|268566495	0.870964	0.636072	0.83946	0.568631	268566495	6238	CBG12465		CBG12465
gi|268567562	1.36773	0.564388	1.08643	0.84877	268567562	6238	CBG12500		CBG12500
gi|268567576	4.40555	0.012756	5.97035	0.000248845	268567576	6238	CBG12504		CBG12504
gi|268567730	1.1272	0.491649	1.28233	0.340681	268567730	6238	CBG12550		CBG12550
gi|268567784	1.48594	0.536961	0.685488	0.21569	268567784	6238	CBG12562		CBG12562
gi|268567850	0.765597	0.886938	0.660694	0.357039	268567850	6238	CBG12581		CBG12581
gi|268568006	0.879022	0.340596	0.903649	0.738328	268568006	6238	CBG12633		CBG12633
gi|268568084	3.80189	0.5324	6.25173	0.0357485	268568084	6238	CBG12654		CBG12654
gi|268568162	1.13763	0.783543	1.27057	0.569878	268568162	6238	CBG12680		CBG12680
gi|268568172	6.08135	0.0438844	8.62979	0.0365027	268568172	6238	CBG12683		CBG12683
gi|268568238	0.83946	0.809475	0.57544	0.393383	268568238	6238	CBG12708		CBG12708
gi|268568310	0.170608	4.96e-05	0.591562	0.00814165	268568310	6238	CBG12727		CBG12727
gi|268568394	1.83654	0.876118	14.1906	0.000105397	268568394	6238	CBG12756		CBG12756
gi|268568752	1.1695	0.394161	1.09648	0.568811	268568752	6238	CBG12888		CBG12888
gi|268568760	50.5825	0.0114411	5.15229	0.908448	268568760	6238	CBG12890		CBG12890
gi|268562034	0.18197	0.195981	0.49204	0.655778	268562034	6238	CBG12910		CBG12910
gi|268530792	1.57036	0.42195	9.2045	0.000372763	268530792	6238	CBG12960		CBG12960
gi|268530820	1.28233	0.631064	1.1695	0.739385	268530820	6238	CBG12976		CBG12976
gi|268530832	0.990832	0.526047	1.27057	0.466738	268530832	6238	CBG12983		CBG12983
gi|268562559	0.772681	0.370525	0.928966	0.836402	268562559	6238	CBG13068		CBG13068
gi|268562591	5.97035	0.00133509	1.92309	0.00236145	268562591	6238	CBG13075		CBG13075
gi|268562708	4.48745	0.403854	13.5519	0.00267295	268562708	6238	CBG13148		CBG13148
gi|268562712	0.981748	0.274192	0.954993	0.378994	268562712	6238	CBG13150		CBG13150
gi|268572541	0.554626	0.0480023	2.22844	0.0934405	268572541	6238	CBG13201		CBG13201
gi|268572657	0.0110662	0.0215322	0.103753	0.106645	268572657	6238	CBG13234		CBG13234
gi|268529702	0.0214783	0.000103336	0.432514	0.056088	268529702	6238	CBG13339		CBG13339
gi|268529726	0.691831	0.524102	0.679204	0.510046	268529726	6238	CBG13351		CBG13351
gi|268529804	2.65461	0.402162	1.52757	0.942854	268529804	6238	CBG13395		CBG13395
gi|268529950	0.672977	0.00350921	1.27057	0.224084	268529950	6238	CBG13484		CBG13484
gi|268553941	1.11686	0.0721976	1.10662	0.418485	268553941	6238	CBG13493		CBG13493
gi|268553955	1.11686	0.60255	1.24738	0.365336	268553955	6238	CBG13501		CBG13501
gi|268553999	1.01859	0.558107	1.07647	0.444692	268553999	6238	CBG13527		CBG13527
gi|268554011	1.00925	0.935909	1.02802	0.898029	268554011	6238	CBG13533		CBG13533
gi|68565884	1.44544	0.129141	1.23595	0.313685	68565884	6238	CBG13541	WBGene00034295	CBG13541
gi|268554037	2.31206	0.166787	2.83139	0.0163875	268554037	6238	CBG13546		CBG13546
gi|268534664	1.44544	0.507852	2.12814	0.300691	268534664	6238	CBG13687		CBG13687
gi|268534704	10.7647	0.103411	4.87529	0.153712	268534704	6238	CBG13718		CBG13718
gi|268553603	1.08643	0.348516	1.03753	0.57023	268553603	6238	CBG13890		CBG13890
gi|268553609	1.35519	0.57015	3.34195	0.197892	268553609	6238	CBG13893		CBG13893
gi|268553621	0.954993	0.0117451	0.981748	0.351684	268553621	6238	CBG13900		CBG13900
gi|268553721	0.405508	0.262077	0.420727	0.272532	268553721	6238	CBG13964		CBG13964
gi|268578649	0.487529	0.32733	1.83654	0.530261	268578649	6238	CBG14099		CBG14099
gi|268578827	14.3219	0.0933063	7.94328	0.118773	268578827	6238	CBG14241		CBG14241
gi|268579265	6.48634	0.0330763	12.0226	0.00045658	268579265	6238	CBG14574		CBG14574
gi|268579301	66.6807	0.0166732	16.1436	0.0189751	268579301	6238	CBG14602		CBG14602
gi|268579489	2.07014	0.310196	0.744732	0.597744	268579489	6238	CBG14725		CBG14725
gi|268564336	1.07647	0.998487	1.21339	0.440979	268564336	6238	CBG14894		CBG14894
gi|268564364	4.13048	0.0339338	0.831764	0.127336	268564364	6238	CBG14902		CBG14902
gi|268564434	2.77971	0.231705	1.90546	0.34227	268564434	6238	CBG14924		CBG14924
gi|268564462	1.09648	0.827632	1.25892	0.584325	268564462	6238	CBG14934		CBG14934
gi|268564582	0.559758	0.383373	0.642688	0.467684	268564582	6238	CBG14979		CBG14979
gi|268564606	0.57544	0.319974	0.698232	0.409781	268564606	6238	CBG14989		CBG14989
gi|268535402	0.954993	0.722097	0.903649	0.920219	268535402	6238	CBG15026		CBG15026
gi|268535508	1.1695	0.640695	1.21339	0.581837	268535508	6238	CBG15095		CBG15095
gi|268575842	2.72898	0.944415	0.413047	0.14222	268575842	6238	CBG15175		CBG15175
gi|268575882	1.69044	0.148065	1.70608	0.0709645	268575882	6238	CBG15197		CBG15197
gi|268575972	0.990832	0.998905	1.02802	0.900302	268575972	6238	CBG15250		CBG15250
gi|268575978	1.49969	0.482883	1.07647	0.873468	268575978	6238	CBG15253		CBG15253
gi|268576008	3.28095	0.332165	2.51189	0.44812	268576008	6238	CBG15268		CBG15268
RRRRRgi|268576008	0.444631	0.288423	0.549541	0.372588	268576008	6238	CBG15268		CBG15268
gi|268576300	3.25087	0.204067	2.80543	0.229719	268576300	6238	CBG15305		CBG15305
gi|268576308	1.05682	0.622323	1.28233	0.132684	268576308	6238	CBG15311		CBG15311
gi|268576316	7.94328	0.153489	13.1826	0.0449542	268576316	6238	CBG15316		CBG15316
gi|268576372	20.5116	0.0821134	0.0954993	0.0687841	268576372	6238	CBG15347		CBG15347
gi|268580781	0.787046	0.943726	1.70608	0.243526	268580781	6238	CBG15441		CBG15441
gi|268570557	1.01859	0.96369	1.03753	0.432691	268570557	6238	CBG15645		CBG15645
gi|268570639	1.08643	0.618583	1.10662	0.56867	268570639	6238	CBG15673		CBG15673
gi|268570749	13.0617	0.0921496	10.7647	0.0863365	268570749	6238	CBG15714		CBG15714
gi|268570781	28.3139	0.0883716	0.144544	0.408316	268570781	6238	CBG15723		CBG15723
gi|268570839	1.30617	0.608103	1.45881	0.503177	268570839	6238	CBG15739		CBG15739
gi|268570859	0.954993	0.836498	0.946237	0.375989	268570859	6238	CBG15744		CBG15744
gi|268569536	0.77983	0.626297	1.18032	0.563114	268569536	6238	CBG15812		CBG15812
gi|268576737	2.14783	0.253794	1.2942	0.5455	268576737	6238	CBG15945		CBG15945
gi|300680836	0.946237	0.299807	0.887156	0.298395	300680836	6238	CBG15946	WBGene00036045	CBG15946
RRRRRgi|268576975	1.45881	0.550897	2.18776	0.352313	268576975	6238	CBG16128		CBG16128
gi|268576991	1.05682	0.375853	1.05682	0.639282	268576991	6238	CBG16139		CBG16139
gi|268577107	1.20226	0.704294	1.21339	0.692311	268577107	6238	CBG16221		CBG16221
gi|268577141	3.66438	0.0510992	6.85488	0.00306599	268577141	6238	CBG16248		CBG16248
gi|268577211	4.48745	0.139241	4.69894	0.133302	268577211	6238	CBG16309		CBG16309
gi|268577317	2.60615	0.450673	2.91072	0.367007	268577317	6238	CBG16384		CBG16384
gi|268577333	1.23595	0.226649	1.1695	0.218297	268577333	6238	CBG16397		CBG16397
gi|268577349	24.6604	0.0773508	1.20226	0.717633	268577349	6238	CBG16408		CBG16408
gi|268564334	35.3183	0.0694767	7.24436	0.123975	268564334	6238	CBG16450		CBG16450
gi|268564338	1.88799	0.35968	1.1272	0.354715	268564338	6238	CBG16451		CBG16451
gi|268573804	0.724436	0.570638	0.92045	0.874588	268573804	6238	CBG16565		CBG16565
gi|268573848	0.816582	0.711275	0.824138	0.714726	268573848	6238	CBG16597		CBG16597
gi|268573984	2.05116	0.0362717	2.12814	0.0402845	268573984	6238	CBG16676		CBG16676
gi|268573994	0.349945	9.64e-05	0.77983	0.11984	268573994	6238	CBG16681		CBG16681
gi|268580173	1.15878	0.550428	1.43219	0.244168	268580173	6238	CBG16731		CBG16731
gi|268580215	0.0487529	0.00683125	0.115878	0.0276932	268580215	6238	CBG16767		CBG16767
gi|268580241	16.1436	0.0888793	9.0365	0.111583	268580241	6238	CBG16788		CBG16788
gi|268580303	1.83654	0.0421814	8.16582	0.000183536	268580303	6238	CBG16828		CBG16828
gi|268580425	2.29087	0.441306	2.53513	0.31244	268580425	6238	CBG16927		CBG16927
gi|268571859	4.2462	0.0878409	1.44544	0.196	268571859	6238	CBG16939		CBG16939
gi|268577885	1.34276	0.240354	1.07647	0.582935	268577885	6238	CBG17272		CBG17272
gi|268578023	1.04713	0.0024746	1.05682	0.00242	268578023	6238	CBG17375		CBG17375
gi|268578027	2.58226	0.246952	2.07014	0.310069	268578027	6238	CBG17377		CBG17377
gi|268578049	2.31206	0.178156	2.18776	0.227716	268578049	6238	CBG17397		CBG17397
gi|268578125	0.870964	0.612473	1.07647	0.910376	268578125	6238	CBG17507		CBG17507
gi|268578135	3.90841	0.266322	7.65597	0.227742	268578135	6238	CBG17512		CBG17512
gi|268578207	2.83139	0.334384	3.80189	0.0189461	268578207	6238	CBG17559		CBG17559
gi|268552625	1	0.483189	1.05682	0.207107	268552625	6238	CBG17632		CBG17632
gi|268552657	1.85353	0.357322	2.44343	0.260777	268552657	6238	CBG17652		CBG17652
gi|268552733	1.0666	0.88343	1.45881	0.505254	268552733	6238	CBG17698		CBG17698
gi|268552739	1.03753	0.765924	0.972747	0.873221	268552739	6238	CBG17702		CBG17702
RRRRRgi|268572295	0.444631	0.288423	0.549541	0.372588	268572295	6238	CBG17843		CBG17843
gi|268566977	2.60615	0.974735	9.46237	0.303737	268566977	6238	CBG17873		CBG17873
RRRRRgi|268566977	0.591562	0.415616	0.642688	0.471645	268566977	6238	CBG17873		CBG17873
gi|268567035	0.946237	0.946068	0.895365	0.776515	268567035	6238	CBG17890		CBG17890
gi|268567043	1.09648	0.426968	0.954993	0.751442	268567043	6238	CBG17892		CBG17892
gi|268574166	0.954993	0.648044	0.903649	0.73805	268574166	6238	CBG17998		CBG17998
gi|268574188	0.972747	0.688648	1	0.817528	268574188	6238	CBG18010		CBG18010
gi|268574192	4.2462	0.147703	5.01187	0.0707509	268574192	6238	CBG18012		CBG18012
gi|268574214	2.24905	0.217019	1.02802	0.758121	268574214	6238	CBG18025		CBG18025
gi|268574238	0.619441	0.44038	0.625173	0.451402	268574238	6238	CBG18037		CBG18037
gi|268574244	1.22462	0.342998	1.31826	0.446443	268574244	6238	CBG18040		CBG18040
RRRRRgi|268574244	0.187068	0.147002	0.260615	0.181084	268574244	6238	CBG18040		CBG18040
gi|268574246	15.7036	0.0896612	4.20727	0.168275	268574246	6238	CBG18041		CBG18041
gi|74789593	0.972747	0.847687	1.05682	0.839797	74789593	6238	CBG18087	WBGene00037577	CBG18087
gi|268574372	0.990832	0.992647	1.04713	0.699172	268574372	6238	CBG18124		CBG18124
gi|268574382	0.283139	0.228331	1.88799	0.452037	268574382	6238	CBG18133		CBG18133
gi|268574472	1.11686	0.797266	1.22462	0.661303	268574472	6238	CBG18187		CBG18187
gi|68565883	2.72898	0.00623606	2.48886	0.00212092	68565883	6238	CBG18231	WBGene00037685	CBG18231
gi|268574550	0.291072	0.133278	0.145881	0.0355168	268574550	6238	CBG18240		CBG18240
gi|268574572	0.912011	0.108159	0.737904	0.011336	268574572	6238	CBG18253		CBG18253
gi|268574596	1.24738	0.359908	1.1272	0.334515	268574596	6238	CBG18266		CBG18266
gi|268574614	0.831764	0.826576	0.120226	0.779767	268574614	6238	CBG18275		CBG18275
gi|268574650	0.758578	0.615409	0.824138	0.714162	268574650	6238	CBG18296		CBG18296
gi|67460235	5.34564	0.00512846	5.24808	0.000964775	67460235	6238	CBG18316	WBGene00037760	CBG18316
gi|268574698	1.10662	0.854026	1.08643	0.769959	268574698	6238	CBG18323		CBG18323
gi|268574808	1.04713	0.914366	1.03753	0.913467	268574808	6238	CBG18387		CBG18387
gi|268561626	0.870964	0.613956	0.928966	0.472779	268561626	6238	CBG18578		CBG18578
gi|268569452	1.03753	0.749388	0.77983	0.942918	268569452	6238	CBG18688		CBG18688
gi|268529424	4.28548	0.750977	12.942	0.00995143	268529424	6238	CBG18727		CBG18727
gi|268535188	1.2942	0.00194095	1.0666	0.00611911	268535188	6238	CBG18761		CBG18761
gi|268558508	4.13048	0.192696	3.49945	0.255781	268558508	6238	CBG18921		CBG18921
gi|268558536	3.25087	0.684405	1.58489	0.761777	268558536	6238	CBG18938		CBG18938
gi|268558566	0.92045	0.236979	1.88799	0.913694	268558566	6238	CBG18957		CBG18957
gi|268558662	3.10456	0.0210154	2.03236	0.158827	268558662	6238	CBG19014		CBG19014
gi|268558758	1.23595	0.677578	1.33045	0.585579	268558758	6238	CBG19071		CBG19071
gi|268558804	0.231207	0.0638478	0.328095	0.0846681	268558804	6238	CBG19100		CBG19100
gi|268558956	0.57544	0.397827	0.444631	0.288763	268558956	6238	CBG19185		CBG19185
gi|268558982	1.87068	0.400418	1	0.925326	268558982	6238	CBG19199		CBG19199
gi|268559012	2.18776	0.260671	1.95885	0.293945	268559012	6238	CBG19218		CBG19218
gi|268559132	99.0832	0.0154829	99.0832	0.0155385	268559132	6238	CBG19289		CBG19289
gi|268559264	0.666807	0.280832	0.619441	0.447006	268559264	6238	CBG19367		CBG19367
gi|268559354	0.0405508	0.0694315	0.359749	0.235161	268559354	6238	CBG19424		CBG19424
gi|268559356	1.1695	0.445577	1.05682	0.598772	268559356	6238	CBG19425		CBG19425
gi|268561546	1.27057	0.186192	1.09648	0.250446	268561546	6238	CBG19440		CBG19440
gi|268561646	1.0666	0.750336	0.928966	0.881458	268561646	6238	CBG19476		CBG19476
gi|268563416	1.52757	0.131286	2.14783	0.125037	268563416	6238	CBG19635		CBG19635
gi|268553401	0.937562	0.709767	0.972747	0.69907	268553401	6238	CBG19672		CBG19672
gi|268569928	0.862979	0.218386	0.928966	0.474619	268569928	6238	CBG19709		CBG19709
gi|268570150	1.27057	0.23323	1.19124	0.266009	268570150	6238	CBG19770		CBG19770
gi|268570180	1.19124	0.527903	1.51356	0.273706	268570180	6238	CBG19778		CBG19778
gi|268570258	1.35519	0.492192	1.43219	0.40283	268570258	6238	CBG19800		CBG19800
gi|268537362	0.990832	0.780157	2.05116	0.149869	268537362	6238	CBG19843		CBG19843
gi|268537408	0.47863	0.025809	0.544503	0.0499364	268537408	6238	CBG19879		CBG19879
gi|268551865	1.47231	0.49859	1.10662	0.831737	268551865	6238	CBG19980		CBG19980
gi|268552043	0.928966	0.898188	0.887156	0.824586	268552043	6238	CBG20111		CBG20111
gi|268571427	1.03753	0.977231	1.05682	0.728987	268571427	6238	CBG20134		CBG20134
gi|268575194	0.937562	0.905495	0.903649	0.856368	268575194	6238	CBG20214		CBG20214
gi|268568792	1.52757	0.470582	1.00925	0.968822	268568792	6238	CBG20245		CBG20245
gi|268568848	1.05682	0.467794	1.09648	0.323861	268568848	6238	CBG20268		CBG20268
gi|268564181	0.981748	0.792229	1.01859	0.649557	268564181	6238	CBG20301		CBG20301
gi|268561700	0.288403	0.0997543	0.0887156	0.0321454	268561700	6238	CBG20343		CBG20343
gi|268561922	1.23595	0.487492	1.1695	0.429241	268561922	6238	CBG20417		CBG20417
gi|268555212	1.15878	0.321734	1.01859	0.385997	268555212	6238	CBG20583		CBG20583
gi|268532706	1.08643	0.781459	1.44544	0.0782696	268532706	6238	CBG20636		CBG20636
gi|268532734	2.88403	0.00013922	2.67917	0.0187327	268532734	6238	CBG20655		CBG20655
gi|268532864	0.272898	0.0087617	2.03236	0.0809038	268532864	6238	CBG20736		CBG20736
gi|268532872	0.963829	0.417791	0.954993	0.440793	268532872	6238	CBG20740		CBG20740
gi|268532902	0.946237	0.270792	0.937562	0.21465	268532902	6238	CBG20757		CBG20757
gi|268532904	87.9023	0.0149679	87.9023	0.0171506	268532904	6238	CBG20758		CBG20758
gi|268532986	6.0256	0.0511068	3.66438	0.240507	268532986	6238	CBG20807		CBG20807
gi|268533098	0.654636	0.483969	0.465586	0.306003	268533098	6238	CBG20870		CBG20870
gi|268533116	0.990832	0.985865	1.01859	0.997752	268533116	6238	CBG20879		CBG20879
gi|268533204	0.83946	0.750816	0.666807	0.494785	268533204	6238	CBG20932		CBG20932
gi|268533258	2.14783	0.0905044	2.60615	0.0381229	268533258	6238	CBG20965		CBG20965
gi|268533344	0.990832	0.949881	1.03753	0.772072	268533344	6238	CBG21019		CBG21019
gi|268553491	6.98232	0.680663	12.2462	0.376613	268553491	6238	CBG21051		CBG21051
gi|268575508	1.92309	0.497012	1.88799	0.529126	268575508	6238	CBG21109		CBG21109
gi|268575674	39.0841	0.0271019	23.1206	0.0294456	268575674	6238	CBG21212		CBG21212
gi|268575688	0.519996	0.622651	0.170608	0.0860222	268575688	6238	CBG21221		CBG21221
gi|268572411	0.313329	0.135066	2.75423	0.560757	268572411	6238	CBG21270		CBG21270
gi|268572517	3.37287	0.0556545	2.72898	0.0712066	268572517	6238	CBG21312		CBG21312
gi|268572525	1.03753	0.856933	0.862979	0.8068	268572525	6238	CBG21314		CBG21314
gi|268572563	0.903649	0.192397	0.887156	0.232562	268572563	6238	CBG21324		CBG21324
gi|268566811	39.0841	0.0675402	8.31764	0.11577	268566811	6238	CBG21344		CBG21344
RRRRRgi|268563584	1.31826	0.177737	1.51356	0.123305	268563584	6238	CBG21399		CBG21399
gi|268572603	1.22462	0.0973348	0.903649	0.402208	268572603	6238	CBG21443		CBG21443
gi|268534970	1.10662	0.771134	0.937562	0.793627	268534970	6238	CBG21525		CBG21525
gi|268534974	1.28233	0.629437	1.02802	0.934308	268534974	6238	CBG21527		CBG21527
gi|268535052	1.13763	0.0455179	0.972747	0.0452821	268535052	6238	CBG21583		CBG21583
gi|268535076	7.51623	0.0302863	0.47863	0.0646245	268535076	6238	CBG21596		CBG21596
gi|268535552	67.2977	0.0155017	21.0863	0.0171201	268535552	6238	CBG21662		CBG21662
gi|268555272	0.816582	0.749396	1.95885	0.386652	268555272	6238	CBG21817		CBG21817
RRRRRgi|268555334	0.731139	0.579172	0.787046	0.665514	268555334	6238	CBG21850		CBG21850
gi|268555360	1.44544	0.0250901	1.38038	0.0295833	268555360	6238	CBG21865		CBG21865
gi|74845928	0.981748	0.702859	0.928966	0.308764	74845928	6238	CBG21917	WBGene00040586	CBG21917
gi|268563358	0.946237	0.774516	1	0.796975	268563358	6238	CBG22021		CBG22021
gi|268563394	1.33045	0.488001	1.47231	0.484995	268563394	6238	CBG22031		CBG22031
gi|268563426	1.02802	0.226307	2.05116	0.902718	268563426	6238	CBG22041		CBG22041
gi|268563436	1.7378	0.758513	7.04693	0.0073197	268563436	6238	CBG22043		CBG22043
gi|268563582	6.98232	0.791442	10.666	0.131547	268563582	6238	CBG22093		CBG22093
gi|268563805	5.54626	0.0437072	4.52898	0.0535353	268563805	6238	CBG22166		CBG22166
gi|268563971	0.549541	0.259569	1.18032	0.754244	268563971	6238	CBG22228		CBG22228
gi|268564021	3.56451	0.142397	3.87258	0.0202882	268564021	6238	CBG22240		CBG22240
RRRRRgi|268564037	0.903649	0.847783	1.0666	0.88029	268564037	6238	CBG22244		CBG22244
gi|268564109	0.937562	0.00239404	0.990832	0.00216182	268564109	6238	CBG22267		CBG22267
gi|268564185	0.0870964	0.00981007	0.17378	0.0220446	268564185	6238	CBG22286		CBG22286
gi|268564636	2.0893	0.307171	2.14783	0.299925	268564636	6238	CBG22378		CBG22378
gi|268571463	1.23595	0.676669	1.49969	0.480627	268571463	6238	CBG22465		CBG22465
gi|268553835	2.85759	0.911752	3.0761	0.516626	268553835	6238	CBG22500		CBG22500
gi|268560884	1.67494	0.214982	1.49969	0.219009	268560884	6238	CBG22607		CBG22607
gi|268576104	0.0207014	0.020766	0.457088	0.178753	268576104	6238	CBG22942		CBG22942
gi|268576114	36.6438	0.0798821	5.29664	0.195266	268576114	6238	CBG22949		CBG22949
gi|268576162	1.30617	0.613356	1.00925	0.973856	268576162	6238	CBG22978		CBG22978
gi|73919441	0.862979	0.636192	0.887156	0.675817	73919441	6238	CBG22979	WBGene00041418	CBG22979
gi|268556848	0.744732	0.174604	3.13329	0.00565463	268556848	6238	CBG23066		CBG23066
gi|268556958	0.107647	0.0845463	1.05682	0.878383	268556958	6238	CBG23138		CBG23138
gi|268557018	1.02802	0.966103	1	0.671808	268557018	6238	CBG23171		CBG23171
gi|268557108	5.05825	0.430465	2.72898	0.529011	268557108	6238	CBG23230		CBG23230
gi|268557156	1.01859	0.977556	1.2942	0.275853	268557156	6238	CBG23259		CBG23259
gi|268557158	0.49204	0.314746	0.559758	0.295476	268557158	6238	CBG23260		CBG23260
gi|268557190	0.496592	0.326879	1.33045	0.585789	268557190	6238	CBG23278		CBG23278
gi|268557406	1.07647	0.714538	1.0666	0.731955	268557406	6238	CBG23406		CBG23406
gi|268557454	0.963829	0.861372	1.11686	0.329315	268557454	6238	CBG23435		CBG23435
gi|268557486	1	0.982753	1.0666	0.816398	268557486	6238	CBG23452		CBG23452
gi|268557568	1.27057	0.564477	1.15878	0.697682	268557568	6238	CBG23508		CBG23508
gi|268557570	1.47231	0.496652	1.19124	0.719003	268557570	6238	CBG23509		CBG23509
RRRRRgi|268567662	0.92045	0.887264	1.24738	0.660913	268567662	6238	CBG23621		CBG23621
gi|268567668	0.954993	0.13601	0.937562	0.27301	268567668	6238	CBG23625		CBG23625
gi|268534926	1.0666	0.0844243	0.946237	0.779802	268534926	6238	CBG23720		CBG23720
gi|268564803	1.61436	0.404283	2.05116	0.260406	268564803	6238	CBG23813		CBG23813
gi|268568244	1.57036	0.758441	1.69044	0.31054	268568244	6238	CBG23896		CBG23896
gi|268564250	0.847227	0.763841	0.946237	0.925402	268564250	6238	CBG23904		CBG23904
gi|268563823	4.01791	0.875813	7.44732	0.306164	268563823	6238	CBG24044		CBG24044
gi|268568664	2.96483	0.0352157	0.765597	0.0490895	268568664	6238	CBG24096		CBG24096
gi|268568790	1.11686	0.808352	1.19124	0.722919	268568790	6238	CBG24133		CBG24133
gi|268568884	0.744732	0.556415	0.862979	0.851685	268568884	6238	CBG24181		CBG24181
gi|268570485	0.376704	0.244698	0.265461	0.183711	268570485	6238	CBG24193		CBG24193
gi|268569022	1	0.960736	0.990832	0.987736	268569022	6238	CBG24237		CBG24237
gi|268569110	1.11686	0.813677	1.31826	0.602381	268569110	6238	CBG24263		CBG24263
gi|268576048	0.972747	0.0943443	1.00925	0.885657	268576048	6238	CBG24278		CBG24278
RRRRRgi|268569188	1.27057	0.653682	1.14815	0.541095	268569188	6238	CBG24305		CBG24305
gi|268569534	0.0809096	0.0990059	0.267917	0.185639	268569534	6238	CBG24428		CBG24428
gi|268560346	1.40605	0.536824	1.20226	0.702586	268560346	6238	CBG24494		CBG24494
gi|268569870	1.14815	0.535754	1.03753	0.865265	268569870	6238	CBG24564		CBG24564
gi|268572395	1	0.660761	0.954993	0.636537	268572395	6238	CBG24610		CBG24610
gi|268572409	0.529663	0.356913	0.316228	0.209553	268572409	6238	CBG24614		CBG24614
gi|268570214	0.356451	0.23251	0.42462	0.274581	268570214	6238	CBG24721		CBG24721
gi|268530754	0.432514	0.404681	1.87068	0.962491	268530754	6238	CBG24740		CBG24740
gi|268530766	10.5682	0.0534021	7.51623	0.0733008	268530766	6238	CBG24746		CBG24746
gi|268570350	7.31139	0.00216831	1	0.020216	268570350	6238	CBG24776		CBG24776
gi|268570605	1	0.934906	1.01859	0.726409	268570605	6238	CBG24896		CBG24896
gi|268570689	0.831764	0.728246	1.25892	0.650525	268570689	6238	CBG24927		CBG24927
gi|268570759	44.4631	0.0657912	14.9969	0.168913	268570759	6238	CBG24945		CBG24945
gi|268531146	0.981748	0.314337	1.00925	0.683205	268531146	6238	CBG25150		CBG25150
gi|311815100	4.52898	0.674643	3.46737	0.771629	311815100	6238	CBX84289
gi|311819828	0.301995	0.000307327	0.197697	9.56e-05	311819828	6238	Cbr-mcm-7
gi|300593471	1.45881	0.23352	1.36773	0.398168	300593471	6238	Cbr-let-721
gi|298542173	0.758578	0.514628	0.765597	0.441996	298542173	6238	CBG20269
gi|309364909	1.2942	0.85048	8.62979	0.143399	309364909		CBR-TARS-1		CBG03144
gi|309364910	0.237684	0.140009	0.143219	0.0284571	309364910		CBR-INOS-1		CBG03142

## Sheet: Replicate_3
Accession	L1/embryo	Pval	L4/embryo	Pval	protein_gi	tax_id	Symbol	WBid	Locus Tag
gi|74906887	0.666807	0.495163	0.731139	0.580172	74906887	6238	Cbr-vha-2, Cbr-vha-3	WBGene00031488, WBGene00036658	CBG10000, CBG16825
gi|74790213	1.19124	0.415639	1.13763	0.536323	74790213	6238	Cbr-vha-15	WBGene00034689	CBG14055
gi|74846692	1.19124	0.910322	1.1695	0.82997	74846692	6238	Cbr-vha-14	WBGene00031549	CBG10070
gi|74791913	14.7231	0.055754	27.0396	1.59e-08	74791913	6238	Cbr-vha-13	WBGene00027269	CBG04632
gi|74907055	7.11213	0.0223485	7.58578	0.0165141	74907055	6238	Cbr-vha-12	WBGene00034889	CBG14362
gi|74784259	2.83139	0.626141	4.09261	0.238112	74784259	6238	Cbr-vha-11	WBGene00036659	CBG16826
gi|74789928	13.5519	0.0969705	2.58226	0.260178	74789928	6238	Cbr-vha-10	WBGene00035279	CBG14904
gi|74845871	1.00925	0.399922	0.630957	0.0493065	74845871	6238	Cbr-math-33	WBGene00041522	CBG23105
gi|302425089	1	0.901964	1.01859	0.604734	302425089	6238	Cbr-unc-43	WBGene00027073	CBG04391
gi|74788079	1.09648	0.844628	0.912011	0.870843	74788079	6238	CBG05410	WBGene00027865	CBG05410
gi|306526235	0.824138	0.593068	0.954993	0.636848	306526235			WBGene00006725	H06I04.4
gi|60415989	1.1272	0.119115	0.990832	0.870678	60415989	6238	Cbr-uaf-1	WBGene00035480	CBG15152
gi|313118214	1.0666	0.881067	1.31826	0.592983	313118214	6238	Cbr-tsfm-1	WBGene00041789	CBG23428
gi|74847234	0.855067	0.0660097	2.91072	0.620901	74847234	6238	Cbr-tct-1	WBGene00025340	CBG02259
gi|74788193	1.27057	0.644128	1.55597	0.452412	74788193	6238	Cbr-tag-151	WBGene00026999	CBG04291
gi|74907217	1.24738	0.107355	1.09648	0.53655	74907217	6238	CBG12204	WBGene00033188	CBG12204
gi|74791181	2.208	0.288151	2.88403	0.222761	74791181	6238	Cbr-scpl-4	WBGene00031212	CBG09654
gi|269969567	1.05682	0.942746	5.10505	0.000695096	269969567	6238	Cbr-rps-1	WBGene00037551	CBG18056
gi|60393717	0.539511	0.587632	2.83139	0.0515761	60393717	6238	Cbr-rpl-3	WBGene00026442	CBG03612
gi|74783258	1.97697	0.483662	6.08135	0.000224065	74783258	6238	Cbr-rpl-18	WBGene00040945	CBG22372
gi|7637748	0.49204	0.588265	1.78649	0.221189	7637748	6238	Cbr-rpl-12
gi|296439763	0.981748	0.806118	1.00925	0.928616	296439763	6238	Cbr-rpb-5	WBGene00033647	CBG12745
gi|60393735	1.18032	0.319784	1.01859	0.857011	60393735	6238	Cbr-rpb-1	WBGene00027817	CBG05355
gi|74961121	0.666807	0.261933	0.660694	0.253116	74961121	6238	Cbr-rpa-1	WBGene00033864	CBG13026
RRRRRgi|75005390	0.772681	0.63915	0.824138	0.722579	75005390	6238	Cbr-rig-4	WBGene00037279	CBG17724
gi|74790254	1.02802	0.766291	0.912011	0.335911	74790254	6238	Cbr-ric-8	WBGene00034564	CBG13878
gi|74906797	1.31826	0.366998	1.48594	0.019924	74906797	6238	Cbr-rfp-1	WBGene00037633	CBG18162
gi|94442971	0.366438	0.0275703	1.58489	0.605216	94442971	6238	Cbr-dpy-18
gi|94442975	0.100925	0.00233293	2.29087	0.000374358	94442975	6238	Cbr-pdi-2
gi|4581962	0.092045	0.179421	0.679204	0.790674	4581962	6238	Cbr-pdi-1
gi|74846243	2.12814	0.343656	4.57088	0.0137731	74846243	6238	Cbr-pcca-1	WBGene00036608	CBG16755
gi|322967573	1.03753	0.801736	0.92045	0.690193	322967573			WBGene00026051	CBG03125
gi|74782487	0.331131	0.220725	0.457088	0.301513	74782487	6238	Cbr-pad-1	WBGene00029864	CBG07989
gi|298351757	0.758578	0.576405	0.928966	0.994921	298351757	6238	CBG11576	WBGene00032679	CBG11576
gi|325530252	0.981748	0.957637	1.02802	0.822006	325530252	6238	Cbr-npp-18	WBGene00026412	CBG03573
gi|74788753	11.1686	2.92e-08	14.8594	2.34e-12	74788753	6238	Cbr-myo-3	WBGene00041777	CBG23416
gi|62900954	1.08643	0.851995	1.1272	0.792611	62900954	6238	CBG15759	WBGene00035901	CBG15759
gi|74784622	2.63027	0.254652	2.48886	0.260451	74784622	6238	CBG15146	WBGene00035474	CBG15146
gi|74790650	1.85353	0.356339	1.19124	0.715587	74790650	6238	CBG12482	WBGene00033427	CBG12482
gi|74792642	0.328095	0.0780128	0.328095	0.102781	74792642	6238	Cbr-mel-47	WBGene00025454	CBG02394
gi|75005826	0.233346	2.36e-05	0.0946237	1.52e-05	75005826	6238	Cbr-mcm-6	WBGene00031483	CBG09994
gi|322518680	0.937562	0.912462	0.92045	0.885308	322518680			WBGene00040066	CBG21225
gi|74783860	0.972747	0.945949	0.903649	0.670986	74783860	6238	Cbr-lev-11		CBG19793
gi|284433497	1.34276	0.576294	0.879022	0.812232	284433497	6238	CBG11988	WBGene00033005	CBG11988
gi|74788344	0.505825	0.334807	0.758578	0.613066	74788344	6238	Cbr-hum-6	WBGene00025248	CBG02140
RRRRRgi|74788344	0.903649	0.847143	1.00925	0.969435	74788344	6238	Cbr-hum-6	WBGene00025248	CBG02140
gi|59799762	1.1272	0.373556	5.86138	0.17641	59799762	6238	Cbr-hsp-3	WBGene00035220	CBG14829
gi|74846152	27.7971	0.0081296	22.6987	0.00212252	74846152	6238	Cbr-hpd-1	WBGene00037803	CBG18361
gi|74908055	1.87068	0.346053	1.97697	0.113659	74908055	6238	Cbr-gsp-2	WBGene00023971	CBG00598
gi|74907375	2.55859	0.194434	3.43558	0.0907156	74907375	6238	Cbr-gsp-1	WBGene00031226	CBG09676
gi|417019	11.1686	0.0242268	23.5505	0.0216549	417019	6238	Cbr-gpd-3.1	WBGene00000333	CBG14136
gi|417018	0.724436	0.0633602	1.75388	0.129666	417018	6238	Cbr-gpd-3.2	WBGene00000332	CBG14137
gi|75006264	4.48745	0.488231	1.67494	0.94476	75006264	6238	Cbr-gpb-1	WBGene00026054	CBG03131
gi|56607050	2.31206	0.391068	1.57036	0.934769	56607050
gi|2997788	0.946237	0.843872	0.903649	0.825772	2997788	6238	Cbr-fem-2
gi|82582262	1.48594	0.051516	1.02802	0.977531	82582262			WBGene00037500	CBG18001
gi|62900185	0.816582	0.603317	1.95885	0.4233	62900185	6238	Cbr-eif-3.K	WBGene00031063	CBG09495
gi|353526336	1.20226	0.746313	2.33346	0.0459335	353526336			WBGene00026961	CBG04247
gi|74792851	0.972747	0.754924	1.03753	0.981047	74792851	6238	Cbr-dnj-20	WBGene00024268	CBG00965
gi|74847037	0.157036	0.301994	0.737904	0.120684	74847037	6238	Cbr-daf-21	WBGene00027205	CBG04560
gi|450581	2.33346	0.370771	2.01372	0.442319	450581	6238	Cbr-mev-1
gi|74791120	4.96592	0.343174	13.0617	0.00148341	74791120	6238	Cbr-cts-1	WBGene00031330	CBG09810
gi|75005882	0.387258	0.861953	1.22462	0.228919	75005882	6238	Cbr-crt-1	WBGene00030869	CBG09253
gi|33112248	1.10662	0.658337	1.24738	0.588153	33112248	6238	COX2
gi|385178705	0.685488	2.71e-05	0.765597	0.0973918	385178705	6238	Cbr-cnx-1	WBGene00031476	CBG09987
gi|298351867	0.233346	0.251717	0.597035	0.577598	298351867	6238	CBG08425	WBGene00030217	CBG08425
gi|309366118	0.698232	0.0583245	0.539511	0.00450259	309366118				CBG_00620
gi|268565277	0.981748	0.99936	1	0.683891	268565277	6238	Cbr-zwl-1		CBG03981
gi|526830227	2.14783	0.172133	2.91072	0.0472161	526830227				CBG_19374
gi|309363130	1.03753	0.924662	1.1695	0.750334	309363130				CBG_06894
gi|268565651	0.316228	0.267582	1.43219	0.66215	268565651	6238	Cbr-yop-1		CBG04115
gi|309356149	1.14815	0.440849	1.09648	0.557612	309356149				CBG_20900
gi|309357605	1.08643	0.141128	1.08643	0.139404	309357605				CBG_17706
gi|309355415	0.855067	0.305348	0.510505	0.086412	309355415				CBG_22063
gi|309355217	1.21339	0.690949	1.13763	0.761982	309355217				CBG_22758
RRRRRgi|268571347	1.41906	0.527385	0.928966	0.895557	268571347	6238	Cbr-wht-5		CBG11767
gi|309356319	1.0666	0.561005	1.78649	0.897329	309356319				CBG_20320
gi|309359961	1.02802	0.368873	1.0666	0.237833	309359961				CBG_13330
gi|309355426	1.02802	0.646049	1.02802	0.820226	309355426				CBG_22083
gi|309355047	0.100925	0.107964	0.188799	0.147606	309355047				CBG_23064
gi|309365202	0.972747	0.0425826	0.963829	0.0371385	309365202				CBG_02534
gi|309361570	0.870964	0.630962	1.05682	0.767918	309361570				CBG_09881
gi|268552115	0.946237	0.047058	0.937562	4e-10	268552115	6238	Cbr-vit-6		CBG01578
RRRRRgi|268552115	1.04713	0.904437	0.990832	0.999936	268552115	6238	Cbr-vit-6		CBG01578
gi|268578817	0.103753	0.996108	0.0928966	0.298524	268578817	6238	Cbr-vit-5		CBG14234
RRRRRgi|268578817	0.376704	0.244311	0.636796	0.461916	268578817	6238	Cbr-vit-5		CBG14234
gi|268578773	0.136773	0.722057	0.143219	0.922921	268578773	6238	Cbr-vit-4		CBG14203
gi|309371288	0.946237	0.205175	0.937562	0.000208506	309371288				CBG_14608
gi|268534206	2.55859	0.479052	2.01372	0.968463	268534206	6238	Cbr-vig-1		CBG07107
gi|268536750	9.12011	0.0269505	17.2187	0.00186182	268536750	6238	Cbr-vha-8		CBG05372
gi|268553479	1.09648	0.708791	1.0666	0.636643	268553479	6238	Cbr-vha-19		CBG21042
gi|309361204	1.25892	0.00126937	1.22462	0.00142271	309361204				CBG_10802
gi|309364627	2.12814	0.413349	1.00925	0.703474	309364627				CBG_04175
gi|309362614	1.49969	0.416678	1.75388	0.169022	309362614				CBG_08035
gi|268529248	0.143219	0.000132877	0.448745	0.206554	268529248	6238	Cbr-usp-14		CBG00984
gi|309365166	2.31206	0.275009	3.90841	0.176628	309365166				CBG_02618
gi|268568448	0.847227	0.880166	0.92045	0.541837	268568448	6238	Cbr-unc-87		CBG12778
gi|268561084	0.801678	0.424834	0.158489	0.0749262	268561084	6238	Cbr-unc-73		CBG12077
gi|309356833	2.29087	0.061419	1.87068	0.194845	309356833				CBG_19038
RRRRRgi|268558702	0.831764	0.398093	0.765597	0.268397	268558702	6238	Cbr-unc-70		CBG19038
gi|309364035	0.394457	0.0269895	0.394457	0.0339659	309364035				CBG_04550
gi|309363280	5.29664	0.0872431	7.94328	0.00638643	309363280				CBG_06572
gi|268570176	0.597035	0.419709	1.09648	0.841986	268570176	6238	Cbr-unc-59		CBG19777
gi|268564197	1.11686	0.692866	0.801678	0.488617	268564197	6238	Cbr-unc-57		CBG22292
gi|268569998	34.9945	1.39e-12	43.2514	0	268569998	6238	Cbr-unc-54		CBG19730
gi|526833309	0.255859	0.179572	0.383707	0.248869	526833309				CBG_11064
gi|268576032	0.981748	0.784574	0.981748	0.901452	268576032	6238	Cbr-unc-45		CBG15283
gi|268565471	0.887156	0.475587	0.862979	0.395774	268565471	6238	Cbr-unc-37		CBG04050
gi|309358949	1.40605	0.493514	1.34276	0.53801	309358949				CBG_15027
gi|309358756	1.0666	0.508455	1.25892	0.162694	309358756				CBG_15446
RRRRRgi|268536604	0.648634	0.477464	0.613762	0.434609	268536604	6238	Cbr-unc-22		CBG06205
gi|268580207	1.13763	0.297044	1.02802	0.423632	268580207	6238	Cbr-unc-18		CBG16760
gi|268560562	16.7494	0.00102834	24.4343	0.000238259	268560562	6238	Cbr-unc-15		CBG11932
gi|309357384	1.70608	0.0611909	2.01372	0.0213872	309357384				CBG_18164
gi|268559568	1.25892	0.254532	1.15878	0.393171	268559568	6238	Cbr-unc-112		CBG04558
gi|309360561	1.19124	0.715661	0.990832	0.995787	309360561				CBG_12008
gi|268560844	1.00925	0.873689	0.937562	0.558536	268560844	6238	Cbr-unc-108		CBG12011
gi|268530998	0.711214	0.549322	0.801678	0.683905	268530998	6238	Cbr-ulp-2		CBG02290
gi|309357397	0.963829	0.921339	0.801678	0.907951	309357397				CBG_18190
gi|309361648	1.30617	0.610545	1.1695	0.745973	309361648				CBG_10022
gi|309371530	1.57036	0.445539	1.88799	0.345909	309371530				CBG_24767
gi|268535588	7.44732	0.210977	14.0605	0.143324	268535588	6238	Cbr-ugt-21		CBG21683
gi|309365963	1.1695	0.725433	0.42462	0.0337175	309365963				CBG_00972
gi|309359871	0.83946	0.53556	0.972747	0.882769	309359871				CBG_13340
gi|309357170	0.831764	0.148574	0.847227	0.282246	309357170				CBG_18586
gi|268581779	5.24808	0.017285	5.34564	0.0195418	268581779	6238	Cbr-ucr-2.2		CBG07617
gi|268577075	4.96592	0.0893222	5.70164	0.0113691	268577075	6238	Cbr-ucr-2.1		CBG16195
gi|309362102	3.87258	0.563672	6.19441	0.0122704	309362102				CBG_08976
gi|309360743	1.07647	0.792232	0.990832	0.994784	309360743				CBG_11651
gi|268535256	6.0256	0.136635	1.19124	0.72482	268535256	6238	Cbr-ubxn-6		CBG11651
gi|268574402	0.554626	0.408504	0.660694	0.520067	268574402	6238	Cbr-ubxn-4		CBG18145
gi|268534082	1.35519	0.271798	0.559758	0.45672	268534082	6238	Cbr-ubxn-3		CBG07030
gi|309359587	39.0841	0.0158144	15.8489	0.0170031	309359587				CBG_13914
gi|268570951	0.118032	0.541546	0.175388	0.861289	268570951	6238	Cbr-ubq-2		CBG15773
gi|268529716	1	0.948485	1	0.863271	268529716	6238	Cbr-ubh-4		CBG13346
gi|309356784	0.990832	0.994924	0.903649	0.848336	309356784				CBG_18954
gi|268573452	0.903649	0.742638	1.03753	0.786227	268573452	6238	Cbr-ubc-7		CBG10037
gi|268570791	1.28233	0.367311	1.41906	0.403636	268570791	6238	Cbr-ubc-20		CBG15726
gi|309359720	0.972747	0.609766	0.963829	0.736864	309359720				CBG_13604
gi|309364816	0.222843	2.75e-06	0.328095	0.000209186	309364816				CBG_03440
RRRRRgi|309364816	1.55597	0.454551	1.1272	0.804111	309364816				CBG_03440
gi|268534530	1.1272	0.823807	1.15878	0.735739	268534530	6238	Cbr-uaf-2		CBG00419
gi|309357752	1.0666	0.876541	2.05116	0.312809	309357752				CBG_17283
RRRRRgi|309359946	0.183654	0.145329	0.210863	0.157424	309359946				CBG_13294
gi|309359263	1.02802	0.943924	1.11686	0.804355	309359263				CBG_14385
RRRRRgi|268529958	0.0337287	0.0732678	0.16293	0.136349	268529958	6238	Cbr-twk-2		CBG13488
RRRRRgi|268580657	0.0487529	0.0822579	0.109648	0.111815	268580657	6238	Cbr-twk-18		CBG00233
gi|268566857	0.981748	0.972249	0.879022	0.785968	268566857	6238	Cbr-tufm-2		CBG12179
gi|309366265	4.44631	0.611167	3.69828	0.321445	309366265				CBG_00491
gi|268529468	0.972747	0.399431	0.954993	0.353281	268529468	6238	Cbr-ttx-7		CBG21894
gi|268536452	1.11686	0.508318	0.717794	0.641781	268536452	6238	Cbr-ttr-50		CBG06105
gi|268531952	1.1272	0.793099	1.15878	0.757333	268531952	6238	Cbr-ttr-18		CBG02878
gi|268536268	1.97697	0.327026	2.51189	0.253237	268536268	6238	Cbr-ttr-16		CBG05998
gi|268572375	1.87068	0.253121	1.58489	0.320402	268572375	6238	Cbr-ttr-15		CBG24605
gi|309361972	0.990832	0.880652	1.00925	0.602373	309361972				CBG_09247
gi|309356366	0.855067	0.266159	0.937562	0.779708	309356366				CBG_20224
gi|268530468	0.299226	0.000933992	2.77971	0.150288	268530468	6238	Cbr-tsn-1		CBG04292
gi|268572939	0.737904	0.644508	0.946237	0.721234	268572939	6238	Cbr-trap-4.2		CBG13321
gi|309362513	0.239883	0.087828	1.23595	0.629342	309362513				CBG_08120
gi|268565909	0.17378	0.00436922	0.824138	0.25884	268565909	6238	Cbr-trap-1		CBG04219
gi|268537144	0.831764	0.730785	0.809096	0.695699	268537144	6238	Cbr-tram-1		CBG03391
gi|268530670	1.05682	0.740624	0.981748	0.952762	268530670	6238	Cbr-tra-2		CBG11194
gi|268533340	3.25087	0.0934963	4.16869	0.00470716	268533340	6238	Cbr-tpi-1		CBG21017
gi|309356279	1.00925	0.827757	1.02802	0.669673	309356279				CBG_20349
gi|309364672	0.879022	0.113046	1.0666	0.985897	309364672				CBG_03684
RRRRRgi|309364672	0.990832	0.999928	1.02802	0.932396	309364672				CBG_03684
gi|309358231	1.0666	0.873039	1.14815	0.713303	309358231				CBG_16426
gi|309358773	0.288403	0.196018	0.369828	0.240825	309358773				CBG_15399
gi|309361645	1.02802	0.938722	1.10662	0.819148	309361645				CBG_10016
gi|309362040	1.77011	0.376265	1.2942	0.615659	309362040				CBG_09105
gi|268568954	1.19124	0.681123	0.972747	0.972138	268568954	6238	Cbr-thoc-1		CBG24217
gi|309357071	1.09648	0.719862	0.92045	0.51538	309357071				CBG_18822
gi|309356579	1.8197	0.362899	1.43219	0.519414	309356579				CBG_19756
gi|309358133	0.613762	0.438249	0.654636	0.481303	309358133				CBG_16546
gi|309361007	1.09648	0.247293	1.01859	0.768412	309361007				CBG_11210
gi|268573448	1.25892	0.64932	0.92045	0.878948	268573448	6238	Cbr-tbg-1		CBG10035
gi|268575160	0.816582	0.000688694	0.847227	0.0637423	268575160	6238	Cbr-tbb-2		CBG20196
gi|268564821	0.570164	0.402567	0.505825	0.252269	268564821	6238	Cbr-tba-1		CBG03797
gi|309371404	2.93765	0.0476682	2.22844	0.222495	309371404				CBG_08362
gi|268575652	1.00925	0.202057	1	0.0292224	268575652	6238	Cbr-tag-61		CBG21201
gi|309359024	1.47231	0.498716	1.72187	0.393624	309359024				CBG_14922
gi|268580007	1.01859	0.820865	2.83139	0.0216869	268580007	6238	Cbr-tag-320		CBG10962
gi|309360405	1.78649	0.37372	1.13763	0.780995	309360405				CBG_12255
gi|268567420	0.214783	0.0654317	0.283139	0.0618524	268567420	6238	Cbr-tag-300		CBG10811
gi|268529530	1	0.947918	0.855067	0.546109	268529530	6238	Cbr-tag-298		CBG21928
gi|268575392	0.737904	0.420169	0.794328	0.707542	268575392	6238	Cbr-tag-282		CBG12259
gi|268535038	1.10662	0.28255	0.963829	0.906728	268535038	6238	Cbr-tag-273		CBG21574
gi|268566475	0.946237	0.926223	1.07647	0.869852	268566475	6238	Cbr-tag-264		CBG12459
gi|309358664	1.01859	0.915165	0.990832	0.983521	309358664				CBG_15585
gi|268574820	0.928966	0.568658	0.83946	0.994315	268574820	6238	Cbr-tag-235		CBG18393
gi|268529662	0.963829	0.957415	1.13763	0.780765	268529662	6238	Cbr-tag-231		CBG03681
gi|268560890	0.92045	0.0247953	0.895365	0.0317608	268560890	6238	Cbr-tag-216		CBG22609
gi|268561774	0.887156	0.0350342	2.14783	0.0919804	268561774	6238	Cbr-tag-210		CBG20369
gi|268568396	0.737904	0.589546	0.57544	0.400311	268568396	6238	Cbr-tag-203		CBG12757
gi|309355522	1.28233	0.630764	1.31826	0.5999	309355522				CBG_22297
gi|309366276	1.61436	0.419518	1.45881	0.501941	309366276				CBG_00294
gi|268553397	0.299226	0.10809	0.534564	0.260767	268553397	6238	Cbr-tag-170		CBG19670
gi|268529082	3.16228	0.107777	3.90841	0.0320449	268529082	6238	Cbr-tag-165		CBG00882
gi|309366333	1.23595	0.18395	1.35519	0.119921	309366333				CBG_00102
RRRRRgi|268536258	0.275423	0.188459	0.316228	0.209758	268536258	6238	Cbr-tag-144		CBG05992
gi|309361729	1.10662	0.792853	1.52757	0.416006	309361729				CBG_09714
gi|268536484	0.895365	0.722823	0.990832	0.986786	268536484	6238	Cbr-tag-13		CBG06126
gi|268574014	1.01859	0.461812	0.981748	0.856278	268574014	6238	Cbr-tag-125		CBG09206
gi|309371455	1.0666	0.928149	0.937562	0.746205	309371455				CBG_04611
RRRRRgi|309371455	1.25892	0.646587	1.07647	0.861088	309371455				CBG_04611
RRRRRgi|309359728	1.14815	0.742824	1.09648	0.819251	309359728				CBG_13620
RRRRRgi|268566333	1.40605	0.539377	0.870964	0.791818	268566333	6238	Cbr-syn-13		CBG12415
gi|268581683	0.895365	0.382747	1.08643	0.454808	268581683	6238	Cbr-sym-1		CBG07556
RRRRRgi|309364269	2.03236	0.0821877	1.20226	0.497628	309364269				CBG_04493
gi|309356483	0.862979	0.654112	0.92045	0.594152	309356483				CBG_19951
gi|309361564	1.5417	0.365361	0.613762	0.374924	309361564				CBG_09873
gi|309360087	1.07647	0.701464	0.787046	0.144429	309360087				CBG_12912
gi|309360828	0.879022	0.923533	1.11686	0.703524	309360828				CBG_11479
gi|268564849	1.08643	0.544092	0.92045	0.633848	268564849	6238	Cbr-sur-6		CBG03807
gi|268580071	1.05682	0.897619	1.35519	0.572568	268580071	6238	Cbr-sur-5		CBG11014
gi|309360341	1.1272	0.451968	0.990832	0.990978	309360341				CBG_12369
gi|309366159	0.972747	0.972879	1	0.991691	309366159				CBG_00546
RRRRRgi|268572755	0.047863	0.0822579	0.108643	0.111815	268572755	6238	Cbr-str-52		CBG21495
gi|268580169	1.13763	0.700167	0.698232	0.388122	268580169	6238	Cbr-sto-1		CBG16729
gi|309366654	1.19124	0.758737	1.70608	0.408545	309366654				CBG_24499
gi|309366152	1.01859	0.952923	1.22462	0.678791	309366152				CBG_00564
gi|309364555	1.23595	0.675527	1.00925	0.97491	309364555				CBG_04026
gi|268571107	2.26987	0.0542891	2.26987	0.0973774	268571107	6238	Cbr-ssl-1		CBG00497
gi|268537226	0.724436	0.325235	1.69044	0.545595	268537226	6238	Cbr-srs-2		CBG03435
gi|309360916	1.36773	0.560096	1.55597	0.451762	309360916				CBG_11331
gi|268552401	0.0127057	0.0896032	0.101859	0.135107	268552401	6238	Cbr-srd-10		CBG01751
gi|268558346	0.765597	0.683981	0.758578	0.876849	268558346	6238	Cbr-sqv-4		CBG09668
gi|309363816	12.8233	0.246526	17.0608	0.162721	309363816				CBG_05471
gi|268534020	1.31826	0.602502	1.65959	0.413743	268534020	6238	Cbr-sptl-1		CBG06999
gi|309363428	0.0452898	0.0238771	0.265461	0.0711525	309363428				CBG_06217
gi|309361679	0.801678	0.0194371	0.772681	0.0274891	309361679				CBG_10087
gi|268564500	1.1695	0.376206	1.1695	0.313015	268564500	6238	Cbr-spg-7		CBG14947
gi|309362670	1.69044	0.897589	2.22844	0.48187	309362670				CBG_07888
gi|309366965	0.895365	0.833229	0.765597	0.634253	309366965				CBG_23743
gi|268578695	2.26987	0.00051277	1.85353	0.022531	268578695	6238	Cbr-spc-1		CBG14139
gi|268557122	16.5959	0.123922	33.1131	0.0262606	268557122	6238	Cbr-sodh-1		CBG23239
gi|309360230	0.207014	0.156419	0.359749	0.234007	309360230				CBG_12726
gi|309371350	14.7231	0.0918435	2.55859	0.25146	309371350				CBG_11197
gi|309371440	1.04713	0.831195	1.11686	0.598156	309371440				CBG_05645
gi|268566399	0.855067	0.792779	0.831764	0.66765	268566399	6238	Cbr-snx-12		CBG12434
gi|268576683	0.963829	0.948788	1.35519	0.57044	268576683	6238	Cbr-snx-1		CBG04136
gi|268530614	1.78649	0.37474	1.25892	0.655333	268530614	6238	Cbr-snt-1		CBG11160
gi|268571317	1.47231	0.377329	1.41906	0.401997	268571317	6238	Cbr-snr-6		CBG11756
gi|268531626	0.242103	0.167445	0.469894	0.29934	268531626	6238	Cbr-snr-3		CBG02671
gi|268561770	0.937562	0.664394	1.41906	0.180432	268561770	6238	Cbr-snr-2		CBG20368
gi|268534544	0.954993	0.760364	1.00925	0.897706	268534544	6238	Cbr-snr-1		CBG00427
gi|309358942	1.04713	0.716038	0.981748	0.99527	309358942				CBG_15011
gi|268533394	1.0666	0.870776	0.895365	0.84331	268533394	6238	Cbr-smu-2		CBG17759
gi|268564225	0.49204	0.0259051	0.432514	0.0276999	268564225	6238	Cbr-smo-1		CBG22301
gi|268554648	1.1695	0.96106	0.461318	0.229769	268554648	6238	Cbr-smk-1		CBG01474
gi|309363812	1.1272	0.79998	1.15878	0.755768	309363812				CBG_05463
gi|309357322	1.07647	0.872234	0.912011	0.871178	309357322				CBG_18034
gi|309359903	1.0666	0.734692	0.580764	0.0223216	309359903				CBG_13206
gi|268557266	0.972747	0.672309	0.963829	0.599026	268557266	6238	Cbr-sma-1		CBG23326
gi|268557216	0.972747	0.977123	0.666807	0.496793	268557216	6238	Cbr-skp-1		CBG23295
gi|268574778	0.0283139	0.000142433	0.0529663	0.0240803	268574778	6238	Cbr-sip-1		CBG18371
gi|268568288	1.0666	0.878137	0.870964	0.793693	268568288	6238	Cbr-sin-3		CBG12722
gi|309363969	1.00925	0.97019	0.787046	0.662348	309363969				CBG_05128
gi|309359621	1.41906	0.0666064	0.505825	0.0702518	309359621				CBG_13669
gi|309363473	1.08643	0.624683	1.10662	0.417316	309363473				CBG_06129
gi|309371314	3.28095	0.52748	5.24808	0.0424108	309371314				CBG_12918
RRRRRgi|309358600	0.197697	0.151411	0.387258	0.250673	309358600				CBG_15723
gi|309365998	0.928966	0.437067	2.77971	0.315469	309365998				CBG_00872
gi|268568534	0.685488	0.389553	0.42462	0.217084	268568534	6238	Cbr-sdha-2		CBG12805
gi|268581093	2.58226	0.177621	2.91072	0.0153079	268581093	6238	Cbr-sdha-1		CBG22795
gi|309357763	0.895365	0.840158	0.895365	0.836738	309357763				CBG_17307
gi|309357449	2.24905	0.202011	2.22844	0.105147	309357449				CBG_18305
gi|555287109	2.70396	0.0521701	2.01372	0.156534	555287109				CBG_01538
gi|309364996	1.05682	0.9721	1.03753	0.670462	309364996				CBG_02933
RRRRRgi|268529722	4.61318	0.158957	3.13329	0.209072	268529722	6238	Cbr-sap-49		CBG13349
gi|268529644	0.855067	0.853209	0.954993	0.526902	268529644	6238	Cbr-sap-1		CBG03669
gi|268580871	4.20727	0.00773934	12.0226	1.52e-06	268580871	6238	Cbr-sams-1		CBG15526
gi|309360603	0.448745	0.0527324	0.328095	0.0380334	309360603				CBG_12094
gi|309363663	1.03753	0.972702	0.912011	0.443096	309363663				CBG_05719
gi|268559350	1.00925	0.564731	0.963829	0.472264	268559350	6238	Cbr-ruvb-1		CBG19422
gi|309364963	1.2942	0.620194	0.912011	0.867801	309364963				CBG_03040
gi|268531152	22.4905	0.000522219	7.37904	0.000744825	268531152	6238	Cbr-rsp-4		CBG02383
gi|309364692	4.96592	0.0240718	0.77983	0.536174	309364692				CBG_03563
gi|309365021	3.94457	0.228057	1.5417	0.574004	309365021				CBG_02891
gi|268531974	1.21339	0.254367	1.02802	0.700939	268531974	6238	Cbr-rsp-1		CBG02890
gi|309360382	36.6438	0.0688252	10	0.107359	309360382				CBG_12436
gi|268574474	0.895365	0.549654	1.6293	0.214131	268574474	6238	Cbr-rrt-1		CBG18188
gi|268571361	0.765597	0.491474	2.208	0.498249	268571361	6238	Cbr-rpt-6		CBG11771
gi|268568718	0.0666807	0.00892063	0.366438	0.00473821	268568718	6238	Cbr-rpt-5		CBG12876
gi|268534030	0.879022	0.178277	0.847227	0.121831	268534030	6238	Cbr-rpt-4		CBG07004
gi|268572105	0.337287	0.0252574	0.519996	0.398997	268572105	6238	Cbr-rpt-3		CBG09101
gi|268557664	0.0625173	0.00315642	0.328095	0.00390936	268557664	6238	Cbr-rpt-2		CBG09267
gi|268557298	0.092045	0.0135009	0.369828	0.0389622	268557298	6238	Cbr-rpt-1		CBG23346
gi|268532096	2.18776	0.252126	6.85488	0.0004227	268532096	6238	Cbr-rps-9		CBG02962
gi|268535998	1.59956	0.611242	3.13329	0.0173897	268535998	6238	Cbr-rps-8		CBG05833
gi|268566807	4.16869	0.120032	10.3753	0.00047445	268566807	6238	Cbr-rps-7		CBG21343
gi|268569254	1.39316	0.759125	5.54626	0.00571063	268569254	6238	Cbr-rps-6		CBG13605
gi|268536294	1.41906	0.602508	2.31206	0.834952	268536294	6238	Cbr-rps-5		CBG06011
gi|268535888	5.15229	0.411987	14.8594	5.44e-05	268535888	6238	Cbr-rps-4		CBG05762
gi|268555220	0.801678	0.230618	0.862979	0.368891	268555220	6238	Cbr-rps-30		CBG20587
gi|268569106	0.831764	0.241856	3.69828	0.067265	268569106	6238	Cbr-rps-3		CBG24262
gi|309358828	2.85759	0.929387	7.04693	0.166751	309358828				CBG_15290
gi|268554093	1	0.951809	0.990832	0.906074	268554093	6238	Cbr-rps-28		CBG13580
gi|268565699	1.02802	0.719029	5.91562	0.266562	268565699	6238	Cbr-rps-27		CBG06446
gi|268570130	0.207014	0.146895	1.30617	0.351159	268570130	6238	Cbr-rps-26		CBG19764
gi|268557972	1.61436	0.82543	6.36796	0.101205	268557972	6238	Cbr-rps-25		CBG09459
gi|268554039	1.36773	0.66637	5.39511	0.00543323	268554039	6238	Cbr-rps-24		CBG13547
gi|268537032	1.95885	0.333124	5.05825	0.0706542	268537032	6238	Cbr-rps-23		CBG03324
gi|268571283	2.72898	0.481175	9.37562	0.0288602	268571283	6238	Cbr-rps-22		CBG11742
gi|309362217	0.465586	0.312731	2.208	0.234587	309362217				CBG_08754
gi|268552753	1.78649	0.352565	3.31131	0.0038648	268552753	6238	Cbr-rps-2		CBG17709
gi|268564630	0.440555	0.0365146	3.34195	0.964231	268564630	6238	Cbr-rps-19		CBG03707
gi|268534940	0.398107	0.00802473	3.76704	0.259823	268534940	6238	Cbr-rps-18		CBG21507
gi|268567798	0.954993	0.7283	4.05509	0.355624	268567798	6238	Cbr-rps-17		CBG12566
gi|268559466	1	0.190802	4.36516	0.23487	268559466	6238	Cbr-rps-16		CBG11589
gi|268566199	2.51189	0.229791	4.7863	0.21782	268566199	6238	Cbr-rps-15		CBG12376
gi|268553133	2.99226	0.805413	4.87529	0.0601873	268553133	6238	Cbr-rps-14		CBG08351
gi|268553431	4.13048	0.178187	8.62979	0.0262203	268553431	6238	Cbr-rps-13		CBG19687
gi|309362097	0.903649	0.349476	1.80302	0.699784	309362097				CBG_08991
gi|268536472	2.1677	0.0908994	5.49541	0.0108749	268536472	6238	Cbr-rps-11		CBG06118
gi|268564137	0.226986	0.162569	1.52757	0.70589	268564137	6238	Cbr-rps-10		CBG22274
gi|268574158	1.13763	0.383713	2.77971	0.16313	268574158	6238	Cbr-rps-0		CBG17994
gi|268532058	0.343558	0.302669	0.390841	0.17342	268532058	6238	Cbr-rpn-9		CBG02942
gi|309360600	0.855067	0.193693	0.879022	0.370259	309360600				CBG_12090
gi|268535632	0.0801678	0.00115792	0.654636	0.175857	268535632	6238	Cbr-rpn-7		CBG21707
gi|309358096	0.147231	0.0598131	0.134276	0.118965	309358096				CBG_16487
gi|268530472	0.083946	0.0154814	0.270396	0.0533443	268530472	6238	Cbr-rpn-5		CBG04294
gi|268574380	0.192309	0.262798	0.220801	0.315729	268574380	6238	Cbr-rpn-3		CBG18132
gi|268569114	0.18197	0.00043808	0.188799	0.0472979	268569114	6238	Cbr-rpn-2		CBG24264
gi|268531884	0.376704	0.118031	0.515229	0.0849937	268531884	6238	Cbr-rpn-12		CBG02839
gi|309366876	0.809096	0.595181	0.870964	0.870373	309366876				CBG_23950
gi|268568582	0.831764	0.737616	0.847227	0.761156	268568582	6238	Cbr-rpn-10		CBG12818
gi|309363665	0.125893	0.000644831	0.334195	0.00972936	309363665				CBG_05716
gi|268575240	1.97697	0.234156	6.19441	0.00819856	268575240	6238	Cbr-rpl-9		CBG09153
gi|268552277	0.224906	0.236856	1.25892	0.383772	268552277	6238	Cbr-rpl-7A		CBG01675
gi|309364489	0.60256	0.606125	3.40408	0.0186039	309364489				CBG_03905
gi|268573892	0.704693	0.600151	4.2462	0.000313828	268573892	6238	Cbr-rpl-6		CBG16622
gi|268530064	0.903649	0.1666	3.98107	0.108635	268530064	6238	Cbr-rpl-5		CBG00561
gi|268533148	0.444631	0.232048	1.83654	0.320401	268533148	6238	Cbr-rpl-43		CBG20901
gi|268532112	1.94089	0.549851	4.87529	0.319759	268532112	6238	Cbr-rpl-41		CBG02971
gi|268563999	0.660694	0.210047	4.40555	0.000564385	268563999	6238	Cbr-rpl-4		CBG22235
gi|268561644	0.887156	0.00466229	0.981748	0.440146	268561644	6238	Cbr-rpl-38		CBG18585
gi|268553131	0.128233	0.00104116	0.946237	0.487335	268553131	6238	Cbr-rpl-36		CBG08350
gi|268575388	1.21339	0.5767	3.87258	0.324652	268575388	6238	Cbr-rpl-35		CBG12256
gi|268536712	0.346737	0.870196	2.70396	0.0430904	268536712	6238	Cbr-rpl-34		CBG06263
gi|268562551	0.496592	0.109366	2.91072	0.911569	268562551	6238	Cbr-rpl-33		CBG13066
gi|268532552	0.420727	0.0723513	2.03236	0.338899	268532552	6238	Cbr-rpl-32		CBG03254
gi|268570160	14.9969	0.23879	23.7684	0.0197558	268570160	6238	Cbr-rpl-31		CBG19772
gi|268566589	1.02802	0.648312	1.1272	0.44687	268566589	6238	Cbr-rpl-30		CBG02208
gi|268556580	0.0554626	0.0260362	0.49204	0.337213	268556580	6238	Cbr-rpl-28		CBG08569
gi|309371197	0.60256	0.521292	2.99226	0.116484	309371197				CBG_22212
gi|268530038	1.7378	0.555984	9.63829	0.00148625	268530038	6238	Cbr-rpl-26		CBG00547
gi|268565561	0.0946237	0.170526	0.148594	0.0203664	268565561	6238	Cbr-rpl-25.2		CBG04080
gi|268579203	0.862979	0.811211	5.59758	0.0448895	268579203	6238	Cbr-rpl-25.1		CBG14529
gi|268564133	0.60256	0.972	3.69828	0.0830728	268564133	6238	Cbr-rpl-24.1		CBG22273
gi|268571789	0.242103	0.482349	1.47231	0.5791	268571789	6238	Cbr-rpl-23		CBG09001
gi|268531028	0.981748	0.454089	5.91562	0.00150812	268531028	6238	Cbr-rpl-22		CBG02309
gi|268573996	1.05682	0.761451	3.10456	0.0564222	268573996	6238	Cbr-rpl-21		CBG16683
gi|268552389	0.255859	0.069717	1.57036	0.571823	268552389	6238	Cbr-rpl-20		CBG01745
gi|268562265	1.18032	0.440915	5.54626	0.000288835	268562265	6238	Cbr-rpl-2		CBG05588
gi|268567496	0.847227	0.292521	3.37287	0.174129	268567496	6238	Cbr-rpl-19		CBG12479
gi|268569182	1.1272	0.870305	2.53513	0.112485	268569182	6238	Cbr-rpl-17		CBG08510
gi|268573023	3.56451	0.848092	12.0226	0.00125747	268573023	6238	Cbr-rpl-16		CBG09780
gi|268572371	0.394457	0.738191	2.93765	0.120983	268572371	6238	Cbr-rpl-15		CBG21258
gi|268564769	1.45881	0.291482	3.16228	0.00435784	268564769	6238	Cbr-rpl-14		CBG03771
gi|268560814	0.787046	0.87174	3.53183	0.0197081	268560814	6238	Cbr-rpl-13		CBG12003
gi|268578595	1.31826	0.594266	2.24905	0.282895	268578595	6238	Cbr-rpl-11.2		CBG14053
gi|268556168	0.510505	0.246149	1.69044	0.848056	268556168	6238	Cbr-rpl-11.1		CBG01314
gi|268530364	1.33045	0.665793	6.30957	6.62e-05	268530364	6238	Cbr-rpl-10		CBG00744
gi|268565939	0.340408	0.109516	2.1677	0.63864	268565939	6238	Cbr-rpl-1		CBG04228
gi|309364632	0.972747	0.628645	0.92045	0.441044	309364632				CBG_04195
gi|309357401	0.946237	0.590853	1.01859	0.869713	309357401				CBG_18197
gi|268565217	0.704693	0.545376	1.08643	0.85341	268565217	6238	Cbr-rpa-2		CBG03956
gi|268566771	1.49969	0.931054	4.13048	0.0152107	268566771	6238	Cbr-rpa-0		CBG02260
gi|268558158	1.48594	0.69582	2.18776	0.579239	268558158	6238	Cbr-rop-1		CBG09566
RRRRRgi|309358125	0.809096	0.686442	1.14815	0.777947	309358125				CBG_16533
gi|268575178	0.704693	0.129312	0.698232	0.181823	268575178	6238	Cbr-rnr-2		CBG20205
gi|268573646	0.0515229	0.00823234	0.109648	0.011413	268573646	6238	Cbr-rnr-1		CBG10154
gi|309359030	4.32514	0.319342	2.65461	0.51835	309359030				CBG_14936
gi|268574300	1.09648	0.906953	1.04713	0.941518	268574300	6238	Cbr-rnp-4		CBG18074
gi|268553735	1.41906	0.297063	0.963829	0.881576	268553735	6238	Cbr-rnp-3		CBG13972
gi|268553733	2.01372	0.385238	1.77011	0.42153	268553733	6238	Cbr-rnp-2		CBG13971
gi|526832528	10.4713	0.0123148	1.6293	0.242932	526832528				CBG_11852
RRRRRgi|526832528	0.816582	0.705243	0.824138	0.711171	526832528				CBG_11852
gi|309371476	2.83139	0.226559	0.233346	0.168553	309371476				CBG_04130
gi|268558462	1.03753	0.519206	1.1272	0.673505	268558462	6238	Cbr-rme-1		CBG18887
gi|268559624	0.597035	0.116269	1.97697	0.691009	268559624	6238	Cbr-ril-1		CBG04589
RRRRRgi|268559624	3.10456	0.210061	2.14783	0.298474	268559624	6238	Cbr-ril-1		CBG04589
gi|268534624	0.170608	0.14852	0.192309	0.153004	268534624	6238	Cbr-rho-1		CBG13664
gi|268579131	0.972747	0.462961	0.92045	0.579161	268579131	6238	Cbr-rhi-1		CBG14479
gi|268573714	0.787046	0.636174	1.15878	0.748207	268573714	6238	Cbr-rfl-1		CBG16503
gi|268552547	0.912011	0.358691	0.954993	0.627688	268552547	6238	Cbr-rfc-3		CBG01827
gi|309364048	0.816582	0.763955	0.724436	0.55943	309364048				CBG_04569
gi|309360794	1.07647	0.693175	0.887156	0.545063	309360794				CBG_11624
gi|268573078	0.946237	0.831412	0.895365	0.559856	268573078	6238	Cbr-rde-4		CBG09811
gi|309356137	2.14783	0.298967	1.87068	0.35118	309356137				CBG_20878
RRRRRgi|309362793	0.887156	0.825758	0.224906	0.16643	309362793				CBG_07562
gi|268564638	0.824138	0.685596	0.772681	0.371156	268564638	6238	Cbr-rba-1		CBG03711
gi|309366092	0.972747	0.634645	0.724436	0.369533	309366092				CBG_00692
gi|309360418	0.698232	0.170161	0.524808	0.00357717	309360418				CBG_12282
gi|268574686	0.47863	0.63098	2.39883	0.372248	268574686	6238	Cbr-ran-1		CBG18317
gi|268570667	1.44544	0.51348	1	0.986108	268570667	6238	Cbr-ral-1		CBG15686
gi|268532040	1.02802	0.869955	1.03753	0.954881	268532040	6238	Cbr-raga-1		CBG02932
gi|309364434	0.903649	0.854045	1.01859	0.956353	309364434				CBG_03784
gi|268557426	1.00925	0.905508	0.954993	0.777828	268557426	6238	Cbr-rad-50		CBG23420
gi|268537164	1.65959	0.816553	3.16228	0.0227637	268537164	6238	Cbr-rack-1		CBG03402
gi|268560906	0.862979	0.336612	0.862979	0.414616	268560906	6238	Cbr-rab-8		CBG12025
gi|268533066	0.359749	0.235699	0.359749	0.235733	268533066	6238	Cbr-rab-7		CBG20853
gi|309359902	1.87068	0.450925	2.0893	0.407522	309359902				CBG_13205
gi|268565079	0.855067	0.382487	0.862979	0.409422	268565079	6238	Cbr-rab-11.1		CBG03904
gi|268555746	0.946237	0.898841	1.00925	0.483481	268555746	6238	Cbr-rab-1		CBG01077
gi|268529976	0.212814	0.00010524	0.534564	0.00249234	268529976	6238	Cbr-pyr-1		CBG00515
gi|309364815	1.02802	0.739697	1.01859	0.564964	309364815				CBG_03439
gi|268557162	9.90832	0.00229544	11.0662	0.00926172	268557162	6238	Cbr-pyc-1		CBG23262
gi|309357681	1.24738	0.660364	1.24738	0.660305	309357681				CBG_17537
gi|268568248	0.990832	0.987715	1.1272	0.752893	268568248	6238	Cbr-pus-1		CBG23897
gi|309359837	2.58226	0.144968	3.7325	0.00659833	309359837				CBG_13400
gi|309365200	1.23595	0.671117	1.1272	0.796163	309365200				CBG_02539
gi|268576390	1.85353	0.354953	1.49969	0.486437	268576390	6238	Cbr-psd-1		CBG24141
gi|268555024	2.44343	0.261146	1.1272	0.803234	268555024	6238	Cbr-prx-6		CBG08802
gi|268576408	0.457088	0.137326	1.78649	0.569738	268576408	6238	Cbr-prs-1		CBG24153
gi|309358197	1.01859	0.874663	0.990832	0.774417	309358197				CBG_16670
gi|309357492	1.35519	0.473958	1.09648	0.773259	309357492				CBG_18389
gi|268534134	1.14815	0.261305	1.09648	0.653056	268534134	6238	Cbr-prp-21		CBG07063
gi|309355952	1.00925	0.946014	0.990832	0.977569	309355952				CBG_21172
gi|309364842	1.51356	0.472783	1.05682	0.896234	309364842				CBG_03486
gi|268574298	0.981748	0.166724	1	0.620913	268574298	6238	Cbr-prdx-3		CBG18073
gi|268533184	1.04713	0.571116	0.954993	0.92176	268533184	6238	Cbr-pqn-87		CBG20921
gi|309363055	6.19441	0.0307214	0.235505	0.0580591	309363055				CBG_07027
gi|309355436	1.35519	0.749213	0.691831	0.949497	309355436				CBG_22115
gi|268557332	1.47231	0.493367	0.862979	0.779875	268557332	6238	Cbr-pqn-53		CBG23366
gi|268576771	1.52757	0.296297	1.6293	0.266179	268576771	6238	Cbr-pqn-34		CBG15975
gi|309356096	1.0666	0.756585	0.981748	0.967279	309356096				CBG_20778
gi|268564065	1.67494	0.406811	0.772681	0.644075	268564065	6238	Cbr-pqn-24		CBG22253
gi|309366968	1.05682	0.851497	1.00925	0.968695	309366968				CBG_23746
gi|268555184	0.981748	0.999509	0.92045	0.471445	268555184	6238	Cbr-ppn-1		CBG20566
gi|309371379	0.862979	0.516867	1	0.793215	309371379				CBG_09633
gi|268580415	0.18197	0.14489	0.380189	0.246171	268580415	6238	Cbr-ppk-3		CBG16921
gi|309358928	2.53513	0.251748	1.52757	0.471302	309358928				CBG_15109
gi|268567325	0.912011	0.354717	0.954993	0.901389	268567325	6238	Cbr-pph-5		CBG20528
gi|309371335	1.21339	0.261455	1.1695	0.261451	309371335				CBG_11776
gi|309355471	0.586138	0.406156	0.49204	0.326023	309355471				CBG_22183
gi|309358800	0.92045	0.306606	1.01859	0.834154	309358800				CBG_15309
gi|268554982	5.05825	0.109364	16.293	3.34e-08	268554982	6238	Cbr-pmt-2		CBG08775
gi|268531118	4.01791	0.139594	2.55859	0.63973	268531118	6238	Cbr-pmt-1		CBG02363
gi|268552079	1.61436	0.316939	1.28233	0.494664	268552079	6238	Cbr-pmk-1		CBG01555
gi|309363310	1.55597	0.456366	1.47231	0.495213	309363310				CBG_06629
gi|309359549	9.63829	0.0782637	0.457088	0.108002	309359549				CBG_13987
gi|309359567	3.90841	0.580913	4.96592	0.25716	309359567				CBG_13946
gi|309363569	1.03753	0.924691	1	0.390555	309363569				CBG_05926
gi|309361976	1.11686	0.406675	0.972747	0.859178	309361976				CBG_09233
RRRRRgi|268536096	1.22462	0.656539	1.00925	0.930551	268536096	6238	Cbr-plc-4		CBG05896
gi|309371500	1.04713	0.832124	0.928966	0.937325	309371500				CBG_02381
gi|268557314	1.8197	0.43292	1.1695	0.878059	268557314	6238	Cbr-pkc-1		CBG23354
gi|268531516	1.13763	0.0998043	2.03236	0.510275	268531516	6238	Cbr-phb-2		CBG02605
gi|268563432	1.10662	0.950494	1.07647	0.407029	268563432	6238	Cbr-phb-1		CBG22042
gi|268560694	1.45881	0.565344	5.7544	0.0970113	268560694	6238	Cbr-pgk-1		CBG11974
gi|309360048	0.847227	0.073373	0.862979	0.124465	309360048				CBG_13006
gi|268560410	1.07647	0.803975	1.03753	0.97522	268560410	6238	Cbr-pfn-1		CBG04366
gi|268559606	1.01859	0.563613	1.77011	0.349854	268559606	6238	Cbr-pes-9		CBG04579
gi|268570691	1.80302	0.370029	1.21339	0.690804	268570691	6238	Cbr-pes-4		CBG15694
gi|268567383	0.49204	0.0901625	2.53513	0.323571	268567383	6238	Cbr-pdi-3		CBG10789
gi|309359819	0.679204	0.932984	0.672977	0.825849	309359819				CBG_13430
gi|268578677	14.0605	0.00388447	15.2757	0.000145992	268578677	6238	Cbr-pccb-1		CBG14130
gi|268566085	0.0879023	0.00409445	0.175388	0.013168	268566085	6238	Cbr-pbs-7		CBG12343
gi|268570354	0.928966	0.0427273	0.816582	0.0199183	268570354	6238	Cbr-pbs-6		CBG24778
gi|268570046	0.376704	0.0102744	0.457088	0.108259	268570046	6238	Cbr-pbs-5		CBG19741
gi|268560948	0.0457088	0.0915363	0.539511	0.157436	268560948	6238	Cbr-pbs-4		CBG12037
gi|268530996	0.963829	0.375066	0.963829	0.608096	268530996	6238	Cbr-pbs-3		CBG02289
gi|268559794	0.151356	0.0792873	0.237684	0.290284	268559794	6238	Cbr-pbs-2		CBG07938
gi|309359788	0.0862978	0.106491	0.151356	0.0259599	309359788				CBG_13586
RRRRRgi|309360620	0.199526	0.152937	0.49204	0.323537	309360620				CBG_11867
gi|268562816	0.505825	0.273502	0.679204	0.143836	268562816	6238	Cbr-pbrm-1		CBG11867
gi|526829098	1.1272	0.7908	1.72187	0.394391	526829098				CBG_13498
gi|268553919	1.28233	0.629889	1.72187	0.390803	268553919	6238	Cbr-pat-6		CBG22549
gi|309358636	1.36773	0.179732	1.33045	0.148918	309358636				CBG_15792
gi|309364711	1.09648	0.580263	1.01859	0.870564	309364711				CBG_03601
gi|309363128	0.990832	0.99765	0.879022	0.606361	309363128				CBG_06891
RRRRRgi|268566525	0.510505	0.340836	0.679204	0.509597	268566525	6238	Cbr-pash-1		CBG24339
gi|268529816	0.474242	0.236014	0.954993	0.826595	268529816	6238	Cbr-pas-7		CBG13401
gi|309361906	0.990832	0.403467	0.928966	0.550917	309361906				CBG_09365
gi|309365348	0.787046	0.965715	0.751623	0.591721	309365348				CBG_02261
gi|268566107	0.440555	0.0552336	0.363078	0.036483	268566107	6238	Cbr-pas-4		CBG12349
gi|268567424	0.758578	0.0972856	0.77983	0.172464	268567424	6238	Cbr-pas-3		CBG10813
gi|268558382	0.990832	0.998304	0.862979	0.788172	268558382	6238	Cbr-pas-2		CBG09700
gi|268559676	0.963829	0.892154	1.1695	0.328759	268559676	6238	Cbr-pas-1		CBG04619
gi|268536548	0.487529	0.0450974	0.299226	0.0807148	268536548	6238	Cbr-par-5		CBG06174
gi|268536106	0.359749	0.0253669	0.369828	0.002179	268536106	6238	Cbr-pam-1		CBG05905
gi|268581545	1.00925	0.631288	0.954993	0.247425	268581545	6238	Cbr-pab-2		CBG07431
gi|268566587	1.61436	0.588099	2.93765	0.112616	268566587	6238	Cbr-pab-1		CBG02207
gi|309363938	0.990832	0.0945477	0.981748	0.434821	309363938				CBG_05190
gi|309359005	0.128233	0.00631017	0.672977	0.477468	309359005				CBG_14887
gi|268532148	0.990832	0.985688	0.972747	0.889566	268532148	6238	Cbr-orc-2		CBG02998
gi|268579809	1.69044	0.401286	1.05682	0.890752	268579809	6238	Cbr-opt-2		CBG05068
gi|309362766	0.0147231	0.0498242	0.155597	0.133146	309362766				CBG_07619
gi|309364067	0.972747	0.797587	0.963829	0.702304	309364067				CBG_04623
gi|309363317	1	0.912673	1.05682	0.733224	309363317				CBG_06645
gi|268573866	1.0666	0.358075	1.09648	0.121993	268573866	6238	Cbr-nuo-4		CBG16606
gi|268568132	1.22462	0.677992	0.963829	0.947113	268568132	6238	Cbr-nuo-2		CBG12670
gi|268532110	1.01859	0.373295	1.1272	0.185157	268532110	6238	Cbr-nuo-1		CBG02970
gi|268576054	0.954993	0.49604	0.937562	0.396897	268576054	6238	Cbr-nud-1		CBG24281
gi|309359949	0.325087	0.215881	0.380189	0.247128	309359949				CBG_13301
gi|309366102	1.58489	0.139306	1.92309	0.0820467	309366102				CBG_00673
gi|268561552	1.43219	0.515684	1.35519	0.118521	268561552	6238	Cbr-nsf-1		CBG19441
gi|268562070	0.847227	0.68974	0.92045	0.889844	268562070	6238	Cbr-nrs-1		CBG20478
gi|309371368	0.963829	0.378158	0.895365	0.278112	309371368				CBG_09863
gi|309359779	1.13763	0.561731	1.11686	0.613568	309359779				CBG_13567
gi|268531742	2.0893	0.196975	3.59749	0.402929	268531742	6238	Cbr-npp-3		CBG02744
gi|309360049	2.37684	0.0651986	1.18032	0.655366	309360049				CBG_13007
gi|309364586	1.35519	0.566818	1.25892	0.648047	309364586				CBG_04087
gi|309359954	1.59956	0.331376	0.487529	0.198571	309359954				CBG_13313
gi|309360419	1.07647	0.461473	1.0666	0.538544	309360419				CBG_12284
gi|268563572	1.2942	0.379681	1.41906	0.367467	268563572	6238	Cbr-npp-13		CBG22089
gi|268560840	1.21339	0.695222	1.04713	0.915247	268560840	6238	Cbr-npp-11		CBG12010
gi|309364831	1.39316	0.321742	1.02802	0.617621	309364831				CBG_03470
gi|309362968	1.45881	0.488926	1.33045	0.59231	309362968				CBG_07196
gi|309359068	17.5388	0.263874	16.1436	0.203575	309359068				CBG_14983
RRRRRgi|309363571	0.237684	0.10714	0.334195	0.168398	309363571				CBG_05918
gi|309363032	0.824138	0.00851986	0.981748	0.434005	309363032				CBG_07065
gi|268535204	0.165959	0.157479	0.751623	0.806694	268535204	6238	Cbr-noah-2		CBG18772
gi|268565363	0.0398107	5.48e-06	0.420727	0.00753918	268565363	6238	Cbr-noah-1		CBG04015
gi|268567205	0.737904	0.806251	0.534564	0.211177	268567205	6238	Cbr-nmy-2		CBG08250
gi|268577657	0.879022	0.898241	0.831764	0.772694	268577657	6238	Cbr-nmy-1		CBG02025
gi|268575504	0.954993	0.384283	0.972747	0.780372	268575504	6238	Cbr-nmt-1		CBG21106
RRRRRgi|309357123	0.496592	0.0785403	0.448745	0.121332	309357123				CBG_18756
gi|309362879	4.96592	0.0177736	2.77971	0.170968	309362879				CBG_07375
gi|309364425	4.92039	0.0160689	4.61318	0.0140221	309364425				CBG_03745
gi|309362723	2.07014	0.207445	1.88799	0.198275	309362723				CBG_07704
gi|309361829	1.04713	0.0096046	0.855067	0.0388501	309361829				CBG_09505
gi|268554087	0.824138	0.728952	0.586138	0.430125	268554087	6238	Cbr-nhr-146		CBG13577
gi|309357287	1.33045	0.2917	1.01859	0.912606	309357287				CBG_17943
gi|309364565	4.32514	0.123139	3.87258	0.0731684	309364565				CBG_04042
RRRRRgi|309364565	0.954993	0.398994	1.0666	0.594461	309364565				CBG_04042
gi|268575592	1.8197	0.317952	2.39883	0.121141	268575592	6238	Cbr-nex-1		CBG21168
gi|268531880	0.870964	0.796743	1.11686	0.809302	268531880	6238	Cbr-nep-1		CBG02837
gi|309360175	1.05682	0.808971	1.11686	0.294153	309360175				CBG_12621
gi|268576555	1.67494	0.226975	1.21339	0.660776	268576555	6238	Cbr-ncam-1		CBG08127
gi|268559262	0.717794	0.706889	0.660694	0.943914	268559262	6238	Cbr-nasp-2		CBG19366
RRRRRgi|268532104	1.33045	0.129783	1.24738	0.189742	268532104	6238	Cbr-nasp-1		CBG02966
gi|309360901	8.62979	0.0016382	5.54626	0.0122399	309360901				CBG_11357
gi|268580521	51.5229	6.66e-16	42.462	3.94e-12	268580521	6238	Cbr-myo-2		CBG00120
gi|309364016	3.53183	0.133055	3.56451	0.163805	309364016				CBG_05057
gi|268575030	0.954993	0.594346	1.07647	0.498316	268575030	6238	Cbr-mtss-1		CBG06914
gi|268537292	1.24738	0.287707	1.23595	0.176844	268537292	6238	Cbr-mtr-4		CBG03473
gi|309366539	0.0299226	0.0317576	0.420727	0.763458	309366539				CBG_24732
gi|309364729	1.0666	0.854537	0.887156	0.790222	309364729				CBG_03639
gi|309359051	1.30617	0.735312	0.465586	0.555969	309359051				CBG_14959
gi|268536458	0.698232	0.795215	1.39316	0.206556	268536458	6238	Cbr-mrs-1		CBG06108
gi|309366927	1.2942	0.244581	1.21339	0.33094	309366927				CBG_23813
gi|309364951	0.487529	0.243333	0.704693	0.464744	309364951				CBG_25572
gi|309364124	1	0.972219	0.972747	0.947032	309364124				CBG_04747
gi|309365416	0.597035	0.416127	0.654636	0.482845	309365416				CBG_01916
gi|268529364	1.31826	0.59413	0.903649	0.856109	268529364	6238	Cbr-mop-25.2		CBG01052
gi|309365279	0.937562	0.766678	0.912011	0.859443	309365279				CBG_02387
RRRRRgi|268533082	0.847227	0.87591	0.903649	0.63539	268533082	6238	Cbr-mog-4		CBG20862
gi|268573280	0.972747	0.915101	0.990832	0.905235	268573280	6238	Cbr-mog-1		CBG09937
RRRRRgi|309364942	1.23595	0.677388	1.1272	0.797356	309364942				CBG_03074
gi|268564051	1.51356	0.146685	1.27057	0.806543	268564051	6238	Cbr-mmcm-1		CBG03603
gi|309363030	0.580764	0.10436	0.879022	0.610108	309363030				CBG_07073
gi|309363733	0.301995	0.001158	0.691831	0.26713	309363733				CBG_05636
RRRRRgi|309363733	0.937562	0.86846	0.92045	0.890217	309363733				CBG_05636
gi|268563831	1.22462	0.154589	1.6293	0.0273122	268563831	6238	Cbr-mlc-3		CBG24046
gi|268532164	0.954993	0.7086	0.903649	0.505981	268532164	6238	Cbr-mix-1		CBG03006
gi|268578503	1.30617	0.42308	1.80302	0.240342	268578503	6238	Cbr-mig-15		CBG17239
gi|309363469	1.14815	0.539812	0.981748	0.907768	309363469				CBG_06138
gi|309356042	1.90546	0.0621562	1.80302	0.0644828	309356042				CBG_25665
gi|309356633	0.10666	0.0061505	2.24905	0.14609	309356633				CBG_19673
gi|309366000	1.1272	0.792863	1.03753	0.923752	309366000				CBG_00870
gi|268565827	1.11686	0.810559	1.14815	0.768465	268565827	6238	Cbr-mek-2		CBG04190
gi|268580237	0.666807	0.499603	0.296483	0.199361	268580237	6238	Cbr-mec-7		CBG16786
gi|309365590	1.30617	0.594132	1.08643	0.879963	309365590				CBG_01777
gi|309355099	1.52757	0.46641	1.19124	0.80511	309355099				CBG_22958
gi|268567303	0.20893	0.0411609	0.331131	0.0230975	268567303	6238	Cbr-mdt-28		CBG10763
gi|268575912	2.07014	0.658677	6.72977	0.000170301	268575912	6238	Cbr-mdh-1		CBG15213
gi|309360425	0.787046	0.0106074	0.765597	0.0772966	309360425				CBG_12303
gi|268565051	0.0794328	0.00113279	0.10666	0.00200821	268565051	6238	Cbr-mcm-4		CBG03890
gi|268559446	0.862979	0.603884	0.824138	0.673415	268559446	6238	Cbr-mcm-3		CBG11579
gi|309357276	0.299226	0.644466	0.161436	0.921362	309357276				CBG_18436
gi|309360167	1.1272	0.117822	0.801678	0.00357611	309360167				CBG_12598
gi|309371358	0.954993	0.723063	0.92045	0.504652	309371358				CBG_10827
RRRRRgi|268567454	6.25173	0.133435	2.44343	0.262111	268567454	6238	Cbr-mat-1		CBG10827
gi|268534662	0.928966	0.00917163	1.00925	0.45075	268534662	6238	Cbr-map-2		CBG13686
gi|309362372	1.10662	0.769164	0.946237	0.928644	309362372				CBG_08323
gi|268562625	1.64437	0.254722	1.40605	0.333306	268562625	6238	Cbr-maoc-1		CBG13089
gi|309357151	1.05682	0.873801	0.981748	0.983296	309357151				CBG_18690
gi|268578641	1.30617	0.605245	0.887156	0.830874	268578641	6238	Cbr-lsy-2		CBG14093
gi|268535194	1.03753	0.327899	1.03753	0.185727	268535194	6238	Cbr-lst-3		CBG18765
gi|268562665	1.20226	0.62245	1.18032	0.793372	268562665	6238	Cbr-lsm-4		CBG13115
gi|309365591	1.09648	0.548197	0.981748	0.925365	309365591				CBG_01776
gi|268568952	1.99526	0.325175	2.46604	0.258895	268568952	6238	Cbr-lrk-1		CBG08438
gi|268578123	0.855067	0.174009	1.07647	0.898524	268578123	6238	Cbr-lpr-4		CBG17506
gi|309357662	0.672977	0.192076	1.18032	0.46727	309357662				CBG_17509
gi|268575238	1.40605	0.32395	1.14815	0.55437	268575238	6238	Cbr-lpd-7		CBG09152
gi|309364013	0.92045	0.956406	0.946237	0.901078	309364013				CBG_05052
gi|309360337	2.72898	0.593567	1.7378	0.356393	309360337				CBG_12363
gi|309371469	0.291072	0.000546244	0.170608	0.0020021	309371469				CBG_03710
gi|309354987	1.47231	0.498928	1.41906	0.528869	309354987				CBG_23227
gi|309363329	0.630957	0.0185825	0.37325	8.08e-05	309363329				CBG_06664
gi|309371318	1.38038	0.552112	1.14815	0.771495	309371318				CBG_12720
gi|526832526	0.613762	0.438249	0.654636	0.481303	526832526				CBG_11848
RRRRRgi|309362015	1.03753	0.923275	1.45881	0.502298	309362015				CBG_09168
gi|268558410	0.92045	0.627383	0.928966	0.691331	268558410	6238	Cbr-lig-1		CBG09716
gi|309359375	1.36773	0.557527	0.954993	0.936499	309359375				CBG_14578
gi|526834652	11.272	0.0206849	11.695	0.129175	526834652				CBG_19793
gi|309360812	1.27057	0.504967	1.22462	0.54737	309360812				CBG_11511
gi|268536558	1.30617	0.327867	1.10662	0.939555	268536558	6238	Cbr-let-92		CBG06179
gi|309364981	1.1695	0.697954	1.10662	0.794707	309364981				CBG_02984
gi|309361542	1.47231	0.343461	1.38038	0.387868	309361542				CBG_09834
gi|309355577	39.4457	1.61e-06	29.6483	1.36e-05	309355577				CBG_21911
RRRRRgi|309355577	1	0.94223	1.00925	0.856116	309355577				CBG_21911
gi|309358094	1	0.974064	0.972747	0.994431	309358094				CBG_16483
gi|309363443	0.912011	0.867481	0.990832	0.993021	309363443				CBG_06185
gi|309364517	0.912011	0.474271	0.794328	0.310897	309364517				CBG_03960
gi|309361932	0.630957	0.0558117	0.145881	2.44e-05	309361932				CBG_09312
gi|268556666	0.654636	0.401992	0.954993	0.759832	268556666	6238	Cbr-let-413		CBG08615
RRRRRgi|268568660	44.0555	0.0653699	3.16228	0.207549	268568660	6238	Cbr-let-363		CBG12850
gi|309358259	1	0.58529	0.954993	0.4982	309358259				CBG_16372
gi|268533036	0.879022	0.543301	0.586138	0.0135599	268533036	6238	Cbr-lem-2		CBG20836
gi|268577419	1.85353	0.356724	2.01372	0.320652	268577419	6238	Cbr-lec-9		CBG01879
gi|268577463	0.148594	0.129427	0.436516	0.2825	268577463	6238	Cbr-lec-8		CBG01904
gi|268575992	1.59956	0.396326	1.65959	0.398115	268575992	6238	Cbr-lec-6		CBG15260
gi|268531382	3.98107	5.36e-07	2.85759	6.71e-05	268531382	6238	Cbr-lec-5		CBG02518
gi|268574040	2.208	0.146095	2.1677	0.154713	268574040	6238	Cbr-lec-4		CBG09221
gi|309359857	5.10505	0.149337	3.0761	0.211882	309359857				CBG_13368
gi|309359855	39.8107	0.000249725	23.9883	0.00263582	309359855				CBG_13371
gi|268531850	4.28548	0.0018805	4.96592	0.000144181	268531850	6238	Cbr-lec-1		CBG02815
gi|268532372	2.96483	0.00071247	3.63078	0.000326953	268532372	6238	Cbr-ldh-1		CBG03136
gi|268556480	0.469894	0.0985829	0.559758	0.00754461	268556480	6238	Cbr-lbp-9		CBG12153
gi|268568258	2.18776	0.505054	8.3946	0.0198041	268568258	6238	Cbr-lbp-6		CBG12713
gi|309356403	0.630957	0.110096	1.49969	0.584492	309356403				CBG_20159
gi|309358121	1.55597	0.0551765	1.61436	0.0351407	309358121				CBG_16526
gi|268574406	1.85353	0.49236	0.586138	0.87724	268574406	6238	Cbr-lap-1		CBG18147
gi|309366712	1.04713	0.673656	1.07647	0.834416	309366712				CBG_24338
gi|309361143	1.51356	0.925042	0.534564	0.0614537	309361143				CBG_10982
gi|268551895	1.88799	0.524312	0.654636	0.697358	268551895	6238	Cbr-lam-1		CBG20003
gi|309361539	1.01859	0.679938	1	0.622104	309361539				CBG_09816
gi|309366120	1.35519	0.57116	1.2942	0.617383	309366120				CBG_00618
gi|309357451	0.691831	0.278674	0.461318	0.131594	309357451				CBG_18307
gi|268536404	3.49945	0.0382763	2.63027	0.0684277	268536404	6238	Cbr-klp-12		CBG06076
RRRRRgi|268536404	0.469894	0.0123836	0.510505	0.00504135	268536404	6238	Cbr-klp-12		CBG06076
gi|268575446	0.92045	0.796452	0.794328	0.43543	268575446	6238	Cbr-kle-2		CBG12291
gi|268568590	0.625173	0.194398	0.92045	0.317726	268568590	6238	Cbr-kin-3		CBG12820
gi|268579589	7.7983	0.0378632	3.98107	0.0784168	268579589	6238	Cbr-kin-2		CBG14791
gi|268575180	2.33346	0.389267	3.76704	0.0677869	268575180	6238	Cbr-kin-19		CBG20206
gi|309356246	0.751623	0.610795	0.816582	0.71261	309356246				CBG_20481
gi|268570302	2.208	0.275869	2.1677	0.285442	268570302	6238	Cbr-kin-1		CBG19814
gi|309359763	1.44544	0.398292	1.64437	0.323994	309359763				CBG_13536
RRRRRgi|309363175	0.343558	0.22508	0.413047	0.267157	309363175				CBG_06318
gi|268565137	0.903649	0.68009	1	0.956211	268565137	6238	Cbr-ketn-1		CBG06318
gi|309363622	2.39883	0.0483392	1.83654	0.0850808	309363622				CBG_05808
gi|268537038	0.704693	0.547032	0.564937	0.388771	268537038	6238	Cbr-kca-1		CBG03328
gi|268530756	0.954993	0.0589296	0.903649	0.0553741	268530756	6238	Cbr-kat-1		CBG24741
gi|309366534	0.157036	0.0110624	0.625173	0.188043	309366534				CBG_24742
gi|268551861	1.09648	0.618046	1.28233	0.515199	268551861	6238	Cbr-ivd-1		CBG19978
gi|268534528	1.5417	0.22769	1.27057	0.334211	268534528	6238	Cbr-itsn-1		CBG00418
gi|309358145	0.758578	0.00998705	0.855067	0.233013	309358145				CBG_16574
gi|268552071	1.00925	0.792673	0.928966	0.873844	268552071	6238	Cbr-isp-1		CBG01551
gi|268567852	0.963829	0.122002	0.981748	0.276842	268567852	6238	Cbr-irs-1		CBG23754
gi|268560784	3.34195	0.0452542	2.01372	0.124476	268560784	6238	Cbr-inx-13		CBG11995
gi|268560788	1.45881	0.506744	1.36773	0.560101	268560788	6238	Cbr-inx-12		CBG11996
gi|268573672	1.21339	0.455166	4.16869	0.120968	268573672	6238	Cbr-inf-1		CBG16478
gi|268574864	1.40605	0.532606	0.895365	0.839482	268574864	6238	Cbr-ina-1		CBG06805
gi|268536298	3.43558	0.0593493	13.4277	0.0307668	268536298	6238	Cbr-imp-2		CBG06013
gi|268555200	0.691831	0.625628	0.420727	0.0845502	268555200	6238	Cbr-imb-4		CBG20576
gi|309355414	1.35519	0.408288	4.65586	0.00189788	309355414				CBG_22062
gi|309361042	0.972747	0.984611	0.895365	0.694232	309361042				CBG_11089
gi|268562124	0.981748	0.78528	1	0.830501	268562124	6238	Cbr-imb-1		CBG20495
gi|268536120	1.14815	0.340104	0.963829	0.468126	268536120	6238	Cbr-ima-3		CBG05912
gi|268579835	1.39316	0.546412	1.47231	0.498947	268579835	6238	Cbr-ilys-5		CBG10836
gi|268576543	1.19124	0.715478	1.08643	0.849775	268576543	6238	Cbr-ile-2		CBG08119
gi|268564646	0.831764	0.537851	0.92045	0.779621	268564646	6238	Cbr-ile-1		CBG03714
gi|309364431	1.70608	0.399358	0.946237	0.920543	309364431				CBG_03770
gi|268577709	0.496592	0.0136691	0.432514	0.00445094	268577709	6238	Cbr-igcm-3		CBG02061
gi|268530304	1.03753	0.844609	1.04713	0.964852	268530304	6238	Cbr-ifg-1		CBG00709
RRRRRgi|268530304	3.10456	0.209625	2.31206	0.275904	268530304	6238	Cbr-ifg-1		CBG00709
gi|268570619	1	0.333498	1.00925	0.264844	268570619	6238	Cbr-iffb-1		CBG15666
gi|268530074	5.39511	0.0548845	9.63829	0.0209662	268530074	6238	Cbr-iff-2		CBG00567
gi|309361640	0.642688	0.465963	0.529663	0.439753	309361640				CBG_10008
gi|268565421	1.14815	0.694451	0.501187	0.729408	268565421	6238	Cbr-ife-3		CBG06370
gi|309362526	0.855067	0.772234	1.58489	0.439895	309362526				CBG_08136
gi|268531342	5.15229	3.79e-05	5.7544	8.6e-06	268531342	6238	Cbr-ifb-1		CBG02495
gi|268577319	1.35519	0.390672	1.92309	0.187811	268577319	6238	Cbr-ifa-3		CBG16385
gi|268578035	2.55859	0.0527073	1.72187	0.60019	268578035	6238	Cbr-ifa-1		CBG17384
gi|268572077	0.981748	0.97979	1.43219	0.516889	268572077	6238	Cbr-ida-1		CBG09094
gi|268565029	0.912011	0.870573	1.13763	0.780851	268565029	6238	Cbr-icp-1		CBG03880
gi|309363186	6.08135	0.00299113	5.39511	0.00695822	309363186				CBG_06335
RRRRRgi|268554031	0.340408	0.223384	0.457088	0.297444	268554031	6238	Cbr-hum-8		CBG13543
gi|268559100	2.83139	0.227404	4.05509	0.172483	268559100	6238	Cbr-hum-2		CBG19269
gi|309360348	12.3595	0.0983072	2.96483	0.219809	309360348				CBG_12380
RRRRRgi|309360348	0.937562	0.906671	1.04713	0.912741	309360348				CBG_12380
gi|268552299	0.432514	0.234218	0.409261	0.254404	268552299	6238	Cbr-htz-1		CBG01691
gi|268564626	0.679204	0.0644639	0.49204	0.0737697	268564626	6238	Cbr-hsr-9		CBG03706
gi|268571179	1.97697	0.204711	3.34195	0.000297568	268571179	6238	Cbr-hsp-60		CBG11701
gi|268555066	1.72187	0.390933	5.7544	0.0596294	268555066	6238	Cbr-hsp-6		CBG08827
gi|268562699	0.192309	0.0643653	0.15417	0.07629	268562699	6238	Cbr-hsp-4		CBG13144
gi|309358207	1.95885	0.298311	1.8197	0.527749	309358207				CBG_16680
gi|268534596	0.387258	0.967382	1.97697	0.000286609	268534596	6238	Cbr-hsp-1		CBG00457
gi|309363811	1.1272	0.00313967	1.04713	0.00344315	309363811				CBG_05462
gi|268569598	3.01995	0.153175	2.77971	0.285879	268569598	6238	Cbr-hrp-2		CBG15837
gi|268553541	1.25892	0.429227	1.35519	0.390032	268553541	6238	Cbr-hrp-1		CBG05352
gi|309364802	0.990832	0.995078	1.22462	0.685728	309364802				CBG_03410
gi|309358594	1.27057	0.660546	2.53513	0.334543	309358594				CBG_15710
gi|309362580	1.02802	0.895087	0.870964	0.67493	309362580				CBG_07964
gi|268570060	0.990832	0.998852	0.912011	0.838796	268570060	6238	Cbr-hmp-2		CBG19745
gi|309362004	1.09648	0.62148	1.05682	0.84216	309362004				CBG_09136
gi|309357735	1.65959	0.414101	1.23595	0.672455	309357735				CBG_17468
gi|309362717	1.09648	0.806761	1.04713	0.984437	309362717				CBG_07716
gi|268535126	3.40408	0.277971	2.24905	0.292498	268535126	6238	Cbr-his-24		CBG21627
gi|309356249	1.00925	0.198687	0.946237	0.332473	309356249				CBG_20485
gi|309355707	0.903649	0.780443	0.847227	0.771627	309355707				CBG_21501
gi|268552095	1.18032	0.026736	1.34276	0.027195	268552095	6238	Cbr-hgrs-1		CBG01567
gi|309360378	2.01372	0.00130135	1.31826	0.0017805	309360378				CBG_12429
gi|309359099	1.51356	0.473657	1.1695	0.740017	309359099				CBG_14058
gi|309371401	1	0.875958	0.912011	0.558058	309371401				CBG_08488
gi|268530282	2.42103	0.71409	1.02802	0.645954	268530282	6238	Cbr-hel-1		CBG00694
RRRRRgi|309363439	0.895365	0.657671	0.954993	0.906771	309363439				CBG_06198
gi|268559622	1.10662	0.276174	1.05682	0.253309	268559622	6238	Cbr-hda-1		CBG04588
gi|309366966	0.990832	0.987784	0.816582	0.62334	309366966				CBG_23744
gi|309358126	0.801678	0.782959	0.648634	0.318817	309358126				CBG_16534
gi|309357622	1.05682	0.277181	1.00925	0.881381	309357622				CBG_17668
gi|309371256	0.972747	0.243511	1	0.998974	309371256				CBG_17616
gi|268537160	10.4713	0.0125533	15.7036	3.6e-06	268537160	6238	Cbr-gta-1		CBG03400
gi|268562732	0.990832	0.258533	0.954993	0.360552	268562732	6238	Cbr-gsy-1		CBG18401
gi|268570406	3.10456	0.0261497	5.86138	0.0034507	268570406	6238	Cbr-gst-7		CBG24809
gi|268556116	2.29087	0.0532913	4.05509	0.0245915	268556116	6238	Cbr-gst-10.2		CBG01286
gi|268574890	0.77983	0.601489	0.113763	0.077894	268574890	6238	Cbr-gst-1		CBG06825
gi|268559950	1.2942	0.527693	1.35519	0.571308	268559950	6238	Cbr-gsk-3		CBG07972
gi|268560186	2.22844	0.745701	3.0761	0.14777	268560186	6238	Cbr-gpi-1		CBG08037
gi|268573318	2.26987	0.0669966	2.88403	0.0450889	268573318	6238	Cbr-gpdh-2		CBG09958
gi|268554658	0.205116	0.151218	0.239883	0.175522	268554658	6238	Cbr-gpd-1		CBG01479
gi|309355497	0.222843	0.162985	0.319154	0.211669	309355497				CBG_22238
gi|268567622	1.00925	0.976353	0.809096	0.699838	268567622	6238	Cbr-gon-2		CBG12518
gi|268572711	0.613762	0.433606	0.912011	0.866454	268572711	6238	Cbr-gly-8		CBG13252
gi|268571371	0.895365	0.841041	1.02802	0.94322	268571371	6238	Cbr-glrx-5		CBG11774
gi|309359863	2.42103	0.262073	1.40605	0.533843	309359863				CBG_13355
gi|268534854	2.37684	0.617416	2.75423	0.146184	268534854	6238	Cbr-gln-3		CBG13820
gi|309359525	12.4738	0.097533	0.77983	0.647502	309359525				CBG_14820
gi|309360565	0.981748	0.964419	1	0.893915	309360565				CBG_12015
gi|309360296	1.23595	0.465625	1.52757	0.224163	309360296				CBG_12875
gi|268537340	0.862979	0.0538131	0.928966	0.444135	268537340	6238	Cbr-glf-1		CBG19828
RRRRRgi|268537340	0.501187	0.0861873	0.724436	0.173727	268537340	6238	Cbr-glf-1		CBG19828
gi|309356773	1.61436	0.97218	1.61436	0.674448	309356773				CBG_18927
gi|268537040	0.698232	0.538315	0.758578	0.620455	268537040	6238	Cbr-gex-3		CBG03329
gi|309357732	1.05682	0.896465	1.18032	0.704785	309357732				CBG_17486
RRRRRgi|268573998	0.0524807	0.069005	0.143219	0.126263	268573998	6238	Cbr-gei-8		CBG16684
gi|555287000	1.1272	0.61219	0.630957	0.092085	555287000				CBG_15706
gi|268534954	0.205116	0.845169	1.48594	0.475899	268534954	6238	Cbr-gdi-1		CBG21516
RRRRRgi|309362719	1.18032	0.731518	1.58489	0.441765	309362719				CBG_07710
gi|309359913	1.07647	0.866242	1.0666	0.88874	309359913				CBG_13224
gi|268581941	0.946237	0.299539	0.928966	0.373484	268581941	6238	Cbr-gas-1		CBG07730
gi|309355899	0.483059	0.193123	1.80302	0.516369	309355899				CBG_21320
gi|309359102	0.870964	0.802691	0.937562	0.91138	309359102				CBG_14068
gi|268557346	1.75388	0.383051	2.0893	0.309201	268557346	6238	Cbr-gana-1		CBG23373
gi|309362565	1.40605	0.329499	1.64437	0.290522	309362565				CBG_07935
gi|268558526	1.44544	0.513356	0.937562	0.90472	268558526	6238	Cbr-gad-1		CBG18933
gi|309365261	0.870964	0.785866	0.937562	0.963338	309365261				CBG_02417
gi|268575276	0.809096	0.310899	1.52757	0.744862	268575276	6238	Cbr-fum-1		CBG09180
gi|268560910	1.02802	0.924223	1.11686	0.757698	268560910	6238	Cbr-ftn-2		CBG12026
gi|268530170	0.990832	0.592384	1.02802	0.0373344	268530170	6238	Cbr-frs-2		CBG00621
gi|268567792	0.937562	0.497039	1.05682	0.671974	268567792	6238	Cbr-frs-1		CBG12564
gi|268569886	1.24738	0.657665	1	0.988089	268569886	6238	Cbr-frm-1		CBG08758
RRRRRgi|309366436	0.954993	0.890584	1.04713	0.781479	309366436				CBG_00008
gi|309360253	0.903649	0.879835	0.751623	0.299527	309360253				CBG_12786
gi|268552915	0.242103	0.0338628	0.549541	0.188437	268552915	6238	Cbr-fkb-6		CBG04454
gi|268560934	0.625173	0.460261	2.99226	0.000948433	268560934	6238	Cbr-fkb-5		CBG12033
gi|268560406	0.946237	0.735049	0.972747	0.770688	268560406	6238	Cbr-fkb-2		CBG04365
gi|268536256	0.946237	0.133947	1	0.700094	268536256	6238	Cbr-fkb-1		CBG05991
gi|268559464	8.62979	0.0905636	14.9969	0.0264522	268559464	6238	Cbr-fib-1		CBG11588
gi|309360372	1.05682	0.272998	0.981748	0.759975	309360372				CBG_12416
gi|309364620	1.97697	0.775044	3.25087	0.36035	309364620				CBG_04165
gi|309360367	0.157036	7.56e-06	1.64437	0.657463	309360367				CBG_12408
gi|268574872	1.45881	0.507124	1.67494	0.391761	268574872	6238	Cbr-far-1		CBG06812
gi|309363703	1.10662	0.820985	1.14815	0.76709	309363703				CBG_05573
gi|268570212	1.09648	0.617185	0.77983	0.195669	268570212	6238	Cbr-exc-4		CBG19786
gi|268574336	1.64437	0.149259	1.48594	0.205017	268574336	6238	Cbr-evl-14		CBG18097
gi|526830225	1.8197	0.607903	1.69044	0.47552	526830225				CBG_18934
gi|309357724	1.88799	0.348821	1.77011	0.375944	309357724				CBG_17495
gi|268570627	2.72898	0.234322	2.31206	0.27438	268570627	6238	Cbr-est-1		CBG15668
gi|268566819	0.301995	0.00533903	2.48886	0.77945	268566819	6238	Cbr-ers-2		CBG21346
gi|268534784	0.630957	0.09607	1.34276	0.905064	268534784	6238	Cbr-ers-1		CBG13773
gi|309356556	0.928966	0.896462	1.0666	0.885207	309356556				CBG_19803
gi|309360292	0.879022	0.866777	1.07647	0.177988	309360292				CBG_12867
gi|309365985	0.636796	0.343121	0.544503	0.254603	309365985				CBG_00904
gi|309355036	0.744732	0.949344	0.809096	0.589547	309355036				CBG_23104
gi|268534918	1.78649	0.0921424	2.01372	0.0185213	268534918	6238	Cbr-eps-8		CBG13858
gi|268552863	2.53513	0.147639	1.49969	0.880307	268552863	6238	Cbr-epi-1		CBG04423
gi|309358620	1.36773	0.562746	1.1272	0.80396	309358620				CBG_15756
gi|268532488	0.787046	0.373103	2.99226	0.154425	268532488	6238	Cbr-enol-1		CBG03214
gi|268563923	1.90546	0.345122	1.55597	0.453994	268563923	6238	Cbr-emr-1		CBG22210
gi|268563851	1.33045	0.270178	1.57036	0.122309	268563851	6238	Cbr-emb-8		CBG03543
gi|268573554	0.275423	0.0527216	0.270396	0.055391	268573554	6238	Cbr-emb-30		CBG10093
gi|268559790	17.5388	0.143532	6.30957	0.362	268559790	6238	Cbr-eif-6		CBG07937
gi|268565309	1.39316	0.621507	1.92309	0.241002	268565309	6238	Cbr-eif-3.I		CBG03991
gi|309364543	1.00925	0.799863	1.67494	0.238586	309364543				CBG_04003
gi|309366469	1.03753	0.410328	1.05682	0.554096	309366469				CBG_24970
gi|268529438	1.64437	0.000698413	1.8197	0.00063597	268529438	6238	Cbr-eif-3.F		CBG20226
gi|268566467	0.928966	0.077892	0.794328	0.0265745	268566467	6238	Cbr-eif-3.E		CBG12457
gi|268574918	0.642688	0.245521	1.40605	0.969105	268574918	6238	Cbr-eif-3.D		CBG06842
gi|268564885	1.58489	0.85964	3.80189	0.203008	268564885	6238	Cbr-eif-3.C		CBG03821
gi|268531358	1.1272	0.7958	1.20226	0.705329	268531358	6238	Cbr-ehs-1		CBG02505
gi|309364340	1.1695	0.742768	1.11686	0.810222	309364340				CBG_04380
gi|268575330	1.92309	0.977905	4.87529	0.0672188	268575330	6238	Cbr-egl-45		CBG00021
gi|268553209	5.24808	0.0127446	4.01791	0.0311732	268553209	6238	Cbr-egl-4		CBG08401
gi|309355480	1.09648	0.0249444	1.0666	0.0285523	309355480				CBG_22211
gi|309361811	1.75388	0.453317	2.44343	0.295831	309361811				CBG_09536
gi|309362082	1.43219	0.683361	0.711214	0.391097	309362082				CBG_09023
gi|268571885	1.07647	0.0769912	5.86138	2.05e-08	268571885	6238	Cbr-eft-2		CBG16945
gi|268537096	1.08643	0.457494	1.01859	0.606457	268537096	6238	Cbr-eel-1		CBG03363
gi|268573392	2.70396	0.950903	4.92039	0.084695	268573392	6238	Cbr-ech-6		CBG10003
gi|268564268	1.02802	0.957687	0.981748	0.701526	268564268	6238	Cbr-ech-5		CBG23911
gi|268532168	0.816582	0.109563	0.855067	0.180354	268532168	6238	Cbr-ech-4		CBG03009
gi|268536556	1.40605	0.535512	1.57036	0.448714	268536556	6238	Cbr-ech-2		CBG06178
gi|309364948	0.855067	0.594323	0.879022	0.659508	309364948				CBG_03064
gi|268557934	6.98232	5.94e-05	5.24808	0.00201997	268557934	6238	Cbr-eat-6		CBG09434
gi|309356369	1.44544	0.405407	1.43219	0.414228	309356369				CBG_20228
gi|309358785	1.36773	0.561282	1.22462	0.686563	309358785				CBG_15375
RRRRRgi|309358785	1.13763	0.789337	0.772681	0.638556	309358785				CBG_15375
gi|309362713	1.44544	0.332395	1.38038	0.201948	309362713				CBG_07725
gi|309363766	2.72898	0.0345328	3.80189	0.0346548	309363766				CBG_05374
gi|268564672	0.283139	0.715005	0.214783	0.933329	268564672	6238	Cbr-dut-1		CBG03725
gi|309359755	1.19124	0.815178	1.05682	0.772967	309359755				CBG_13520
gi|268573520	0.49204	0.0475117	1	0.679531	268573520	6238	Cbr-drs-1		CBG10076
gi|268574558	3.16228	0.375106	2.29087	0.462053	268574558	6238	Cbr-drr-2		CBG18245
gi|309356471	0.946237	0.890673	0.928966	0.889157	309356471				CBG_19923
gi|268567267	0.862979	0.722341	0.731139	0.48377	268567267	6238	Cbr-drh-3		CBG08270
gi|309359452	10.3753	0.504484	11.9124	0.141488	309359452				CBG_14689
gi|309359305	1.33045	0.518244	1.1695	0.676592	309359305				CBG_14461
gi|309363738	1.23595	0.442768	1.08643	0.655972	309363738				CBG_05643
gi|268558564	1.58489	0.81307	3.31131	0.233289	268558564	6238	Cbr-dpy-11		CBG18956
gi|309365976	1.28233	0.465717	1.21339	0.738545	309365976				CBG_00935
gi|309360742	0.870964	0.074457	0.963829	0.723916	309360742				CBG_11649
gi|268572005	1.15878	0.278865	1.13763	0.258379	268572005	6238	Cbr-dpf-4		CBG09069
gi|268568390	1.13763	0.663696	1.14815	0.71853	268568390	6238	Cbr-dpf-3		CBG12755
gi|268530214	0.0288403	0.00147534	0.0586138	0.00257925	268530214	6238	Cbr-dod-23		CBG00648
gi|309362428	1.09648	0.840155	1.01859	0.957021	309362428				CBG_08210
gi|268561430	1.09648	0.00275975	0.990832	0.00268536	268561430	6238	Cbr-dnj-29		CBG18828
gi|309358524	0.855067	0.76727	0.847227	0.754192	309358524				CBG_15846
gi|309363705	1.35519	0.43701	1.11686	0.701667	309363705				CBG_05578
gi|268557854	0.685488	0.0323707	1.45881	0.938454	268557854	6238	Cbr-dnj-19		CBG09381
gi|268531922	0.879022	0.920121	0.83946	0.707982	268531922	6238	Cbr-dnj-13		CBG02862
gi|268570134	0.337287	0.28559	0.246604	0.157328	268570134	6238	Cbr-dnj-12		CBG19766
gi|268536812	1.45881	0.00243742	1.39316	0.00205591	268536812	6238	Cbr-dnj-11		CBG05408
gi|309355114	1.13763	0.754467	1.45881	0.46259	309355114				CBG_22923
gi|309371237	2.60615	0.555285	2.58226	0.148177	309371237				CBG_19001
gi|268552545	1.25892	0.648453	0.452898	0.296544	268552545	6238	Cbr-dli-1		CBG01826
gi|268579439	1.44544	0.854422	0.515229	0.124472	268579439	6238	Cbr-dlg-1		CBG14691
gi|309355736	1.36773	0.27944	2.93765	0.606911	309355736				CBG_21577
gi|268553421	0.049204	0.00405832	0.258226	0.0907572	268553421	6238	Cbr-dlc-1		CBG19682
gi|268534054	0.92045	0.70178	0.990832	0.989381	268534054	6238	Cbr-djr-1.1		CBG07016
gi|309359742	1.05682	0.866815	1.07647	0.846787	309359742				CBG_13499
gi|268580375	8.87156	0.00200372	13.9316	0.000163487	268580375	6238	Cbr-dim-1		CBG16888
gi|268531664	0.666807	0.497646	0.717794	0.561459	268531664	6238	Cbr-die-1		CBG02697
gi|268572175	0.963829	0.885517	0.847227	0.520363	268572175	6238	Cbr-dhs-9		CBG05165
gi|268576731	1.04713	0.787808	0.981748	0.934555	268576731	6238	Cbr-dhs-30		CBG15942
gi|309364608	2.12814	0.183785	2.22844	0.176479	309364608				CBG_04146
gi|309361103	3.10456	0.075155	3.31131	0.0517061	309361103				CBG_10899
gi|268559678	1.10662	0.536583	1	0.87776	268559678	6238	Cbr-dhs-22		CBG04620
gi|268568776	1.05682	0.963031	0.981748	0.567833	268568776	6238	Cbr-dhs-13		CBG24129
gi|268537250	1.39316	0.495207	1.58489	0.345564	268537250	6238	Cbr-dhs-12		CBG03450
gi|268568686	0.235505	0.304697	0.122462	0.281479	268568686	6238	Cbr-dhs-1		CBG12865
gi|309361868	0.666807	0.275478	0.666807	0.273857	309361868				CBG_09431
gi|268566903	1.25892	0.0393222	1.33045	0.0299259	268566903	6238	Cbr-dhc-1		CBG12193
RRRRRgi|268566903	7.51623	0.0219909	4.40555	0.0234145	268566903	6238	Cbr-dhc-1		CBG12193
gi|309357689	1.33045	0.586281	1.41906	0.526603	309357689				CBG_17551
gi|526808734	2.10863	0.295664	1.72187	0.383165	526808734				CBG_05763
gi|268535890	1.83654	0.358754	1.48594	0.491662	268535890	6238	Cbr-deb-1		CBG05763
RRRRRgi|526808871	1.39316	0.158071	1.41906	0.151105	526808871				CBG_20761
gi|268531760	0.92045	0.858325	0.855067	0.759228	268531760	6238	Cbr-dct-18		CBG02759
RRRRRgi|309355088	1.20226	0.7026	0.912011	0.864647	309355088				CBG_22974
gi|309371247	0.131826	0.122004	0.296483	0.199966	309371247				CBG_18096
gi|309364950	1.47231	0.271506	1.11686	0.5945	309364950				CBG_03062
gi|309360439	1.03753	0.928507	1.0666	0.543273	309360439				CBG_12223
gi|268554025	0.224906	7.16e-08	0.0787046	6.65e-07	268554025	6238	Cbr-daf-18		CBG13540
gi|309354963	0.0679204	0.123939	0.0359749	0.151036	309354963				CBG_23280
gi|309366081	0.990832	0.884041	0.990832	0.70145	309366081				CBG_00708
gi|309365437	4.01791	0.416421	5.15229	0.34822	309365437				CBG_01953
gi|309365260	1.0666	0.886753	0.847227	0.710026	309365260				CBG_02418
gi|309366417	13.9316	0.0937858	4.01791	0.174617	309366417				CBG_00248
gi|268570024	0.203236	0.0410781	1.24738	0.878222	268570024	6238	Cbr-cyn-5		CBG19736
gi|268561622	0.586138	0.00190833	0.679204	0.0282138	268561622	6238	Cbr-cyn-3		CBG18577
gi|268552387	0.636796	0.265109	2.05116	0.90007	268552387	6238	Cbr-cyc-2.1		CBG01744
gi|268567099	1.7378	0.528084	2.1677	0.110835	268567099	6238	Cbr-cyc-1		CBG08212
gi|309363226	0.824138	0.0330922	0.972747	0.205589	309363226				CBG_06434
gi|268574798	0.946237	0.868538	0.751623	0.395462	268574798	6238	Cbr-cul-1		CBG18382
gi|309359500	1.55597	0.455365	1.55597	0.455502	309359500				CBG_14767
gi|268552771	0.787046	0.182744	1.04713	0.731763	268552771	6238	Cbr-csr-1		CBG17720
gi|268581709	2.0893	0.307198	1.94089	0.334953	268581709	6238	Cbr-csq-1		CBG07571
gi|268566979	0.946237	0.850751	0.879022	0.547391	268566979	6238	Cbr-csnk-1		CBG12215
gi|268537424	0.666807	0.440215	0.731139	0.501699	268537424	6238	Cbr-csn-5		CBG19889
gi|268563598	0.954993	0.997329	0.981748	0.810803	268563598	6238	Cbr-csn-2		CBG22097
gi|268562435	0.946237	0.00406929	0.937562	0.00368074	268562435	6238	Cbr-csn-1		CBG05655
RRRRRgi|268576823	10.8643	0.103449	11.5878	0.100801	268576823	6238	Cbr-csb-1		CBG16004
gi|268565627	1.02802	0.638023	1.22462	0.537809	268565627	6238	Cbr-cpz-1		CBG04105
gi|268536324	0.963829	0.223204	0.928966	0.0875038	268536324	6238	Cbr-cpt-2		CBG06027
gi|309362668	1.21339	0.864519	0.801678	0.562817	309362668				CBG_07886
gi|268565337	1.55597	0.465722	1.41906	0.511813	268565337	6238	Cbr-cps-6		CBG04002
gi|309361076	0.559758	0.016051	0.515229	0.022968	309361076				CBG_10849
gi|268558600	1.18032	0.732392	1.70608	0.398506	268558600	6238	Cbr-cpr-4		CBG18978
gi|268561110	0.963829	0.489077	0.990832	0.529557	268561110	6238	Cbr-cpn-3		CBG12084
gi|268560858	0.457088	0.310632	0.177011	0.174258	268560858	6238	Cbr-cpl-1		CBG22599
gi|268535550	1.1272	0.790878	1.23595	0.66787	268535550	6238	Cbr-cpin-1		CBG21661
gi|309366158	1.11686	0.434956	0.990832	0.898749	309366158				CBG_00548
gi|268563777	4.52898	0.160854	3.22107	0.204687	268563777	6238	Cbr-cor-1		CBG23796
gi|268574088	1.1695	0.975437	1.22462	0.929055	268574088	6238	Cbr-coq-8		CBG17957
RRRRRgi|309366085	0.0110662	0.0868664	0.102802	0.137256	309366085				CBG_00703
gi|309360551	0.0110662	0.0215185	0.145881	0.128019	309360551				CBG_11984
gi|309371240	1.27057	0.372184	1.57036	0.228674	309371240				CBG_19217
RRRRRgi|268562802	0.149969	0.130256	0.328095	0.216489	268562802	6238	Cbr-coh-3		CBG11863
gi|309357972	1.47231	0.49266	1.40605	0.536163	309357972				CBG_16697
gi|268561168	1.22462	0.392806	1.14815	0.521057	268561168	6238	Cbr-cogc-5		CBG12098
RRRRRgi|268533330	1.03753	0.929093	0.912011	0.866462	268533330	6238	Cbr-cnt-1		CBG21011
gi|309361668	8.62979	0.00779876	12.7057	0.0004396	309361668				CBG_10067
gi|309371369	1.00925	0.532764	0.92045	0.614106	309371369				CBG_09877
gi|309355107	6.60694	0.0430942	6.42688	0.0278326	309355107				CBG_22945
gi|309360386	0.275423	0.189016	0.564937	0.388561	309360386				CBG_12450
gi|268537086	15.417	0.000739135	14.5881	0.000708799	268537086	6238	Cbr-clec-87		CBG03358
gi|309364362	4.61318	0.117659	4.40555	0.0831601	309364362				CBG_04274
gi|309357335	1.08643	0.728676	1.13763	0.610265	309357335				CBG_18065
gi|268572499	1.2942	0.436526	1.22462	0.480469	268572499	6238	Cbr-cku-70		CBG13185
gi|268552377	0.401791	0.0435467	1.00925	0.310283	268552377	6238	Cbr-cif-1		CBG01738
gi|268573068	1.95885	0.790743	1.36773	0.43861	268573068	6238	Cbr-chc-1		CBG09806
gi|268575270	1.10662	0.728293	2.91072	0.325595	268575270	6238	Cbr-cgh-1		CBG09177
gi|268574654	1.1695	0.212054	1.07647	0.275624	268574654	6238	Cbr-cey-4		CBG18298
gi|309355084	1.85353	0.355244	3.0761	0.211812	309355084				CBG_22984
gi|268557530	2.85759	0.0418788	3.56451	0.00507493	268557530	6238	Cbr-cdr-6.2		CBG23482
gi|268573400	0.210863	0.00344689	0.0928966	0.00543105	268573400	6238	Cbr-cdk-1		CBG10007
RRRRRgi|268575352	0.544503	0.0911461	0.57544	0.119057	268575352	6238	Cbr-cdh-3		CBG00038
gi|268571259	3.59749	0.195622	0.205116	0.060955	268571259	6238	Cbr-cdh-12		CBG11734
gi|309358607	0.981748	0.432742	1.11686	0.262281	309358607				CBG_15733
RRRRRgi|268531264	1.69044	0.401811	1.48594	0.487948	268531264	6238	Cbr-cdc-14		CBG02452
gi|268572013	0.855067	0.151695	0.879022	0.37694	268572013	6238	Cbr-cct-6		CBG09073
gi|268574266	0.115878	0.288582	0.654636	0.849109	268574266	6238	Cbr-cct-5		CBG18052
gi|268530258	0.353183	0.0761364	0.672977	0.998664	268530258	6238	Cbr-cct-4		CBG00674
gi|526833674	0.170608	1.27e-05	0.331131	0.000354021	526833674				CBG_21460
gi|309371481	0.207014	0.0052776	0.436516	0.0484538	309371481				CBG_03212
gi|268530324	0.37325	0.452148	0.42462	0.775899	268530324	6238	Cbr-cct-1		CBG00721
gi|268537020	0.862979	0.768879	0.903649	0.592067	268537020	6238	Cbr-ccr-4		CBG03318
gi|268570925	0.912011	0.20498	1.00925	0.770727	268570925	6238	Cbr-cco-2		CBG15765
gi|268532062	1.59956	0.444887	1.52757	0.492266	268532062	6238	Cbr-cchl-1		CBG02944
gi|268564039	1.45881	0.290514	0.258226	0.0390492	268564039	6238	Cbr-ccdc-47		CBG03600
gi|309361624	1.55597	0.453962	1.04713	0.917945	309361624				CBG_09974
gi|268535380	46.1318	0.0645194	7.94328	0.118798	268535380	6238	Cbr-cav-1		CBG15010
gi|268558300	1.39316	0.542673	1.51356	0.478409	268558300	6238	Cbr-cat-4		CBG09642
gi|268558210	0.990832	0.211352	1	0.226945	268558210	6238	Cbr-cash-1		CBG09594
gi|268561156	1.1695	0.670151	0.77983	0.0099412	268561156	6238	Cbr-cas-2		CBG12095
gi|309358326	1.14815	0.0673633	1.10662	0.0810673	309358326				CBG_16251
gi|268559998	1.02802	0.393273	0.855067	0.109011	268559998	6238	Cbr-car-1		CBG07987
gi|309354888	1.02802	0.916874	0.912011	0.825194	309354888				CBG_23429
gi|309360618	1.00925	0.975926	1.00925	0.975716	309360618				CBG_11864
gi|268532152	0.744732	0.164765	0.765597	0.14099	268532152	6238	Cbr-cap-2		CBG03000
gi|268535966	1.22462	0.574643	1.00925	0.956339	268535966	6238	Cbr-cap-1		CBG05812
gi|309366894	0.879022	0.460254	0.366438	0.0755001	309366894				CBG_23895
gi|268532804	1.0666	0.837135	0.903649	0.378326	268532804	6238	Cbr-bub-3		CBG20696
gi|309361608	0.630957	0.056289	0.855067	0.0404838	309361608				CBG_09940
gi|309360617	0.963829	0.0473057	0.751623	0.0567437	309360617				CBG_11862
gi|309363785	1.10662	0.251523	1.05682	0.283219	309363785				CBG_05413
gi|309364268	1.27057	0.148273	0.685488	0.0232086	309364268				CBG_04495
gi|309359001	0.855067	0.771755	0.77983	0.651296	309359001				CBG_14881
gi|268572983	1.0666	0.238143	1.01859	0.651414	268572983	6238	Cbr-ben-1		CBG09754
gi|268580437	1.87068	0.268157	1.97697	0.239613	268580437	6238	Cbr-bcat-1		CBG00050
gi|268574788	1.02802	0.158075	0.972747	0.625274	268574788	6238	Cbr-atx-2		CBG18377
gi|268556916	2.26987	0.202211	2.31206	0.234044	268556916	6238	Cbr-atp-5		CBG23108
gi|268565975	2.75423	0.160398	4.44631	0.0267091	268565975	6238	Cbr-atp-3		CBG12309
gi|268575600	3.25087	0.306358	9.37562	0.00010495	268575600	6238	Cbr-atp-2		CBG21173
gi|268563755	0.990832	0.899124	0.990832	0.912208	268563755	6238	Cbr-atgr-5		CBG22152
gi|309366246	0.990832	0.857227	0.928966	0.680249	309366246				CBG_00454
gi|309363533	1	0.833939	1.09648	0.670269	309363533				CBG_06001
gi|268554202	8.16582	0.140234	10	0.124386	268554202	6238	Cbr-asp-6		CBG11305
gi|309371454	1.1272	0.945978	0.954993	0.827288	309371454				CBG_05258
gi|268567261	16.1436	0.0740848	18.8799	0.0585429	268567261	6238	Cbr-asp-1		CBG20329
gi|268530126	1.15878	0.78614	1.31826	0.596568	268530126	6238	Cbr-asna-1		CBG00595
gi|268579933	1.31826	0.431764	1.99526	0.223442	268579933	6238	Cbr-asg-2		CBG10906
gi|268579125	2.58226	0.0585552	2.77971	0.076553	268579125	6238	Cbr-asb-2		CBG14472
gi|268574226	0.199526	0.196721	0.110662	0.00295374	268574226	6238	Cbr-asb-1		CBG18031
gi|268574074	1.07647	0.465593	1.05682	0.561358	268574074	6238	Cbr-arx-6		CBG17948
gi|268570481	1.0666	0.908914	1.03753	0.837324	268570481	6238	Cbr-arx-4		CBG24192
gi|309371349	0.928966	0.862391	1.02802	0.947411	309371349				CBG_11196
gi|268561116	0.296483	0.00942042	0.77983	0.0539584	268561116	6238	Cbr-ars-2		CBG12085
gi|268534948	1.2942	0.602135	1.01859	0.732587	268534948	6238	Cbr-arl-8		CBG21511
gi|268530056	1.20226	0.89704	1.15878	0.66384	268530056	6238	Cbr-arl-1		CBG00557
gi|268552783	0.613762	0.0229311	2.0893	0.328599	268552783	6238	Cbr-arf-3		CBG17727
gi|309363525	2.07014	0.187541	2.58226	0.0423731	309363525				CBG_06017
gi|268529142	1.48594	0.486782	0.972747	0.973007	268529142	6238	Cbr-aqp-2		CBG00920
gi|268562086	0.972747	0.952192	0.963829	0.952663	268562086	6238	Cbr-app-1		CBG20483
gi|268573098	1.8197	0.134473	1.72187	0.0842274	268573098	6238	Cbr-apb-1		CBG09822
gi|268577015	1.1695	0.124035	1.19124	0.198767	268577015	6238	Cbr-apa-2		CBG16158
gi|268558086	0.444631	0.0399007	0.444631	0.0149638	268558086	6238	Cbr-aos-1		CBG09526
gi|309360725	0.698232	0.538634	0.648634	0.474223	309360725				CBG_11691
gi|268566891	3.25087	0.102502	3.34195	0.104572	268566891	6238	Cbr-anc-1		CBG12190
gi|309354940	1.0666	0.51577	1.1272	0.372027	309354940				CBG_23330
gi|268536662	4.40555	0.374075	1.48594	0.400741	268536662	6238	Cbr-aly-3		CBG06234
gi|268535746	1.2942	0.181736	1.00925	0.905106	268535746	6238	Cbr-aly-1		CBG21775
gi|526834488	1.14815	0.359212	1.09648	0.610455	526834488				CBG_09936
gi|309357830	4.92039	0.152158	2.14783	0.298436	309357830				CBG_17430
gi|268572009	1.94089	0.450047	3.10456	0.0663865	268572009	6238	Cbr-alh-9		CBG09070
gi|268532370	5.49541	0.0517	6.72977	0.000297061	268532370	6238	Cbr-alh-8		CBG03134
gi|268532932	1.22462	0.454319	1.23595	0.15008	268532932	6238	Cbr-alh-7		CBG20774
gi|268534210	2.55859	0.260412	3.19154	0.0954807	268534210	6238	Cbr-alh-6		CBG07110
gi|309356777	0.963829	0.961531	1.07647	0.679791	309356777				CBG_18932
gi|268536246	1.24738	0.744861	2.12814	0.261882	268536246	6238	Cbr-alh-3		CBG05984
gi|309366301	1.19124	0.212251	1.2942	0.133571	309366301				CBG_00074
gi|268575290	2.39883	0.285631	2.10863	0.175695	268575290	6238	Cbr-alh-12		CBG09190
gi|268576212	0.895365	0.567917	2.88403	0.0355622	268576212	6238	Cbr-alh-1		CBG23008
gi|309362899	1.23595	0.731056	1.19124	0.491059	309362899				CBG_07340
gi|309371382	1.90546	0.0558519	1.69044	0.11439	309371382				CBG_09565
gi|268570368	0.946237	0.584701	0.77983	0.157725	268570368	6238	Cbr-air-1.2		CBG24785
gi|309358268	1.20226	0.592138	1.09648	0.669745	309358268				CBG_16346
gi|268579381	1.75388	0.382156	1.1272	0.793611	268579381	6238	Cbr-ags-3		CBG14654
gi|309356569	1.20226	0.458756	0.903649	0.686364	309356569				CBG_19779
gi|268570757	6.25173	0.0107338	4.69894	0.019154	268570757	6238	Cbr-ads-1		CBG15716
gi|268574578	6.36796	0.0469673	7.24436	0.0597666	268574578	6238	Cbr-act-5		CBG18256
gi|309359507	1.43219	0.193128	1.07647	0.899935	309359507				CBG_14783
gi|268532688	1.09648	0.429365	1.08643	0.176131	268532688	6238	Cbr-acs-11		CBG20626
gi|268576106	8.01678	0.00724232	17.0608	1.46e-07	268576106	6238	Cbr-aco-2		CBG22943
gi|268577997	2.01372	0.519107	8.31764	1.21e-06	268577997	6238	Cbr-aco-1		CBG17361
gi|268568050	1.87068	0.740516	10	0.0409062	268568050	6238	Cbr-acdh-1		CBG12644
gi|309364584	2.55859	0.256152	1.08643	0.889723	309364584				CBG_04085
RRRRRgi|268537150	0.879022	0.299546	0.751623	0.12243	268537150	6238	Cbr-abt-1		CBG03394
gi|268531650	1.58489	0.396824	1.11686	0.997555	268531650	6238	Cbr-abcx-1		CBG02686
gi|268575492	0.963829	0.866679	1.00925	0.60686	268575492	6238	Cbr-abcf-3		CBG21100
gi|309355938	1.13763	0.963839	2.88403	0.286269	309355938				CBG_21198
gi|309362286	1.39316	0.546881	3.90841	0.28858	309362286				CBG_08583
RRRRRgi|309355077	0.981748	0.990929	1.01859	0.960425	309355077				CBG_22999
gi|268576198	3.90841	0.219968	5.86138	0.119256	268576198	6238	Cbr-abce-1		CBG22999
RRRRRgi|268567428	1.40605	0.538528	1.5417	0.464157	268567428	6238	Cbr-aap-1		CBG10815
gi|309358328	1.04713	0.681042	1.01859	0.779572	309358328				CBG_16249
gi|309358071	1.59956	0.569777	1.99526	0.0387312	309358071				CBG_27847
gi|309364028	1.38038	0.55223	0.679204	0.507995	309364028				CBG_27765
gi|309359492	1.04713	0.907785	0.928966	0.902359	309359492				CBG_27751
gi|309359152	0.296483	0.00697776	0.704693	0.0209173	309359152				CBG_27636
RRRRRgi|309357719	0.809096	0.762923	1	0.789149	309357719				CBG_27570
gi|309356318	1.1695	0.247432	0.990832	0.775185	309356318				CBG_27386
gi|309363683	0.175388	0.141315	0.293765	0.198498	309363683				CBG_27318
gi|309364162	15.8489	1.02e-07	7.44732	0.00976457	309364162				CBG_27247
gi|309360793	0.824138	0.203735	0.895365	0.254136	309360793				CBG_27216
gi|309361902	1.59956	0.450283	1.13763	0.989895	309361902				CBG_27112
gi|309361796	5.91562	0.0310845	3.69828	0.147822	309361796				CBG_27079
RRRRRgi|309361385	0.496592	0.327857	0.679204	0.513616	309361385				CBG_26956
RRRRRgi|309357234	1.61436	0.378683	1.43219	0.372503	309357234				CBG_26923
gi|309360918	0.648634	0.0690007	0.666807	0.0850532	309360918				CBG_26884
gi|309362584	1.36773	0.561651	0.801678	0.678761	309362584				CBG_26561
gi|309356529	13.9316	0.0937858	4.01791	0.174617	309356529				CBG_26429
RRRRRgi|309364682	1.2942	0.622215	0.751623	0.607936	309364682				CBG_26119
gi|309363094	0.990832	0.990534	0.990832	0.992726	309363094				CBG_26009
gi|309357453	1	0.924917	1.02802	0.665721	309357453				CBG_25999
gi|309361561	0.963829	0.798829	0.855067	0.298705	309361561				CBG_25885
RRRRRgi|309362640	0.608135	0.42853	0.787046	0.659674	309362640				CBG_25708
gi|309357570	5.7544	0.139338	0.0194089	0.0696925	309357570				CBG_25693
gi|309360280	1.19124	0.00435096	1.04713	0.00404298	309360280				CBG_25377
gi|309362442	2.14783	0.299319	1.95885	0.332254	309362442				CBG_25319
gi|309355459	1.48594	0.49232	1.20226	0.70831	309355459				CBG_25184
gi|309371531	1.90546	0.238517	0.0737904	0.095028	309371531				CBG_24701
gi|309366618	1.5417	0.46332	1.30617	0.611956	309366618				CBG_24579
gi|309366645	1.1695	0.750429	1.44544	0.514471	309366645				CBG_24512
gi|309366752	0.630957	0.412017	0.809096	0.628906	309366752				CBG_24237
gi|309366769	1.1272	0.92218	1.15878	0.757843	309366769				CBG_24187
gi|309366780	0.515229	0.186087	0.248886	0.0416756	309366780				CBG_24181
gi|526830012	1.0666	0.396876	1.08643	0.305531	526830012				CBG_23745
gi|309366995	1.18032	0.660459	1.1272	0.736687	309366995				CBG_23668
gi|309354851	1.18032	0.305869	1.2942	0.241746	309354851				CBG_23538
gi|309354885	0.990832	0.999381	1.1272	0.773483	309354885				CBG_23435
gi|309354941	0.870964	0.799191	0.981748	0.988548	309354941				CBG_23328
gi|309354964	0.15417	0.133121	0.293765	0.200755	309354964				CBG_23277
RRRRRgi|309355024	6.91831	0.123684	3.40408	0.183007	309355024				CBG_23128
gi|309355034	16.1436	0.0890495	4.57088	0.160499	309355034				CBG_23106
gi|309355086	0.847227	0.149273	0.887156	0.282739	309355086				CBG_22980
gi|309355118	1.52757	0.826065	2.03236	0.143337	309355118				CBG_22810
gi|309355199	0.895365	0.669198	1.09648	0.6478	309355199				CBG_22730
RRRRRgi|309355266	0.322107	0.212685	0.369828	0.240292	309355266				CBG_22598
gi|309355299	0.625173	0.446791	0.963829	0.958679	309355299				CBG_22536
gi|309355317	1.08643	0.487831	1.05682	0.504337	309355317				CBG_22474
gi|309355341	1.22462	0.682166	1.34276	0.576399	309355341				CBG_22463
gi|309355482	1.01859	0.453284	0.794328	0.156054	309355482				CBG_22213
gi|309355430	3.83707	0.913238	6.66807	0.0667919	309355430				CBG_22093
gi|309355416	1.88799	0.347762	2.01372	0.319456	309355416				CBG_22064
gi|526828494	0.912011	0.0329248	1.01859	0.131961	526828494				CBG_21944
gi|309355693	0.937562	0.353403	0.981748	0.567585	309355693				CBG_21666
gi|309355697	2.1677	0.903854	5.86138	4.62e-05	309355697				CBG_21657
gi|309355765	2.0893	0.0902733	2.208	0.0813725	309355765				CBG_21624
gi|309355719	1.1695	0.804695	0.895365	0.734146	309355719				CBG_21525
RRRRRgi|309355820	1.10662	0.593066	0.765597	0.264255	309355820				CBG_21388
gi|309355882	3.87258	0.0588408	1.20226	0.747173	309355882				CBG_21291
gi|309355911	0.990832	0.568538	0.887156	0.0776097	309355911				CBG_21240
gi|309355932	5.91562	0.136509	2.65461	0.242405	309355932				CBG_21212
gi|309355934	0.937562	0.55662	0.946237	0.496375	309355934				CBG_21210
gi|309355942	0.133045	0.0493448	0.356451	0.164309	309355942				CBG_21192
gi|309355987	0.937562	0.844578	0.928966	0.622461	309355987				CBG_21101
gi|309356157	1.25892	0.135719	1.1272	0.297261	309356157				CBG_20916
gi|309356153	19.7697	0.0830117	2.26987	0.285024	309356153				CBG_20907
gi|309356152	1.35519	0.00237232	1.18032	0.00319803	309356152				CBG_20906
gi|309356147	0.60256	0.422695	0.954993	0.940123	309356147				CBG_20896
gi|309356097	1.5417	0.463271	0.937562	0.903841	309356097				CBG_20779
gi|309356094	1.27057	0.26202	1.43219	0.156523	309356094				CBG_20766
gi|309356092	1.70608	0.399736	0.534564	0.359934	309356092				CBG_20763
gi|309356078	1.07647	0.382145	1.08643	0.306588	309356078				CBG_20734
gi|309356044	1.11686	0.804281	0.847227	0.751671	309356044				CBG_20663
gi|309356263	0.313329	0.2178	0.751623	0.574289	309356263				CBG_20511
gi|309356306	34.3558	0.000921259	17.0608	0.00111892	309356306				CBG_20414
gi|309356340	0.77983	0.823115	0.636796	0.676929	309356340				CBG_20283
gi|309356400	1.36773	0.561868	1.1695	0.743875	309356400				CBG_20163
gi|309356548	1.04713	0.688719	0.954993	0.616715	309356548				CBG_20114
RRRRRgi|309356435	1.5417	0.462149	1.67494	0.408236	309356435				CBG_19845
gi|309371229	0.946237	0.987158	1.04713	0.81494	309371229				CBG_19844
gi|309356555	1	0.981153	0.83946	0.597273	309356555				CBG_19804
gi|309356566	1.22462	0.390463	0.794328	0.952683	309356566				CBG_19783
RRRRRgi|309356593	1.95885	0.333601	2.01372	0.320321	309356593				CBG_19737
gi|309356595	0.787046	0.238106	0.717794	0.122891	309356595				CBG_19734
gi|309356609	2.208	0.0029446	1.45881	0.0347233	309356609				CBG_19716
gi|309356612	1.30617	0.356091	1.18032	0.478316	309356612				CBG_19712
gi|309356642	0.765597	0.402859	0.544503	0.0493078	309356642				CBG_19693
gi|309356703	2.0893	0.103437	2.37684	0.112192	309356703				CBG_19592
gi|309357008	0.981748	0.4935	1	0.522566	309357008				CBG_19359
gi|309356984	1.49969	0.484825	1.47231	0.498972	309356984				CBG_19297
gi|309356983	1.01859	0.955499	0.954993	0.938717	309356983				CBG_19294
gi|309356890	0.794328	0.670078	1.40605	0.532382	309356890				CBG_19118
gi|309356877	1.51356	0.476452	1.34276	0.579329	309356877				CBG_19103
gi|309356766	0.636796	0.462625	0.794328	0.667279	309356766				CBG_18920
gi|309357125	1.31826	0.260435	1.21339	0.380158	309357125				CBG_18762
gi|309357144	1.13763	0.782921	0.847227	0.759066	309357144				CBG_18701
gi|309357219	1.38038	0.549424	1.28233	0.627104	309357219				CBG_18550
RRRRRgi|309357226	0.928966	0.901235	1.02802	0.940239	309357226				CBG_18514
gi|309357491	0.824138	0.715306	0.787046	0.664515	309357491				CBG_18388
gi|309357473	0.847227	0.567431	0.436516	0.107736	309357473				CBG_18356
gi|309357454	1.95885	0.330458	1.34276	0.586714	309357454				CBG_18312
gi|309357432	0.963829	0.297193	0.981748	0.974834	309357432				CBG_18265
gi|309357409	1.28233	0.295002	1.41906	0.209899	309357409				CBG_18218
gi|309357402	1.24738	0.532077	1.22462	0.635363	309357402				CBG_18202
RRRRRgi|309357399	0.164437	0.133325	0.325087	0.214815	309357399				CBG_18192
RRRRRgi|309357366	0.937562	0.908937	1.23595	0.668859	309357366				CBG_18119
gi|309357336	1.59956	0.438844	1.07647	0.867226	309357336				CBG_18067
gi|309357326	0.981748	0.800154	0.928966	0.205603	309357326				CBG_18043
gi|309357509	1.08643	0.641212	1.03753	0.801438	309357509				CBG_17880
gi|309357542	1.51356	0.474987	1.22462	0.682321	309357542				CBG_17809
gi|309357610	1.04713	0.892482	0.928966	0.869239	309357610				CBG_17691
gi|309357611	2.10863	0.152092	2.26987	0.0951606	309357611				CBG_17687
gi|309357707	1.6293	0.421739	1.36773	0.564115	309357707				CBG_17584
gi|309357760	1.25892	0.601349	0.937562	0.892659	309357760				CBG_17303
gi|309357866	1.05682	0.548659	1.02802	0.797373	309357866				CBG_17217
gi|309357940	0.737904	0.486911	0.390841	0.0778305	309357940				CBG_17038
gi|309357964	0.698232	0.727866	2.12814	0.461354	309357964				CBG_16947
gi|309357962	1.15878	0.756137	0.928966	0.895804	309357962				CBG_16940
gi|309358084	1	0.98193	0.972747	0.814913	309358084				CBG_16916
gi|309358072	0.937562	0.916161	0.597035	0.42047	309358072				CBG_16898
gi|309358036	1.1695	0.750878	1.39316	0.541488	309358036				CBG_16818
RRRRRgi|309358033	1.09648	0.834962	1	0.992081	309358033				CBG_16813
gi|309358004	1.95885	0.325441	1.5417	0.459726	309358004				CBG_16761
gi|309357975	1.02802	0.34	1.07647	0.11332	309357975				CBG_16703
gi|309358205	0.862979	0.784424	0.559758	0.381454	309358205				CBG_16678
gi|309358167	1.78649	0.647376	2.93765	0.592897	309358167				CBG_16623
gi|309371267	2.88403	0.209694	1.70608	0.379474	309371267				CBG_16570
gi|309358140	0.642688	0.444858	0.809096	0.612487	309358140				CBG_16566
gi|309371265	0.990832	0.997476	0.954993	0.920064	309371265				CBG_16520
gi|309358262	1.64437	0.384605	1.52757	0.434211	309358262				CBG_16364
gi|309358434	0.248886	0.175458	0.346737	0.227918	309358434				CBG_16014
RRRRRgi|309358434	1.00925	0.896729	0.963829	0.973675	309358434				CBG_16014
gi|309358544	0.356451	0.160695	0.0731139	0.147945	309358544				CBG_15819
gi|309358546	0.887156	0.281512	0.83946	0.174767	309358546				CBG_15811
RRRRRgi|309358546	0.157036	0.133121	0.299226	0.200755	309358546				CBG_15811
gi|309358549	0.870964	0.801946	1.5417	0.464456	309358549				CBG_15805
gi|309358626	5.01187	0.960484	10.3753	0.132798	309358626				CBG_15770
gi|309358593	0.432514	0.280164	0.549541	0.37119	309358593				CBG_15708
gi|309358579	1.52757	0.466372	1.47231	0.495456	309358579				CBG_15687
gi|309371276	0.903649	0.512062	1.27057	0.297535	309371276				CBG_15647
gi|309358660	0.672977	0.502172	0.912011	0.867092	309358660				CBG_15627
gi|309358764	1.03753	0.919502	2.24905	0.284349	309358764				CBG_15422
gi|309358827	0.519996	0.267711	0.691831	0.3862	309358827				CBG_15291
RRRRRgi|309358827	0.731139	0.581577	0.887156	0.821237	309358827				CBG_15291
gi|309358832	0.608135	0.355905	0.887156	0.780387	309358832				CBG_15282
gi|309358868	0.816582	0.168086	0.83946	0.226178	309358868				CBG_15205
gi|309358906	1.51356	0.233053	1.75388	0.188536	309358906				CBG_15142
gi|309358929	0.887156	0.770591	0.92045	0.843768	309358929				CBG_15108
gi|309358987	2.29087	0.376274	2.96483	0.132235	309358987				CBG_15103
gi|309358985	1.23595	0.256694	1.35519	0.101132	309358985				CBG_15101
gi|309358951	1.36773	0.636831	1.04713	0.792867	309358951				CBG_15031
gi|309359057	0.990832	0.983384	0.946237	0.263848	309359057				CBG_14967
gi|309359036	6.60694	0.130264	1.47231	0.502047	309359036				CBG_14942
gi|309359029	1.03753	0.930538	1.01859	0.955417	309359029				CBG_14933
RRRRRgi|309359010	1.23595	0.672608	1.44544	0.514397	309359010				CBG_14896
gi|309359433	1.6293	0.424333	1.1272	0.796749	309359433				CBG_14660
RRRRRgi|309359427	0.937562	0.824251	1.1272	0.642243	309359427				CBG_14649
gi|309359189	0.847227	0.757648	1.14815	0.770871	309359189				CBG_14239
gi|309359114	0.963829	0.962522	2.80543	0.230015	309359114				CBG_14099
gi|309359095	3.87258	0.122409	4.05509	0.165093	309359095				CBG_14054
gi|309359556	1.33045	0.483262	1.10662	0.750505	309359556				CBG_13969
gi|309359569	1.15878	0.280877	1.0666	0.593144	309359569				CBG_13944
gi|309359570	0.972747	0.744806	1.02802	0.957688	309359570				CBG_13942
gi|309359578	0.990832	0.905419	1.00925	0.965729	309359578				CBG_13933
gi|309359607	1.11686	0.765021	1	0.976258	309359607				CBG_13873
RRRRRgi|309359709	0.751623	0.611839	0.787046	0.661799	309359709				CBG_13852
gi|309359700	1.2942	0.592269	0.946237	0.887502	309359700				CBG_13832
gi|309359695	0.218776	0.161315	0.322107	0.213434	309359695				CBG_13818
gi|309359671	2.65461	0.237634	1.78649	0.245846	309359671				CBG_13776
gi|309359638	1.30617	0.59258	1.04713	0.91325	309359638				CBG_13707
gi|309359617	4.52898	0.126884	2.85759	0.174183	309359617				CBG_13657
RRRRRgi|309359736	0.847227	0.638789	0.608135	0.287616	309359736				CBG_13640
gi|309359793	0.123595	2.26e-05	0.496592	4.09e-05	309359793				CBG_13484
RRRRRgi|309359816	1.64437	0.183312	2.10863	0.132521	309359816				CBG_13435
RRRRRgi|309359864	0.413047	0.270505	0.524808	0.352717	309359864				CBG_13354
gi|309359868	0.990832	0.960071	0.928966	0.344779	309359868				CBG_13344
gi|309359957	0.870964	0.709512	0.862979	0.712863	309359957				CBG_13320
gi|309359952	1	0.888383	1.03753	0.524821	309359952				CBG_13310
RRRRRgi|309359880	1.64437	0.420223	1.75388	0.383558	309359880				CBG_13171
RRRRRgi|309359992	1.40605	0.539008	1.13763	0.785311	309359992				CBG_13113
gi|309359980	0.981748	0.903671	0.954993	0.864291	309359980				CBG_13088
gi|309360075	1.09648	0.832612	1.34276	0.57693	309360075				CBG_13058
RRRRRgi|309360281	1.03753	0.929921	1	0.979034	309360281				CBG_12854
gi|309360269	1.69044	0.333372	1.33045	0.505153	309360269				CBG_12830
gi|309360266	1.11686	0.60574	1.05682	0.778635	309360266				CBG_12821
gi|309360261	0.92045	0.47746	1.05682	0.687439	309360261				CBG_12802
gi|309360245	1.14815	0.668878	1.0666	0.552189	309360245				CBG_12765
gi|309360196	0.496592	0.327425	0.724436	0.568303	309360196				CBG_12667
gi|309360135	1.00925	0.904866	0.912011	0.697895	309360135				CBG_12532
gi|309360113	1.1695	0.74521	1.1272	0.796524	309360113				CBG_12487
gi|309360389	1.43219	0.462923	1.52757	0.44385	309360389				CBG_12454
gi|309360354	1.64437	0.00452617	5.59758	0.00270841	309360354				CBG_12391
gi|309360325	0.937562	0.835609	0.887156	0.742389	309360325				CBG_12339
gi|309371322	1.36773	0.423479	1.10662	0.754975	309371322				CBG_12328
gi|309360309	0.870964	0.359699	1.01859	0.714446	309360309				CBG_12313
gi|309360431	2.05116	0.0178902	1.52757	0.118277	309360431				CBG_12231
gi|309360557	1.23595	0.675262	0.990832	0.996915	309360557				CBG_12001
gi|309360547	1.02802	0.876726	0.990832	0.933687	309360547				CBG_11979
gi|309360545	1.33045	0.392669	1.0666	0.958728	309360545				CBG_11977
gi|309360632	1.27057	0.454821	1.22462	0.507649	309360632				CBG_11883
gi|309360708	1.25892	0.573098	1.10662	0.772771	309360708				CBG_11722
RRRRRgi|309360723	0.554626	0.379746	0.648634	0.477949	309360723				CBG_11693
gi|309360735	0.954993	0.81408	0.855067	0.426856	309360735				CBG_11637
gi|309360804	1.10662	0.190467	1.05682	0.274196	309360804				CBG_11523
gi|309360807	4.7863	0.0832961	5.19996	0.083464	309360807				CBG_11519
gi|309360868	5.05825	0.00422854	4.83059	0.00533997	309360868				CBG_11408
RRRRRgi|309361022	0.912011	0.498615	0.990832	0.664678	309361022				CBG_11240
gi|309361020	0.134276	0.123297	0.870964	0.802131	309361020				CBG_11238
gi|309360979	1.08643	0.806751	1.10662	0.79652	309360979				CBG_11153
gi|309360968	0.544503	0.464322	0.613762	0.45237	309360968				CBG_11134
gi|309361093	1.19124	0.00196266	1.07647	0.00184753	309361093				CBG_10876
gi|309361234	2.01372	0.321581	1.77011	0.378684	309361234				CBG_10732
gi|309361421	0.060256	0.00396422	0.111686	1.69e-06	309361421				CBG_10339
gi|309361674	1	0.831565	1	0.892146	309361674				CBG_10075
gi|309361631	36.3078	0.19725	12.7057	0.442513	309361631				CBG_09990
gi|309361583	1.52757	0.0513944	1.69044	0.0270124	309361583				CBG_09901
gi|309361581	0.981748	0.672203	1	0.780113	309361581				CBG_09896
gi|309361569	1.02802	0.939362	1.44544	0.514975	309361569				CBG_09880
RRRRRgi|309361560	1.09648	0.83311	0.903649	0.855522	309361560				CBG_09865
gi|309361766	0.685488	0.508793	0.465586	0.109	309361766				CBG_09629
gi|309361802	0.83946	0.982507	0.816582	0.95738	309361802				CBG_09562
gi|309361834	0.319154	0.222513	0.981748	0.888409	309361834				CBG_09492
gi|309361917	2.22844	0.23517	5.19996	0.0472429	309361917				CBG_09336
gi|309361925	1.44544	0.106414	2.01372	0.00270923	309361925				CBG_09322
RRRRRgi|309361954	0.285759	0.194603	0.496592	0.326452	309361954				CBG_09283
gi|555287115	0.580764	0.40242	0.630957	0.45305	555287115				CBG_09197
gi|309362005	1.20226	0.237932	1.1272	0.42472	309362005				CBG_09139
gi|309362003	0.299226	0.0489259	0.529663	0.253868	309362003				CBG_09135
gi|309371390	2.67917	0.828801	6.42688	0.0279877	309371390				CBG_09115
gi|309362069	1.00925	0.805339	1.04713	0.645255	309362069				CBG_09045
RRRRRgi|309362069	0.387258	0.250819	0.619441	0.441088	309362069				CBG_09045
gi|309362101	1.02802	0.667838	0.92045	0.831608	309362101				CBG_08977
gi|309362177	1.19124	0.706936	2.14783	0.322932	309362177				CBG_08829
gi|309362199	6.0256	0.00922225	6.48634	5.19e-06	309362199				CBG_08717
gi|309362308	1.02802	0.736017	1.00925	0.878985	309362308				CBG_08524
gi|309362339	1.09648	0.0158838	1.07647	0.0161581	309362339				CBG_08491
gi|309362415	0.57544	0.266255	0.461318	0.0884656	309362415				CBG_08415
gi|309362385	0.887156	0.459793	0.42462	0.0283055	309362385				CBG_08359
gi|309362352	1.14815	0.331455	0.57544	0.240118	309362352				CBG_08287
gi|309371410	2.05116	0.519801	6.79204	0.000534128	309371410				CBG_08279
gi|309362440	0.928966	0.808679	0.597035	0.181705	309362440				CBG_08228
gi|309362543	1.23595	0.391569	2.208	0.0255055	309362543				CBG_08162
RRRRRgi|309362540	0.222843	0.162951	0.390841	0.252969	309362540				CBG_08159
gi|309362569	4.7863	0.0388284	5.86138	0.021904	309362569				CBG_07943
gi|309362726	1.64437	0.0555123	3.49945	7.37e-06	309362726				CBG_07699
gi|309363002	0.879022	0.639637	0.928966	0.622836	309363002				CBG_07140
gi|309363062	1.15878	0.761303	1.24738	0.661174	309363062				CBG_07011
RRRRRgi|309363068	0.349945	0.228547	0.401791	0.259636	309363068				CBG_06998
gi|309363087	2.77971	0.0335444	2.35505	0.0358519	309363087				CBG_06958
gi|309363145	1.15878	0.452465	1.03753	0.777631	309363145				CBG_06931
RRRRRgi|309363141	1.11686	0.814544	0.972747	0.966366	309363141				CBG_06925
RRRRRgi|309363137	1.8197	0.247151	2.85759	0.189654	309363137				CBG_06911
gi|309363125	2.29087	0.327081	1.15878	0.978786	309363125				CBG_06885
gi|309363361	1.00925	0.480903	1.08643	0.245067	309363361				CBG_06721
gi|309371425	1.6293	0.424708	2.39883	0.264919	309371425				CBG_06643
RRRRRgi|309363290	0.390841	0.253376	0.49204	0.323341	309363290				CBG_06594
gi|309363260	1.21339	0.692034	1.59956	0.437926	309363260				CBG_06510
gi|309363233	1.02802	0.904634	0.954993	0.723936	309363233				CBG_06449
[truncated: 648 more rows]
