# Supplementary material for: Comparative proteome analysis between C. briggsae embryos and larvae reveals a role of chromatin modification proteins in embryonic cell division
Source: Sci Rep. 2017 Jun 27;7:4296. doi: 10.1038/s41598-017-04533-8 (PMC5487359; doi:10.1038/s41598-017-04533-8)
Supplement: Supplementary file 3 — Supplementary Table 3 [file 41598_2017_4533_MOESM3_ESM.xls]

## Sheet: Sheet1
Table S3. List of proteins spefically identified by iTRAQ compared to SILAC
orthologous c.elegans ID	c.briggsae	c.briggsae ID	c.briggsae	L1 rep1	L1 rep2	L1 rep3	L4 rep1	L4 rep2	L4 rep3
WBGene00000019	CBG03394	WBGene00026264	Cbr-abt-1	NA	NA	0.879022	NA	NA	0.751623
WBGene00000021	CBG10112	WBGene00031585		NA	0.92045	NA	NA	1.10662	NA
WBGene00000063	CBG18256	WBGene00037707	Cbr-act-5	11.1686	11.5878	6.36796	14.8594	11.5878	7.24436
WBGene00000066	CBG14574	WBGene00035024		6.48634	6.48634	8.16582	10.3753	12.0226	16.7494
WBGene00000075	CBG16796	WBGene00036634	Cbr-adm-4	NA	1.27057	NA	NA	1.23595	NA
WBGene00000079	CBG19440	WBGene00038662	Cbr-adr-1	1.1272	1.27057	1.95885	1.0666	1.09648	1.36773
WBGene00000080	CBG24155	WBGene00042332	Cbr-adr-2	1.25892	1.1695	NA	1.28233	1.65959	NA
WBGene00000092	CBG14654	WBGene00035082	Cbr-ags-3	NA	NA	1.75388	NA	NA	1.1272
WBGene00000098	CBG24785	WBGene00042822	Cbr-air-1.2	0.954993	0.559758	0.946237	0.862979	0.390841	0.77983
WBGene00000102	CBG09565	WBGene00031128	Cbr-akt-1	2.26987	4.87529	1.90546	1.83654	3.49945	1.69044
WBGene00000120	CBG21775	WBGene00040468	Cbr-aly-1	0.972747	1.34276	1.2942	0.744732	0.954993	1.00925
WBGene00000158	CBG08748	WBGene00030486	Cbr-apg-1	0.92045	1.44544	NA	1.00925	1.7378	NA
WBGene00000170	CBG00920	WBGene00024232	Cbr-aqp-2	NA	NA	1.48594	NA	NA	0.972747
WBGene00000181	CBG06017	WBGene00028363	Cbr-ard-1	2.03236	2.10863	2.07014	2.72898	5.24808	2.58226
WBGene00000182	CBG09004	WBGene00030680	Cbr-arf-1.2	1.02802	1.09648	1.07647	0.990832	1.04713	1.04713
WBGene00000187	CBG00557	WBGene00023932	Cbr-arl-1	1.78649	1.83654	1.20226	1.02802	1.03753	1.15878
WBGene00000192	CBG21511	WBGene00040259	Cbr-arl-8	1.19124	1.11686	1.2942	1.09648	1.07647	1.01859
WBGene00000199	CBG04224	WBGene00026942	Cbr-arx-1	1.04713	1.19124	1.80302	0.981748	1.23595	1.47231
WBGene00000204	CBG17948	WBGene00037451	Cbr-arx-6	1.57036	1.10662	1.07647	1.5417	1.07647	1.05682
WBGene00000214	CBG20329	WBGene00039339	Cbr-asp-1	7.44732	11.4815	16.1436	8.79023	17.7011	18.8799
WBGene00000228	CBG23504	WBGene00041850	Cbr-atn-1	0.47863	NA	NA	0.613762	NA	NA
WBGene00000228	CBG23504	WBGene00041850	Cbr-atn-1	NA	0.912011	NA	NA	0.744732	NA
WBGene00000230	CBG12309	WBGene00033275	Cbr-atp-3	2.0893	8.31764	2.75423	2.26987	5.86138	4.44631
WBGene00000230	CBG12309	WBGene00033275	Cbr-atp-3	0.190546	NA	NA	0.296483	NA	NA
WBGene00000259	CBG02612	WBGene00025634	Cbr-bpl-1	NA	0.847227	NA	NA	1.07647	NA
WBGene00000275	CBG09940	WBGene00031436	Cbr-bub-1	1.13763	0.824138	0.630957	0.912011	1.08643	0.855067
WBGene00000283	CBG10955	WBGene00032185	Cbr-cah-5	1.44544	NA	NA	1.34276	NA	NA
WBGene00000369	CBG13320	WBGene00034099		NA	0.801678	0.870964	NA	0.895365	0.862979
WBGene00000375	CBG02418	WBGene00025477	Cbr-cyp-44A1	1.51356	1.0666	1.0666	1.25892	0.816582	0.847227
WBGene00000378	CBG03212	WBGene00026114	Cbr-cct-2	0.57544	0.205116	0.207014	1	0.751623	0.436516
WBGene00000383	CBG02452	WBGene00025501	Cbr-cdc-14	NA	NA	1.69044	NA	NA	1.48594
WBGene00000387	CBG06594	WBGene00028843		NA	NA	0.390841	NA	NA	0.49204
WBGene00000395	CBG00038	WBGene00023547	Cbr-cdh-3	1.28233	0.981748	0.544503	1.61436	0.981748	0.57544
WBGene00000410	CBG20416	WBGene00039400	Cbr-cdk-9	1.08643	NA	NA	0.963829	NA	NA
WBGene00000424	CBG15031	WBGene00035383		2.0893	1.49969	1.36773	1.27057	1.1695	1.04713
WBGene00000448	CBG22984	WBGene00041422	Cbr-pros-1	NA	NA	1.85353	NA	NA	3.0761
WBGene00000482	CBG09312	WBGene00030916	Cbr-let-418	0.597035	1.08643	0.630957	0.143219	0.879022	0.145881
WBGene00000485	CBG12193	WBGene00033180	Cbr-dhc-1	1.22462	1.25892	1.25892	1.35519	1.38038	1.33045
WBGene00000485	CBG12193	WBGene00033180	Cbr-dhc-1	NA	NA	7.51623	NA	NA	4.40555
WBGene00000513	CBG25969	WBGene00087383		1.0666	NA	NA	1.02802	NA	NA
WBGene00000519	CBG13185	WBGene00033985	Cbr-cku-70	1.83654	1.44544	1.2942	1.5417	1.23595	1.22462
WBGene00000542	CBG22945	WBGene00041391	Cbr-clp-1	4.2462	6.19441	6.60694	3.63078	4.69894	6.42688
WBGene00000544	CBG13923	WBGene00034602	Cbr-clp-7	1.23595	NA	NA	1.25892	NA	NA
WBGene00000549	CBG09877	WBGene00031391	Cbr-cls-2	1.0666	0.990832	1.00925	1.03753	0.963829	0.92045
WBGene00000549	CBG25885	WBGene00087299		0.608135	16.1436	0.963829	0.685488	8.09096	0.855067
WBGene00000564	CBG24619	WBGene00042688	Cbr-cnk-1	1.39316	NA	NA	1.27057	NA	NA
WBGene00000565	CBG21011	WBGene00039897	Cbr-cnt-1	NA	NA	1.03753	NA	NA	0.912011
WBGene00000566	CBG18339	WBGene00037782	Cbr-cnt-2	0.0660693	NA	NA	0.172187	NA	NA
WBGene00000591	CBG16697	WBGene00036571	Cbr-coh-1	NA	NA	1.47231	NA	NA	1.40605
WBGene00000592	CBG11863	WBGene00032905	Cbr-coh-4	NA	NA	0.149969	NA	NA	0.328095
WBGene00000594	CBG24927	WBGene00042923		1.23595	0.831764	1.39316	2.01372	1.25892	2.1677
WBGene00000612	CBG11984	WBGene00033001	Cbr-col-51	NA	NA	0.0110662	NA	NA	0.145881
WBGene00000653	CBG00703	WBGene00024053	Cbr-col-77	NA	NA	0.0110662	NA	NA	0.102802
WBGene00000664	CBG17995	WBGene00037494	Cbr-col-89	4.7863	NA	NA	7.17794	NA	NA
WBGene00000667	CBG18259	WBGene00037710		1.33045	NA	NA	1.39316	NA	NA
WBGene00000718	CBG19217	WBGene00038475	Cbr-col-145	NA	3.69828	1.27057	NA	5.59758	1.57036
WBGene00000764	CBG11975	WBGene00032992	Cbr-coq-4.2	1.55597	1.33045	NA	1.88799	1.22462	NA
WBGene00000766	CBG19254	WBGene00038510	Cbr-coq-6	NA	1.28233	NA	NA	1.28233	NA
WBGene00000767	CBG17957	WBGene00037458	Cbr-coq-8	NA	3.87258	1.1695	NA	0.0141906	1.22462
WBGene00000775	CBG21661	WBGene00040367	Cbr-cpin-1	NA	NA	1.1272	NA	NA	1.23595
WBGene00000787	CBG04002	WBGene00026754	Cbr-cps-6	1.22462	1.04713	1.55597	1.20226	1.20226	1.41906
WBGene00000803	CBG16004	WBGene00036087	Cbr-csb-1	NA	NA	10.8643	NA	NA	11.5878
WBGene00000815	CBG01662	WBGene00024865	Cbr-csn-3	0.972747	NA	NA	1.07647	NA	NA
WBGene00000822	CBG07571	WBGene00029568	Cbr-csq-1	0.903649	NA	2.0893	1.2942	NA	1.94089
WBGene00000830	CBG20807	WBGene00039724	Cbr-ctl-2	5.97035	6.0256	5.64937	4.7863	3.66438	4.05509
WBGene00000830	CBG20805	WBGene00039723	Cbr-ctl-3	NA	0.353183	NA	NA	0.398107	NA
WBGene00000832	CBG14987	WBGene00035352	Cbr-ctn-1	NA	1.18032	NA	NA	1.21339	NA
WBGene00000836	CBG18382	WBGene00037818	Cbr-cul-1	NA	0.83946	0.946237	NA	0.758578	0.751623
WBGene00000836	CBG17038	WBGene00036809		0.544503	0.912011	0.737904	0.356451	0.847227	0.390841
WBGene00000874	CBG09021	WBGene00030692	Cbr-cyk-3	1.88799	NA	NA	1.30617	NA	NA
WBGene00000879	CBG18577	WBGene00037969	Cbr-cyn-3	0.685488	0.809096	0.586138	0.794328	0.870964	0.679204
WBGene00000881	CBG19736	WBGene00038906	Cbr-cyn-5	0.148594	0.0666807	0.203236	1.22462	1.51356	1.24738
WBGene00000896	CBG12659	WBGene00033576	Cbr-dad-1	1.13763	1.19124	NA	1.01859	1.15878	NA
WBGene00000907	CBG23280	WBGene00041664	Cbr-daf-11	NA	NA	0.0679204	NA	NA	0.0359749
WBGene00000913	CBG13540	WBGene00034294	Cbr-daf-18	0.376704	0.20893	0.224906	0.134276	0.109648	0.0787046
WBGene00000915	CBG04560	WBGene00027205	Cbr-daf-21	0.190546	0.121339	0.157036	1.23595	0.809096	0.737904
WBGene00000933	CBG03062	WBGene00026002	Cbr-dap-3	1.48594	44.0555	1.47231	1.33045	8.09096	1.11686
WBGene00000965	CBG12865	WBGene00033736	Cbr-dhs-1	NA	0.457088	0.235505	NA	0.113763	0.122462
WBGene00000976	CBG24129	WBGene00042312	Cbr-dhs-13	1.24738	1.07647	1.05682	1.13763	1.04713	0.981748
WBGene00000981	CBG23100	WBGene00041517	Cbr-dhs-18	1.1695	NA	NA	0.963829	NA	NA
WBGene00000993	CBG15942	WBGene00036041	Cbr-dhs-30	1.13763	NA	1.04713	1.15878	NA	0.981748
WBGene00000996	CBG05908	WBGene00028266	Cbr-dif-1	1.02802	1.22462	NA	1.04713	1.40605	NA
WBGene00001001	CBG13499	WBGene00034256	Cbr-dis-3	1.23595	NA	1.05682	1.19124	NA	1.07647
WBGene00001005	CBG19682	WBGene00038857	Cbr-dlc-1	0.140605	0.363078	0.049204	0.155597	0.398107	0.258226
WBGene00001038	CBG00965	WBGene00024268	Cbr-dnj-20	0.772681	NA	0.972747	0.879022	NA	1.03753
WBGene00001073	CBG18956	WBGene00038252	Cbr-dpy-11	0.737904	NA	1.58489	1.11686	NA	3.31131
WBGene00001075	CBG12754	WBGene00033655	Cbr-dpy-14	1.01859	NA	NA	1.11686	NA	NA
WBGene00001080	CBG05643	WBGene00028049	Cbr-dpy-21	2.0893	4.32514	1.23595	1.19124	2.42103	1.08643
WBGene00001081	CBG01900	WBGene00025069	Cbr-dpy-22	0.57544	NA	NA	1.01859	NA	NA
WBGene00001082	CBG14461	WBGene00034945	Cbr-dpy-23	1.20226	1.77011	1.33045	1.24738	1.47231	1.1695
WBGene00001087	CBG25999	WBGene00087413		0.954993	1.11686	1	1.01859	1.01859	1.02802
WBGene00001127	CBG22059	WBGene00040695	Cbr-dyf-11	NA	6.79204	NA	NA	1.10662	NA
WBGene00001131	CBG15375	WBGene00035667	Cbr-dys-1	NA	NA	1.36773	NA	NA	1.22462
WBGene00001131	CBG15375	WBGene00035667	Cbr-dys-1	0.824138	0.816582	1.13763	0.765597	1.20226	0.772681
WBGene00001131	CBG15371	WBGene00035665		1.99526	NA	NA	1.5417	NA	NA
WBGene00001134	CBG20228	WBGene00039264	Cbr-eat-3	1.24738	1.28233	1.44544	1.33045	1.20226	1.43219
WBGene00001134	CBG20228	WBGene00039264	Cbr-eat-3	0.787046	NA	NA	0.654636	NA	NA
WBGene00001150	CBG12562	WBGene00033493		1.44544	1.48594	1.99526	0.809096	0.685488	0.887156
WBGene00001150	CBG12562	WBGene00033493		NA	NA	0.751623	NA	NA	0.946237
WBGene00001151	CBG06178	WBGene00028488	Cbr-ech-2	NA	1.19124	1.40605	NA	1.1695	1.57036
WBGene00001189	CBG08337	WBGene00030149	Cbr-egl-21	NA	48.7528	NA	NA	22.4905	NA
WBGene00001204	CBG13498	WBGene00034255	Cbr-pax-2	NA	NA	1.1272	NA	NA	1.72187
WBGene00001230	CBG24970	WBGene00042956	Cbr-eif-3.G.2	0.981748	0.981748	1.03753	1.1272	1.43219	1.05682
WBGene00001234	CBG07937	WBGene00029824	Cbr-eif-6	1.65959	1.04713	17.5388	1.33045	0.990832	6.30957
WBGene00001328	CBG04423	WBGene00027093	Cbr-epi-1	2.10863	2.07014	2.53513	1.34276	0.816582	1.49969
WBGene00001393	CBG01791	WBGene00024977	Cbr-fat-1	NA	1.87068	NA	NA	1.31826	NA
WBGene00001405	CBG03817	WBGene00026598	Cbr-fce-1	1.20226	NA	NA	1.18032	NA	NA
WBGene00001432	CBG12786	WBGene00033678	Cbr-fkb-7	0.937562	0.751623	0.903649	0.660694	0.77983	0.751623
WBGene00001475	CBG09454	WBGene00031032	Cbr-fmi-1	NA	1.57036	NA	NA	2.83139	NA
WBGene00001475	CBG09456	WBGene00031034		2.208	99.0832	3.0761	1.90546	99.0832	2.22844
WBGene00001476	CBG04431	WBGene00027099		NA	1.28233	1.31826	NA	1.44544	1.21339
WBGene00001485	CBG12934	WBGene00033796	Cbr-fre-1	0.946237	0.954993	NA	0.963829	1.34276	NA
WBGene00001491	CBG12316	WBGene00033281	Cbr-frm-4	0.239883	NA	NA	0.487529	NA	NA
WBGene00001495	CBG17584	WBGene00037169		NA	NA	1.6293	NA	NA	1.36773
WBGene00001512	CBG15740	WBGene00035885	Cbr-gab-1	NA	3.69828	NA	NA	1.30617	NA
WBGene00001515	CBG14068	WBGene00034696	Cbr-gap-1	NA	NA	0.870964	NA	NA	0.937562
WBGene00001527	CBG03249	WBGene00026143	Cbr-gcs-1	0.990832	NA	NA	0.981748	NA	NA
WBGene00001528	CBG09580	WBGene00031141	Cbr-gcy-6	0.801678	0.83946	NA	0.758578	0.711214	NA
WBGene00001528	CBG11271	WBGene00032412	Cbr-gcy-7	0.539511	NA	NA	0.57544	NA	NA
WBGene00001552	CBG07710	WBGene00029673	Cbr-gcy-36	NA	NA	1.18032	NA	NA	1.58489
WBGene00001575	CBG22463	WBGene00041016		NA	NA	1.22462	NA	NA	1.34276
WBGene00001577	CBG00380	WBGene00023776		NA	1.34276	1.65959	NA	1.31826	1.49969
WBGene00001580	CBG03329	WBGene00026209	Cbr-gex-3	0.524808	NA	0.698232	0.570164	NA	0.758578
WBGene00001590	CBG16940	WBGene00036733		NA	NA	1.15878	NA	NA	0.928966
WBGene00001598	CBG12875	WBGene00033744	Cbr-glh-1	1.8197	0.946237	1.23595	2.33346	1.0666	1.52757
WBGene00001601	CBG12015	WBGene00033030	Cbr-glh-4	NA	NA	0.981748	NA	NA	1
WBGene00001602	CBG14820	WBGene00035212	Cbr-gln-1	2.05116	NA	12.4738	1.36773	NA	0.77983
WBGene00001603	CBG19879	WBGene00039019	Cbr-gln-5	0.331131	0.47863	0.559758	0.125893	0.544503	0.666807
WBGene00001629	CBG24518	WBGene00042613	Cbr-gly-4	NA	9.28966	NA	NA	4.13048	NA
WBGene00001649	CBG07712	WBGene00029675	Cbr-gob-1	1.80302	1.83654	NA	1.90546	1.95885	NA
WBGene00001651	CBG12518	WBGene00033459	Cbr-gon-2	NA	NA	1.00925	NA	NA	0.809096
WBGene00001651	CBG06044	WBGene00028384	Cbr-gtl-1	NA	99.0832	NA	NA	99.0832	NA
WBGene00001653	CBG03398	WBGene00026267	Cbr-gon-4	NA	2.88403	NA	NA	0.159956	NA
WBGene00001670	CBG08544	WBGene00030312	Cbr-gpa-8	0.448745	NA	NA	0.519996	NA	NA
WBGene00001684	CBG14136	WBGene00000333	Cbr-gpd-3.1	16.293	20.5116	11.1686	25.8226	11.272	23.5505
WBGene00001684	CBG14137	WBGene00000332	Cbr-gpd-3.2	0.570164	0.343558	0.724436	4.01791	3.69828	1.75388
WBGene00001688	CBG10100	WBGene00031578	Cbr-gpr-2	2.55859	NA	NA	4.40555	NA	NA
WBGene00001748	CBG00598	WBGene00023971	Cbr-gsp-2	1.77011	2.1677	1.87068	1.80302	2.10863	1.97697
WBGene00001750	CBG03451	WBGene00026315		NA	NA	1.47231	NA	NA	1.35519
WBGene00001758	CBG01286	WBGene00024546	Cbr-gst-10.2	3.83707	3.94457	2.29087	9.0365	8.09096	4.05509
WBGene00001792	CBG18105	WBGene00037589	Cbr-gsto-2	NA	0.879022	NA	NA	0.981748	NA
WBGene00001827	CBG17668	WBGene00037233	Cbr-hcf-1	1.03753	1	1.05682	1.01859	1	1.00925
WBGene00001829	CBG16534	WBGene00036446	Cbr-hcp-2	0.895365	0.809096	0.801678	0.92045	0.731139	0.648634
WBGene00001839	CBG06198	WBGene00028506	Cbr-hdl-1	0.711214	NA	NA	0.591562	NA	NA
WBGene00001839	CBG06198	WBGene00028506	Cbr-hdl-1	1.75388	NA	0.895365	1.33045	NA	0.954993
WBGene00001860	CBG20485	WBGene00039459	Cbr-him-1	1.6293	1.75388	1.00925	0.831764	0.809096	0.946237
WBGene00001898	CBG21627	WBGene00040348	Cbr-his-24	2.67917	3.53183	3.40408	1.92309	1.58489	2.24905
WBGene00001898	CBG21612	WBGene00040335		1.7378	NA	1.90546	1.51356	NA	1.33045
WBGene00001943	CBG20198	WBGene00039239		0.765597	NA	NA	0.685488	NA	NA
WBGene00001945	CBG16863	WBGene00036684	Cbr-his-71	2.58226	NA	NA	2.03236	NA	NA
WBGene00001973	CBG09136	WBGene00030787	Cbr-hmg-4	1.03753	0.990832	1.09648	1.03753	1.0666	1.05682
WBGene00001973	CBG09136	WBGene00030787	Cbr-hmg-4	0.283139	NA	NA	0.0398107	NA	NA
WBGene00001973	CBG04066	WBGene00026812		0.990832	2.77971	0.801678	0.855067	0.226986	0.765597
WBGene00001979	CBG19745	WBGene00038915	Cbr-hmp-2	1.19124	1.07647	0.990832	1.0666	0.981748	0.912011
WBGene00002011	CBG16680	WBGene00036559	Cbr-hsp-12.2	1.34276	2.31206	1.95885	1.24738	1.52757	1.8197
WBGene00002018	CBG19185	WBGene00038448		0.534564	0.57544	0.554626	0.457088	0.444631	0.440555
WBGene00002036	CBG19269	WBGene00038520	Cbr-hum-2	1.07647	1.18032	2.83139	1.15878	1.36773	4.05509
WBGene00002039	CBG02140	WBGene00025248	Cbr-hum-6	NA	0.648634	0.505825	NA	0.990832	0.758578
WBGene00002039	CBG02140	WBGene00025248	Cbr-hum-6	NA	NA	0.903649	NA	NA	1.00925
WBGene00002041	CBG13543	WBGene00034297	Cbr-hum-8	NA	NA	0.340408	NA	NA	0.457088
WBGene00002048	CBG09094	WBGene00030756	Cbr-ida-1	NA	NA	0.981748	NA	NA	1.43219
WBGene00002061	CBG06370	WBGene00028662	Cbr-ife-3	0.912011	0.963829	1.14815	0.824138	0.824138	0.501187
WBGene00002069	CBG03770	WBGene00026561	Cbr-ikb-1	1.19124	8.31764	1.70608	0.981748	0.207014	0.946237
WBGene00002073	CBG24181	WBGene00042351		NA	NA	0.515229	NA	NA	0.248886
WBGene00002073	CBG24181	WBGene00042351		0.824138	0.744732	NA	0.855067	0.862979	NA
WBGene00002076	CBG11089	WBGene00032275	Cbr-imb-2	1.01859	0.946237	0.972747	0.972747	0.946237	0.895365
WBGene00002081	CBG06805	WBGene00029021	Cbr-ina-1	1.28233	NA	1.40605	1.33045	NA	0.895365
WBGene00002083	CBG16478	WBGene00036400	Cbr-inf-1	1.88799	0.972747	1.21339	4.01791	3.98107	4.16869
WBGene00002127	CBG22739	WBGene00041233	Cbr-inx-5	1.70608	NA	NA	1.34276	NA	NA
WBGene00002183	CBG24741	WBGene00042782	Cbr-kat-1	1.08643	0.954993	0.954993	1.03753	0.895365	0.903649
WBGene00002186	CBG13310	WBGene00034089		0.928966	1.11686	1	1.20226	1.05682	1.03753
WBGene00002187	CBG13536	WBGene00034290	Cbr-kgb-1	NA	1.43219	1.44544	NA	1.48594	1.64437
WBGene00002187	CBG13536	WBGene00034290	Cbr-kgb-1	1.8197	NA	NA	1.72187	NA	NA
WBGene00002191	CBG12820	WBGene00033711	Cbr-kin-3	0.751623	1.1272	0.625173	0.954993	0.879022	0.92045
WBGene00002196	CBG04088	WBGene00026830	Cbr-kin-10	NA	0.0110662	NA	NA	0.224906	NA
WBGene00002198	CBG20481	WBGene00039455	Cbr-kin-14	NA	NA	0.751623	NA	NA	0.816582
WBGene00002200	CBG13385	WBGene00034161	Cbr-kin-16	NA	3.53183	NA	NA	5.54626	NA
WBGene00002203	CBG07674	WBGene00029647	Cbr-kin-20	NA	0.420727	NA	NA	0.586138	NA
WBGene00002217	CBG14150	WBGene00034744	Cbr-klp-4	NA	1.52757	NA	NA	0.630957	NA
WBGene00002217	CBG14150	WBGene00034744	Cbr-klp-4	NA	1.02802	NA	NA	1.38038	NA
WBGene00002223	CBG06076	WBGene00028412	Cbr-klp-12	1.02802	1.59956	3.49945	1	1.36773	2.63027
WBGene00002223	CBG06076	WBGene00028412	Cbr-klp-12	NA	NA	0.469894	NA	NA	0.510505
WBGene00002225	CBG12680	WBGene00033594		1.02802	NA	NA	1.04713	NA	NA
WBGene00002225	CBG12680	WBGene00033594		NA	1.13763	NA	NA	1.27057	NA
WBGene00002248	CBG24338	WBGene00042473	Cbr-lam-3	NA	NA	1.04713	NA	NA	1.07647
WBGene00002248	CBG24338	WBGene00042473	Cbr-lam-3	1.21339	NA	NA	0.580764	NA	NA
WBGene00002253	CBG14168	WBGene00034753		0.145881	NA	NA	0.224906	NA	NA
WBGene00002253	CBG14168	WBGene00034753		NA	0.275423	NA	NA	0.496592	NA
WBGene00002253	CBG27636	WBGene00089050		0.862979	0.212814	0.296483	0.855067	0.244343	0.704693
WBGene00002267	CBG09221	WBGene00030849	Cbr-lec-4	2.05116	2.46604	2.208	2.31206	1.69044	2.1677
WBGene00002269	CBG15260	WBGene00035574	Cbr-lec-6	2.31206	99.0832	1.59956	2.26987	99.0832	1.65959
WBGene00002271	CBG01904	WBGene00025073	Cbr-lec-8	NA	0.440555	0.148594	NA	1.5417	0.436516
WBGene00002280	CBG16372	WBGene00036328	Cbr-let-2	NA	0.928966	1	NA	0.912011	0.954993
WBGene00002280	CBG16372	WBGene00036328	Cbr-let-2	0.946237	NA	NA	0.928966	NA	NA
WBGene00002694	CBG03960	WBGene00026716	Cbr-let-502	1.03753	18.7068	0.912011	0.963829	3.90841	0.794328
WBGene00002717	CBG12337	WBGene00033299	Cbr-let-526	1.01859	1.15878	NA	0.990832	0.816582	NA
WBGene00002827	CBG06185	WBGene00028494	Cbr-let-653	0.946237	NA	0.912011	1.03753	NA	0.990832
WBGene00002855	CBG19676	WBGene00038851	Cbr-let-721	0.928966	1.45881	2.22844	0.946237	1.36773	1.10662
WBGene00002881	CBG19663	WBGene00038838	Cbr-let-756	NA	1	NA	NA	1.07647	NA
WBGene00002999	CBG11848	WBGene00032895	Cbr-lin-10	NA	NA	0.613762	NA	NA	0.654636
WBGene00003009	CBG02640	WBGene00025659	Cbr-lin-23	NA	0.679204	NA	NA	0.801678	NA
WBGene00003019	CBG09464	WBGene00031040	Cbr-lin-33	1.15878	1.49969	NA	1.03753	1.57036	NA
WBGene00003022	CBG16515	WBGene00036428	Cbr-lin-37	0.717794	NA	NA	0.855067	NA	NA
WBGene00003043	CBG05704	WBGene00028104	Cbr-lip-1	0.847227	NA	NA	0.737904	NA	NA
WBGene00003059	CBG12576	WBGene00033505	Cbr-lpd-2	NA	0.401791	NA	NA	0.625173	NA
WBGene00003068	CBG08438	WBGene00030227	Cbr-lrk-1	NA	NA	1.99526	NA	NA	2.46604
WBGene00003077	CBG01776	WBGene00024963	Cbr-lsm-3	1.08643	1.1695	1.09648	1.08643	0.963829	0.981748
WBGene00003078	CBG13115	WBGene00033936	Cbr-lsm-4	NA	1.75388	1.20226	NA	1.23595	1.18032
WBGene00003087	CBG14093	WBGene00034710	Cbr-lsy-2	NA	NA	1.30617	NA	NA	0.887156
WBGene00003092	CBG09574	WBGene00031135	Cbr-lys-3	NA	0.237684	NA	NA	0.49204	NA
WBGene00003094	CBG06111	WBGene00028441	Cbr-lys-6.1	NA	0.267917	NA	NA	0.401791	NA
WBGene00003111	CBG22137	WBGene00040760	Cbr-mab-20	NA	2.01372	NA	NA	1.47231	NA
WBGene00003132	CBG10827	WBGene00032096	Cbr-mat-1	NA	NA	0.954993	NA	NA	0.92045
WBGene00003132	CBG10827	WBGene00032096	Cbr-mat-1	0.990832	NA	NA	0.92045	NA	NA
WBGene00003132	CBG10827	WBGene00032096	Cbr-mat-1	NA	NA	6.25173	NA	NA	2.44343
WBGene00003134	CBG12598	WBGene00033522	Cbr-mat-3	NA	NA	1.1272	NA	NA	0.801678
WBGene00003134	CBG15203	WBGene00035525		0.758578	NA	NA	0.737904	NA	NA
WBGene00003151	CBG03371	WBGene00026242	Cbr-mca-3	1.51356	1.14815	1.0666	1.08643	1.0666	0.963829
WBGene00003166	CBG14809	WBGene00035201	Cbr-mec-2	0.0529663	NA	NA	0.155597	NA	NA
WBGene00003176	CBG16615	WBGene00036505	Cbr-mec-14	0.544503	NA	NA	0.457088	NA	NA
WBGene00003196	CBG00870	WBGene00024195	Cbr-mel-11	NA	NA	1.1272	NA	NA	1.03753
WBGene00003220	CBG11099	WBGene00032280	Cbr-mes-2	NA	0.49204	NA	NA	0.337287	NA
WBGene00003224	CBG15499	WBGene00035738	Cbr-mes-6	1.41906	2.33346	NA	1.59956	1.48594	NA
WBGene00003225	CBG24607	WBGene00042677	Cbr-mev-1	1.52757	2.37684	2.33346	1.45881	2.31206	2.01372
WBGene00003247	CBG17239	WBGene00036935	Cbr-mig-15	NA	NA	1.30617	NA	NA	1.80302
WBGene00003374	CBG08663	WBGene00030415	Cbr-mlk-1	1.01859	NA	NA	1	NA	NA
WBGene00003406	CBG21443	WBGene00040213		1.20226	1.22462	1.11686	0.954993	0.903649	0.879022
WBGene00003476	CBG09227	WBGene00030854	Cbr-mtm-3	0.428549	NA	NA	0.636796	NA	NA
WBGene00003478	CBG24732	WBGene00042774	Cbr-mtm-6	0.010666	NA	0.0299226	0.121339	NA	0.420727
WBGene00003507	CBG09254	WBGene00030870	Cbr-smut-1	NA	2.39883	NA	NA	0.322107	NA
WBGene00003525	CBG00430	WBGene00023819	Cbr-nas-6	NA	0.394457	NA	NA	0.363078	NA
WBGene00003581	CBG13634	WBGene00034373	Cbr-ndx-4	NA	63.0957	NA	NA	23.5505	NA
WBGene00003597	CBG06802	WBGene00029018	Cbr-nhl-1	0.251189	NA	NA	0.387258	NA	NA
WBGene00003705	CBG01227	WBGene00024493		1.28233	1.55597	0.554626	1.61436	1.18032	0.505825
WBGene00003738	CBG09505	WBGene00031073	Cbr-nid-1	NA	1.2942	1.04713	NA	0.92045	0.855067
WBGene00003788	CBG04087	WBGene00026829	Cbr-npp-2	NA	NA	1.35519	NA	NA	1.25892
WBGene00003789	CBG02744	WBGene00025741	Cbr-npp-3	2.44343	2.22844	2.0893	5.29664	5.10505	3.59749
WBGene00003797	CBG12010	WBGene00033025	Cbr-npp-11	NA	NA	1.21339	NA	NA	1.04713
WBGene00003801	CBG12284	WBGene00033256	Cbr-npp-15	1.01859	1.51356	1.07647	0.946237	1.04713	1.0666
WBGene00003806	CBG13889	WBGene00034572	Cbr-npp-20	1.0666	39.0841	NA	1.07647	11.8032	NA
WBGene00003838	CBG07619	WBGene00029605	Cbr-ocr-3	NA	NA	0.0147231	NA	NA	0.155597
WBGene00003877	CBG05068	WBGene00027616	Cbr-pept-1	NA	NA	1.69044	NA	NA	1.05682
WBGene00003922	CBG04619	WBGene00027257	Cbr-pas-1	0.972747	0.879022	0.963829	2.44343	0.981748	1.1695
WBGene00003953	CBG12343	WBGene00033305	Cbr-pbs-7	0.912011	0.149969	0.0879023	0.92045	0.285759	0.175388
WBGene00003978	CBG15694	WBGene00035843	Cbr-pes-4	NA	NA	1.80302	NA	NA	1.21339
WBGene00003992	CBG03769	WBGene00026560	Cbr-pgl-1	1.02802	1.07647	1.01859	1.01859	0.990832	0.928966
WBGene00003995	CBG17569	WBGene00037161	Cbr-pgp-7	NA	0.711214	NA	NA	1.0666	NA
WBGene00004014	CBG22042	WBGene00040683	Cbr-phb-1	1	0.954993	1.10662	1	1.01859	1.07647
WBGene00004032	CBG23354	WBGene00041724	Cbr-pkc-1	1.39316	2.01372	1.8197	1.20226	1.47231	1.1695
WBGene00004034	CBG02381	WBGene00025443	Cbr-pkc-3	1.00925	16.9044	1.04713	0.990832	4.83059	0.928966
WBGene00004039	CBG05896	WBGene00028258	Cbr-plc-4	NA	NA	1.22462	NA	NA	1.00925
WBGene00004040	CBG02320	WBGene00025393	Cbr-pld-1	0.515229	NA	NA	0.440555	NA	NA
WBGene00004060	CBG04568	WBGene00027211	Cbr-pmp-3	0.879022	NA	NA	0.879022	NA	NA
WBGene00004089	CBG16921	WBGene00036717	Cbr-ppk-3	0.328095	0.180302	0.18197	0.474242	0.390841	0.380189
WBGene00004093	CBG18907	WBGene00038215	Cbr-sago-1	1.19124	NA	NA	0.765597	NA	NA
WBGene00004093	CBG12094	WBGene00033098	Cbr-sago-2	0.293765	0.591562	0.448745	0.60256	0.42462	0.328095
WBGene00004093	CBG06401	WBGene00028684		NA	NA	0.711214	NA	NA	1.1272
WBGene00004093	CBG06401	WBGene00028684		0.990832	1.51356	0.937562	1.01859	1.55597	0.990832
WBGene00004111	CBG12775	WBGene00033671	Cbr-pqn-21	0.912011	NA	NA	0.937562	NA	NA
WBGene00004116	CBG20778	WBGene00039700	Cbr-pqn-27	1.0666	1.01859	1.0666	1	0.928966	0.981748
WBGene00004121	CBG15975	WBGene00036061	Cbr-ptrn-1	NA	NA	1.52757	NA	NA	1.6293
WBGene00004125	CBG22958	WBGene00041399	Cbr-mdt-30	1.2942	NA	1.52757	1.39316	NA	1.19124
WBGene00004133	CBG16482	WBGene00036404	Cbr-abu-13	0.77983	NA	NA	1.02802	NA	NA
WBGene00004178	CBG11957	WBGene00032975	Cbr-prg-1	1.34276	NA	NA	1.23595	NA	NA
WBGene00004178	CBG11957	WBGene00032975	Cbr-prg-1	NA	35.3183	NA	NA	18.8799	NA
WBGene00004195	CBG08802	WBGene00030531	Cbr-prx-6	NA	NA	2.44343	NA	NA	1.1272
WBGene00004214	CBG02539	WBGene00025575	Cbr-ptp-2	NA	0.794328	1.23595	NA	7.51623	1.1272
WBGene00004239	CBG09894	WBGene00031405	Cbr-puf-4	NA	2.33346	NA	NA	3.31131	NA
WBGene00004256	CBG17537	WBGene00037136	Cbr-pxn-2	NA	63.0957	1.24738	NA	11.5878	1.24738
WBGene00004256	CBG17537	WBGene00037136	Cbr-pxn-2	1.33045	NA	NA	1.61436	NA	NA
WBGene00004268	CBG19476	WBGene00038685		1.13763	1.0666	0.990832	0.903649	0.928966	0.963829
WBGene00004271	CBG20853	WBGene00039765	Cbr-rab-7	0.452898	0.0824138	0.359749	0.0559758	0.180302	0.359749
WBGene00004284	CBG13205	WBGene00034000	Cbr-rab-35	NA	1.48594	1.87068	NA	1.58489	2.0893
WBGene00004305	CBG12512	WBGene00033455	Cbr-ran-4	1.34276	NA	NA	0.981748	NA	NA
WBGene00004312	CBG03711	WBGene00026513	Cbr-rba-1	0.990832	0.630957	0.824138	1	0.824138	0.772681
WBGene00004314	CBG09851	WBGene00031367	Cbr-rbc-2	0.436516	NA	NA	0.496592	NA	NA
WBGene00004317	CBG07650	WBGene00029627	Cbr-rbg-1	1	NA	NA	0.737904	NA	NA
WBGene00004339	CBG01827	WBGene00025012	Cbr-rfc-3	1.04713	99.0832	0.912011	1	99.0832	0.954993
WBGene00004341	CBG16503	WBGene00036421	Cbr-rfl-1	0.654636	0.758578	0.787046	0.963829	1.18032	1.15878
WBGene00004343	CBG10098	WBGene00031576	Cbr-rgr-1	0.954993	NA	NA	1.09648	NA	NA
WBGene00004370	CBG10909	WBGene00032156	Cbr-rig-3	3.13329	NA	NA	2.55859	NA	NA
WBGene00004377	CBG04130	WBGene00026865	Cbr-rme-6	NA	NA	2.83139	NA	NA	0.233346
WBGene00004386	CBG13972	WBGene00034641	Cbr-rnp-3	0.990832	1.09648	1.41906	0.794328	0.879022	0.963829
WBGene00004424	CBG01806	WBGene00024992	Cbr-rpl-12	1.31826	0.672977	0.49204	2.48886	2.03236	1.78649
WBGene00004428	CBG09780	WBGene00031303	Cbr-rpl-16	1.92309	1.58489	3.56451	9.12011	10.2802	12.0226
WBGene00004432	CBG01745	WBGene00024933	Cbr-rpl-20	0.409261	0.847227	0.255859	1.75388	2.67917	1.57036
WBGene00004435	CBG09001	WBGene00030677	Cbr-rpl-23	0.188799	0.242103	0.242103	1.18032	1.04713	1.47231
WBGene00004441	CBG22212	WBGene00040821	Cbr-rpl-27	0.903649	3.49945	0.60256	3.04789	9.90832	2.99226
WBGene00004450	CBG08350	WBGene00030158	Cbr-rpl-36	0.549541	0.331131	0.128233	2.31206	1.70608	0.946237
WBGene00004451	CBG04239	WBGene00026956		1.19124	0.613762	0.831764	1.2942	1.64437	2.208
WBGene00004456	CBG20901	WBGene00039806	Cbr-rpl-43	0.685488	0.440555	0.444631	1.18032	1.78649	1.83654
WBGene00004472	CBG24262	WBGene00042417	Cbr-rps-3	1.72187	0.937562	0.831764	4.65586	3.34195	3.69828
WBGene00004472	CBG24262	WBGene00042417	Cbr-rps-3	1.5417	NA	NA	2.51189	NA	NA
WBGene00004474	CBG06011	WBGene00028357	Cbr-rps-5	1.1272	2.88403	1.41906	3.7325	5.86138	2.31206
WBGene00004485	CBG11589	WBGene00032692	Cbr-rps-16	1.59956	1.48594	1	4.65586	6.91831	4.36516
WBGene00004489	CBG08754	WBGene00030492	Cbr-rps-20	0.816582	0.325087	0.465586	2.44343	1.49969	2.208
WBGene00004493	CBG13547	WBGene00034301	Cbr-rps-24	1.59956	0.954993	1.36773	2.85759	4.20727	5.39511
WBGene00004495	CBG19764	WBGene00038931	Cbr-rps-26	0.613762	0.879022	0.207014	3.49945	1.1272	1.30617
WBGene00004497	CBG13580	WBGene00034328	Cbr-rps-28	1.18032	0.963829	1	1.33045	1.02802	0.990832
WBGene00004498	CBG15290	WBGene00035600	Cbr-rps-29	0.613762	1.61436	2.85759	2.48886	2.01372	7.04693
WBGene00004684	CBG04074	WBGene00026817	Cbr-rsd-6	NA	0.296483	NA	NA	0.457088	NA
WBGene00004701	CBG02383	WBGene00025445	Cbr-rsp-4	1.69044	99.0832	22.4905	1.08643	99.0832	7.37904
WBGene00004703	CBG17675	WBGene00037240	Cbr-rsp-6	1.21339	0.711214	NA	0.954993	0.564937	NA
WBGene00004703	CBG17675	WBGene00037240	Cbr-rsp-6	0.570164	0.972747	NA	0.534564	1	NA
WBGene00004704	CBG03040	WBGene00025981	Cbr-rsp-7	1.41906	87.9023	1.2942	0.862979	87.9023	0.912011
WBGene00004719	CBG07440	WBGene00029492	Cbr-sad-1	0.954993	NA	NA	0.895365	NA	NA
WBGene00004723	CBG13349	WBGene00034128	Cbr-sap-49	NA	NA	4.61318	NA	NA	3.13329
WBGene00004753	CBG02212	WBGene00025298	Cbr-sec-8	NA	1.36773	NA	NA	1.1272	NA
WBGene00004754	CBG12918	WBGene00033782	Cbr-sec-23	1.72187	18.197	3.28095	1.87068	27.2898	5.24808
WBGene00004755	CBG06129	WBGene00028453	Cbr-sec-24.1	1.35519	NA	1.08643	1.64437	NA	1.10662
WBGene00004755	CBG06129	WBGene00028453	Cbr-sec-24.1	NA	1.39316	NA	NA	3.22107	NA
WBGene00004756	CBG03317	WBGene00026198	Cbr-sec-24.2	0.83946	NA	NA	1.10662	NA	NA
WBGene00004766	CBG11296	WBGene00032433	Cbr-sel-9	NA	0.816582	NA	NA	0.855067	NA
WBGene00004782	CBG18192	WBGene00037657		NA	NA	0.164437	NA	NA	0.325087
WBGene00004813	CBG09126	WBGene00030783		NA	1.1695	NA	NA	1.27057	NA
WBGene00004880	CBG08494	WBGene00030276	Cbr-smg-2	NA	1.19124	NA	NA	1.14815	NA
WBGene00004888	CBG22301	WBGene00040899	Cbr-smo-1	0.218776	0.666807	0.49204	0.322107	0.376704	0.432514
WBGene00004916	CBG02671	WBGene00025683	Cbr-snr-3	0.77983	0.0879023	0.242103	0.787046	0.296483	0.469894
WBGene00004916	CBG02671	WBGene00025683	Cbr-snr-3	0.937562	1.23595	NA	1.04713	0.816582	NA
WBGene00004919	CBG11756	WBGene00032831	Cbr-snr-6	2.05116	1.05682	1.47231	2.26987	1.14815	1.41906
WBGene00004921	CBG11160	WBGene00032329	Cbr-snt-1	NA	NA	1.78649	NA	NA	1.25892
WBGene00004930	CBG11197	WBGene00032360	Cbr-sod-1	2.55859	24.8886	14.7231	1.70608	7.87046	2.55859
WBGene00005088	CBG01751	WBGene00024939	Cbr-srd-10	0.0270396	0.134276	0.0127057	0.0912011	0.101859	0.101859
WBGene00005648	CBG11331	WBGene00032465	Cbr-srp-7	NA	3.28095	1.36773	NA	1.58489	1.55597
WBGene00005648	CBG11331	WBGene00032465	Cbr-srp-7	3.7325	NA	NA	3.83707	NA	NA
WBGene00005843	CBG06515	WBGene00028779		0.847227	NA	NA	0.758578	NA	NA
WBGene00005896	CBG01420	WBGene00024664		1.20226	NA	NA	1.15878	NA	NA
WBGene00006059	CBG00564	WBGene00023939	Cbr-stc-1	NA	1.52757	1.01859	NA	1.44544	1.22462
WBGene00006063	CBG16729	WBGene00036594	Cbr-sto-1	1.07647	0.990832	1.13763	0.711214	0.794328	0.698232
WBGene00006117	CBG21495	WBGene00040249	Cbr-str-52	NA	NA	0.047863	NA	NA	0.108643
WBGene00006324	CBG12369	WBGene00033327	Cbr-sup-17	0.972747	0.972747	1.1272	0.831764	0.879022	0.990832
WBGene00006366	CBG07556	WBGene00029555	Cbr-sym-1	0.405508	0.954993	0.895365	0.642688	1.03753	1.08643
WBGene00006406	CBG06126	WBGene00028452	Cbr-srgp-1	1.80302	1.30617	0.895365	1.01859	1.03753	0.990832
WBGene00006414	CBG02932	WBGene00025891	Cbr-raga-1	1.67494	2.53513	1.02802	1.75388	1.85353	1.03753
WBGene00006424	CBG14767	WBGene00035167	Cbr-ctbp-1	NA	NA	1.55597	NA	NA	1.55597
WBGene00006465	CBG04611	WBGene00027250	Cbr-tag-114	0.787046	0.679204	1.0666	0.831764	0.549541	0.937562
WBGene00006465	CBG04611	WBGene00027250	Cbr-tag-114	NA	69.1831	1.25892	NA	9.2045	1.07647
WBGene00006490	CBG05992	WBGene00028339	Cbr-kdin-1	NA	NA	0.275423	NA	NA	0.316228
WBGene00006494	CBG07716	WBGene00029678	Cbr-hke-4.2	1.03753	0.990832	1.09648	0.981748	1.03753	1.04713
WBGene00006498	CBG16546	WBGene00036456	Cbr-ten-1	NA	NA	0.613762	NA	NA	0.654636
WBGene00006504	CBG05808	WBGene00028190	Cbr-kcc-1	4.61318	5.80764	2.39883	3.53183	4.20727	1.83654
WBGene00006515	CBG19670	WBGene00038845	Cbr-tag-170	0.794328	0.109648	0.299226	0.963829	0.207014	0.534564
WBGene00006518	CBG00294	WBGene00023706	Cbr-tag-173	1.83654	1.47231	1.61436	2.01372	1.57036	1.45881
WBGene00006527	CBG08362	WBGene00030166	Cbr-tax-6	2.72898	4.40555	2.93765	1.94089	3.63078	2.22844
WBGene00006540	CBG10035	WBGene00031519	Cbr-tbg-1	NA	NA	1.25892	NA	NA	0.92045
WBGene00006549	CBG24389	WBGene00042513		1.1695	NA	NA	1.78649	NA	NA
WBGene00006604	CBG13188	WBGene00033987	Cbr-tra-1	NA	0.432514	NA	NA	0.496592	NA
WBGene00006605	CBG11194	WBGene00032357	Cbr-tra-2	1.13763	1.10662	1.05682	1.13763	1.08643	0.981748
WBGene00006616	CBG13617	WBGene00034360	Cbr-trp-4	NA	1.52757	NA	NA	1.28233	NA
WBGene00006680	CBG14385	WBGene00034906	Cbr-twk-28	NA	NA	1.02802	NA	NA	1.11686
WBGene00006690	CBG13294	WBGene00034073	Cbr-twk-39	NA	NA	0.183654	NA	NA	0.210863
WBGene00006694	CBG17283	WBGene00036960	Cbr-twk-44	NA	NA	1.0666	NA	NA	2.05116
WBGene00006715	CBG15726	WBGene00035871	Cbr-ubc-20	0.972747	1.04713	1.28233	1.02802	1.0666	1.41906
WBGene00006728	CBG15773	WBGene00035915	Cbr-ubq-2	0.529663	0.328095	0.118032	0.220801	0.178649	0.175388
WBGene00006729	CBG19253	WBGene00038509	Cbr-ucp-4	NA	2.18776	NA	NA	4.09261	NA
WBGene00006764	CBG15446	WBGene00035711	Cbr-unc-27	1.85353	2.37684	1.0666	2.60615	2.58226	1.25892
WBGene00006773	CBG04050	WBGene00026796	Cbr-unc-37	1.19124	0.972747	0.887156	1.08643	0.972747	0.862979
WBGene00006777	CBG19421	WBGene00038645	Cbr-unc-41	NA	4.05509	NA	NA	2.80543	NA
WBGene00006788	CBG02975	WBGene00025929	Cbr-unc-53	NA	1.25892	NA	NA	1.83654	NA
WBGene00006812	CBG05555	WBGene00027983	Cbr-unc-80	1.57036	0.0283139	NA	0.972747	0.291072	NA
WBGene00006817	CBG04296	WBGene00027004	Cbr-unc-85	1.08643	2.77971	0.954993	0.928966	0.255859	0.895365
WBGene00006833	CBG12011	WBGene00033026	Cbr-unc-108	1.04713	1.04713	1.00925	0.92045	1.04713	0.937562
WBGene00006843	CBG18291	WBGene00037738	Cbr-unc-119	NA	1.13763	NA	NA	1.49969	NA
WBGene00006865	CBG14200	WBGene00034775	Cbr-slcf-2	NA	0.946237	NA	NA	0.928966	NA
WBGene00006911	CBG10000	WBGene00031488	Cbr-vha-2	0.258226	0.862979	0.666807	0.390841	0.801678	0.731139
WBGene00006925	CBG14608	WBGene00035047	Cbr-vit-2	0.928966	0.92045	0.946237	0.92045	0.903649	0.937562
WBGene00006925	CBG14203	WBGene00034777	Cbr-vit-4	0.077983	0.630957	0.136773	0.0831764	0.529663	0.143219
WBGene00006925	CBG14234	WBGene00034800	Cbr-vit-5	0.0544503	0.077983	0.103753	0.0416869	0.083946	0.0928966
WBGene00006925	CBG14234	WBGene00034800	Cbr-vit-5	NA	NA	0.376704	NA	NA	0.636796
WBGene00006925	CBG01578	WBGene00024796	Cbr-vit-6	0.946237	0.954993	0.946237	0.937562	0.946237	0.937562
WBGene00006925	CBG01578	WBGene00024796	Cbr-vit-6	NA	1.31826	1.04713	NA	1.43219	0.990832
WBGene00006931	CBG21693	WBGene00040396	Cbr-vps-26	NA	1.15878	NA	NA	1.02802	NA
WBGene00006932	CBG22101	WBGene00040729	Cbr-vps-34	1.59956	NA	NA	1.21339	NA	NA
WBGene00006948	CBG14131	WBGene00034729	Cbr-wrt-2	NA	1.21339	NA	NA	1.10662	NA
WBGene00006956	CBG12987	WBGene00033837	Cbr-wrt-10	NA	0.895365	NA	NA	1.49969	NA
WBGene00006983	CBG14634	WBGene00035064	Cbr-zig-6	NA	0.416869	NA	NA	0.672977	NA
WBGene00007007	CBG13977	WBGene00034646	Cbr-mak-2	NA	1.15878	NA	NA	1.1695	NA
WBGene00007008	CBG18162	WBGene00037633	Cbr-rfp-1	2.65461	1.20226	1.31826	1.75388	1.1695	1.48594
WBGene00007062	CBG05597	WBGene00028015	Cbr-ebp-1	0.870964	NA	NA	0.691831	NA	NA
WBGene00007070	CBG09624	WBGene00031182	Cbr-ugt-49	1.95885	2.67917	NA	1.67494	2.1677	NA
WBGene00007105	CBG06068	WBGene00028404		NA	0.963829	1.05682	NA	0.731139	0.77983
WBGene00007106	CBG06070	WBGene00028406		0.981748	1.24738	1.03753	1.02802	0.954993	1.02802
WBGene00007117	CBG23278	WBGene00041662	Cbr-spe-42	NA	0.496592	NA	NA	1.33045	NA
WBGene00007136	CBG18088	WBGene00037578		0.758578	NA	0.0123595	0.92045	NA	0.0824138
WBGene00007137	CBG18087	WBGene00037577		0.758578	0.972747	1.0666	0.862979	1.05682	1.15878
WBGene00007154	CBG09431	WBGene00031013	Cbr-dhc-3	NA	1.01859	0.666807	NA	0.83946	0.666807
WBGene00007207	CBG01824	WBGene00025009	Cbr-rde-11	NA	NA	7.51623	NA	NA	0.0246604
WBGene00007220	CBG13818	WBGene00034515		NA	NA	0.218776	NA	NA	0.322107
WBGene00007242	CBG20858	WBGene00039769	Cbr-madf-5	NA	1.18032	NA	NA	0.801678	NA
WBGene00007256	CBG21928	WBGene00040597	Cbr-swsn-9	1.77011	0.887156	1	0.461318	0.630957	0.855067
WBGene00007270	CBG20214	WBGene00039254		NA	0.937562	NA	NA	0.903649	NA
WBGene00007297	CBG03703	WBGene00026507		NA	36.6438	1.20226	NA	7.31139	1.2942
WBGene00007303	CBG20847	WBGene00039759	Cbr-rnh-1.3	NA	0.591562	NA	NA	0.436516	NA
WBGene00007305	CBG08492	WBGene00030274		NA	1.8197	NA	NA	1.39316	NA
WBGene00007329	CBG24231	WBGene00042393		1.07647	NA	NA	0.990832	NA	NA
WBGene00007329	CBG24721	WBGene00042764		NA	0.356451	NA	NA	0.42462	NA
WBGene00007329	CBG24721	WBGene00042764		NA	NA	0.731139	NA	NA	1.61436
WBGene00007369	CBG06323	WBGene00028618		1.28233	61.3762	1.52757	1.2942	4.36516	1.38038
WBGene00007380	CBG15697	WBGene00035845		0.887156	NA	NA	1.0666	NA	NA
WBGene00007402	CBG10022	WBGene00031508	Cbr-ugt-60	NA	NA	1.30617	NA	NA	1.1695
WBGene00007415	CBG02807	WBGene00025788		NA	NA	1.64437	NA	NA	1.11686
WBGene00007428	CBG09527	WBGene00031093	Cbr-wdr-20	3.31131	NA	NA	3.46737	NA	NA
WBGene00007433	CBG13351	WBGene00034130	Cbr-swsn-7	NA	0.691831	NA	NA	0.679204	NA
WBGene00007441	CBG23585	WBGene00041908	Cbr-pro-3	NA	27.2898	NA	NA	8.09096	NA
WBGene00007479	CBG04265	WBGene00026976		0.751623	0.801678	1.0666	0.862979	0.946237	0.990832
WBGene00007482	CBG17509	WBGene00037114	Cbr-lpr-3	0.10666	0.887156	0.672977	2.29087	1.1272	1.18032
WBGene00007483	CBG17512	WBGene00037117		1.57036	3.90841	NA	3.13329	7.65597	NA
WBGene00007493	CBG24237	WBGene00042397	Cbr-npp-23	NA	NA	0.630957	NA	NA	0.809096
WBGene00007493	CBG24237	WBGene00042397	Cbr-npp-23	1.1695	1	NA	1.20226	0.990832	NA
WBGene00007516	CBG16081	WBGene00036144	Cbr-gpx-5	NA	NA	4.09261	NA	NA	2.65461
WBGene00007533	CBG22025	WBGene00040669		1.80302	NA	NA	1.58489	NA	NA
WBGene00007573	CBG09204	WBGene00030834		NA	3.59749	NA	NA	3.43558	NA
WBGene00007586	CBG23538	WBGene00041874		1.48594	1.44544	1.18032	2.26987	2.0893	1.2942
WBGene00007620	CBG03815	WBGene00026596	Cbr-ocrl-1	NA	1.6293	NA	NA	1.19124	NA
WBGene00007622	CBG20158	WBGene00039213		0.432514	NA	NA	0.57544	NA	NA
WBGene00007624	CBG01380	WBGene00024628		NA	1.18032	0.990832	NA	0.912011	1
WBGene00007624	CBG01380	WBGene00024628		0.737904	NA	NA	1	NA	NA
WBGene00007640	CBG15805	WBGene00035940		NA	NA	0.870964	NA	NA	1.5417
WBGene00007694	CBG02854	WBGene00025824	Cbr-smc-6	NA	15.7036	NA	NA	7.72681	NA
WBGene00007703	CBG13224	WBGene00034015	Cbr-gbf-1	1.69044	0.946237	1.07647	1.24738	0.963829	1.0666
WBGene00007706	CBG12231	WBGene00033212		2.22844	2.01372	2.05116	1.41906	1.08643	1.52757
WBGene00007718	CBG11576	WBGene00032679	Cbr-otub-1	NA	NA	0.758578	NA	NA	0.928966
WBGene00007736	CBG03342	WBGene00026220	Cbr-igdb-1	NA	1.1695	NA	NA	1.11686	NA
WBGene00007786	CBG19424	WBGene00038648	Cbr-rmd-2	NA	0.0405508	0.928966	NA	0.359749	0.855067
WBGene00007787	CBG19425	WBGene00038649		1.19124	1.1695	1	1.14815	1.05682	1
WBGene00007812	CBG05336	WBGene00027801		1.22462	1.13763	1.38038	1.1695	1.20226	1.21339
WBGene00007813	CBG05328	WBGene00027795		NA	NA	0.16293	NA	NA	0.319154
WBGene00007922	CBG09794	WBGene00031314	Cbr-pph-6	1.01859	0.349945	NA	1.07647	0.428549	NA
WBGene00007924	CBG09792	WBGene00031312	Cbr-rsu-1	1.55597	NA	NA	2.03236	NA	NA
WBGene00007925	CBG09785	WBGene00031308		1.19124	NA	NA	1.27057	NA	NA
WBGene00007966	CBG08228	WBGene00030065		1.39316	0.343558	0.928966	0.679204	0.0946237	0.597035
WBGene00007966	CBG19716	WBGene00038890		NA	5.05825	2.208	NA	2.88403	1.45881
WBGene00007966	CBG19716	WBGene00038890		2.46604	NA	NA	1.6293	NA	NA
WBGene00008055	CBG01392	WBGene00024639		1.77011	NA	NA	1.1695	NA	NA
WBGene00008081	CBG18293	WBGene00037740	Cbr-athp-1	1.47231	NA	NA	1.31826	NA	NA
WBGene00008126	CBG05679	WBGene00028082	Cbr-sre-21	3.7325	NA	NA	4.20727	NA	NA
WBGene00008142	CBG04562	WBGene00027207		0.758578	NA	NA	0.717794	NA	NA
WBGene00008166	CBG02933	WBGene00025892	Cbr-saps-1	0.879022	1.01859	1.05682	0.963829	1.04713	1.03753
WBGene00008215	CBG07786	WBGene00029728		1.80302	NA	NA	1.51356	NA	NA
WBGene00008224	CBG11539	WBGene00032646		0.794328	NA	NA	0.390841	NA	NA
WBGene00008229	CBG19297	WBGene00038543		NA	16.7494	1.49969	NA	3.04789	1.47231
WBGene00008229	CBG19297	WBGene00038543		1.49969	NA	NA	1.2942	NA	NA
WBGene00008265	CBG04584	WBGene00027227	Cbr-kcnl-4	NA	0.60256	NA	NA	0.654636	NA
WBGene00008270	CBG04582	WBGene00027225		NA	NA	0.570164	NA	NA	2.46604
WBGene00008312	CBG18701	WBGene00038077		NA	NA	1.13763	NA	NA	0.847227
WBGene00008350	CBG13933	WBGene00034610		1.01859	1.61436	0.990832	0.937562	0.619441	1.00925
WBGene00008353	CBG07483	WBGene00029519		1.0666	NA	NA	0.887156	NA	NA
WBGene00008353	CBG21096	WBGene00039961		NA	NA	0.765597	NA	NA	0.636796
WBGene00008372	CBG20348	WBGene00039353		NA	NA	0.139316	NA	NA	0.331131
WBGene00008383	CBG02455	WBGene00025504		NA	NA	0.636796	NA	NA	0.794328
WBGene00008396	CBG04759	WBGene00027373		NA	NA	0.401791	NA	NA	0.398107
WBGene00008400	CBG08270	WBGene00030095	Cbr-drh-3	1.47231	NA	0.862979	1.02802	NA	0.731139
WBGene00008424	CBG18385	WBGene00037821		NA	2.72898	NA	NA	2.58226	NA
WBGene00008435	CBG13355	WBGene00034134	Cbr-glna-2	1.19124	69.1831	2.42103	1.59956	24.8886	1.40605
WBGene00008436	CBG13354	WBGene00034133		0.625173	0.394457	0.413047	0.717794	0.534564	0.524808
WBGene00008444	CBG20779	WBGene00039701		NA	NA	1.5417	NA	NA	0.937562
WBGene00008470	CBG06403	WBGene00028686		1.1272	NA	NA	0.724436	NA	NA
WBGene00008503	CBG15842	WBGene00035965		NA	1.0666	NA	NA	1.14815	NA
WBGene00008505	CBG06020	WBGene00028366		1.28233	1.40605	0.831764	2.55859	2.26987	2.91072
WBGene00008516	CBG22607	WBGene00041131		5.05825	1.67494	1.51356	4.09261	1.49969	1.33045
WBGene00008586	CBG17375	WBGene00037021		1.18032	1.04713	1	1.0666	1.05682	0.990832
WBGene00008619	CBG06579	WBGene00028835	Cbr-nhr-260	0.824138	NA	NA	0.648634	NA	NA
WBGene00008634	CBG16964	WBGene00036750		0.549541	NA	NA	0.519996	NA	NA
WBGene00008641	CBG00732	WBGene00024076	Cbr-pch-2	NA	0.887156	NA	NA	0.801678	NA
WBGene00008642	CBG00745	WBGene00024088		0.954993	1.0666	1.20226	0.847227	0.787046	0.946237
WBGene00008666	CBG03790	WBGene00026575		1.01859	NA	NA	0.946237	NA	NA
WBGene00008684	CBG06226	WBGene00028533		0.0390841	1.24738	NA	0.413047	1.1272	NA
WBGene00008685	CBG06228	WBGene00028535		0.990832	NA	NA	0.711214	NA	NA
WBGene00008694	CBG16916	WBGene00036713		1.48594	1.31826	1	1.57036	1.04713	0.972747
WBGene00008722	CBG06130	WBGene00028454		NA	0.698232	NA	NA	0.990832	NA
WBGene00008817	CBG24428	WBGene00042543		NA	0.0809096	NA	NA	0.267917	NA
WBGene00008865	CBG16049	WBGene00036122		NA	0.666807	NA	NA	0.946237	NA
WBGene00008882	CBG03903	WBGene00026666		0.366438	NA	0.83946	0.280543	NA	1.01859
WBGene00008882	CBG17809	WBGene00037341		NA	NA	1.51356	NA	NA	1.22462
WBGene00008919	CBG23064	WBGene00041489	Cbr-vps-36	NA	NA	0.100925	NA	NA	0.188799
WBGene00008934	CBG11851	WBGene00032897		1.72187	0.981748	1.8197	1.45881	0.831764	1.20226
WBGene00008950	CBG11767	WBGene00032841	Cbr-wht-5	NA	NA	1.41906	NA	NA	0.928966
WBGene00008987	CBG11491	WBGene00032601		NA	0.436516	NA	NA	0.515229	NA
WBGene00009007	CBG16450	WBGene00036383	Cbr-otub-3	1.0666	35.3183	NA	0.972747	7.24436	NA
WBGene00009027	CBG01923	WBGene00025090		NA	NA	1.27057	NA	NA	1.33045
WBGene00009058	CBG09606	WBGene00031166		1.15878	0.809096	1.05682	1.39316	1.10662	1.14815
WBGene00009064	CBG04367	WBGene00027058		NA	NA	1.61436	NA	NA	1.25892
WBGene00009075	CBG18102	WBGene00037586		0.539511	NA	NA	0.428549	NA	NA
WBGene00009118	CBG02246	WBGene00025327		0.855067	0.824138	0.963829	0.831764	0.801678	0.801678
WBGene00009138	CBG06697	WBGene00028937		1	1.08643	NA	0.887156	1.02802	NA
WBGene00009141	CBG22194	WBGene00040808	Cbr-ncbp-2	NA	1.34276	NA	NA	1.34276	NA
WBGene00009159	CBG03802	WBGene00026585		NA	0.787046	NA	NA	0.772681	NA
WBGene00009180	CBG11092	WBGene00032278	Cbr-nurf-1	1.27057	99.0832	NA	1.00925	99.0832	NA
WBGene00009180	CBG11092	WBGene00032278	Cbr-nurf-1	NA	0.954993	NA	NA	0.903649	NA
WBGene00009247	CBG24449	WBGene00042557		NA	NA	1.7378	NA	NA	1.43219
WBGene00009252	CBG26202	WBGene00087616		NA	0.549541	NA	NA	0.501187	NA
WBGene00009254	CBG11864	WBGene00032906	Cbr-capg-1	NA	NA	1.00925	NA	NA	1.00925
WBGene00009257	CBG17314	WBGene00036982		NA	NA	1.00925	NA	NA	1.1695
WBGene00009285	CBG19737	WBGene00038907		NA	0.591562	1.95885	NA	0.432514	2.01372
WBGene00009289	CBG05573	WBGene00027994	Cbr-exos-7	1.47231	1.58489	1.10662	1.30617	1.21339	1.14815
WBGene00009329	CBG09729	WBGene00031263		NA	NA	1.47231	NA	NA	1.15878
WBGene00009375	CBG09217	WBGene00030846		NA	NA	1.40605	NA	NA	1.21339
WBGene00009439	CBG18041	WBGene00037538		1.04713	15.7036	1.18032	1.95885	4.20727	1.61436
WBGene00009460	CBG18920	WBGene00038222		NA	20.1372	0.636796	NA	5.15229	0.794328
WBGene00009469	CBG07140	WBGene00029287		NA	0.731139	0.879022	NA	0.831764	0.928966
WBGene00009482	CBG01895	WBGene00025065		NA	NA	0.187068	NA	NA	0.180302
WBGene00009508	CBG02220	WBGene00025306		NA	NA	0.265461	NA	NA	0.235505
WBGene00009541	CBG21662	WBGene00040368		NA	67.2977	NA	NA	21.0863	NA
WBGene00009542	CBG21666	WBGene00040372	Cbr-copb-2	0.937562	0.937562	0.937562	0.912011	0.954993	0.981748
WBGene00009656	CBG24315	WBGene00042456		NA	NA	1	NA	NA	0.698232
WBGene00009688	CBG03126	WBGene00026052		0.990832	1.33045	1.02802	1.22462	1.38038	1.1272
WBGene00009706	CBG04232	WBGene00026950		1.31826	1.13763	NA	1.55597	1.52757	NA
WBGene00009717	CBG03240	WBGene00026141	Cbr-dep-1	0.990832	0.325087	NA	1	0.591562	NA
WBGene00009754	CBG24305	WBGene00042448		NA	1.27057	NA	NA	1.14815	NA
WBGene00009777	CBG17339	WBGene00036992		1.28233	NA	NA	1.41906	NA	NA
WBGene00009786	CBG22409	WBGene00040972		NA	NA	0.0457088	NA	NA	0.140605
WBGene00009796	CBG07773	WBGene00029718		1.55597	45.2898	1.35519	1.47231	24.8886	1.34276
WBGene00009813	CBG17560	WBGene00037154	Cbr-haly-1	1.64437	NA	NA	1.67494	NA	NA
WBGene00009824	CBG18871	WBGene00038184	Cbr-gpdh-1	1.51356	NA	NA	2.80543	NA	NA
WBGene00009893	CBG12586	WBGene00033514		NA	NA	2.07014	NA	NA	1.6293
WBGene00009898	CBG00648	WBGene00024012	Cbr-dod-23	0.119124	0.0310456	0.0288403	0.0963829	0.0505825	0.0586138
WBGene00009898	CBG10269	WBGene00031687		NA	NA	0.691831	NA	NA	1.00925
WBGene00009915	CBG11905	WBGene00032940		0.903649	NA	1.05682	0.765597	NA	0.862979
WBGene00009919	CBG11917	WBGene00032947		1.36773	NA	NA	1.58489	NA	NA
WBGene00009925	CBG18762	WBGene00038122		1.2942	1.11686	1.31826	1.09648	0.981748	1.21339
WBGene00009926	CBG18772	WBGene00038129	Cbr-noah-2	0.346737	0.847227	0.165959	0.946237	0.879022	0.751623
WBGene00009978	CBG04780	WBGene00027391		NA	0.787046	NA	NA	1.61436	NA
WBGene00009991	CBG11523	WBGene00032632		NA	NA	1.10662	NA	NA	1.05682
WBGene00009991	CBG11523	WBGene00032632		0.928966	NA	NA	1.08643	NA	NA
WBGene00010047	CBG06054	WBGene00028392		NA	NA	1.27057	NA	NA	1.36773
WBGene00010054	CBG02864	WBGene00025834		NA	NA	1.47231	NA	NA	1.19124
WBGene00010055	CBG02865	WBGene00025835		1.64437	1	1.41906	1.72187	1.10662	1.33045
WBGene00010089	CBG11474	WBGene00032585	Cbr-hpo-31	NA	1.14815	NA	NA	1.0666	NA
WBGene00010089	CBG11474	WBGene00032585	Cbr-hpo-31	1.25892	NA	0.972747	1.22462	NA	1.09648
WBGene00010116	CBG07376	WBGene00029441		NA	1	NA	NA	1.27057	NA
WBGene00010142	CBG12246	WBGene00033223		1.19124	NA	NA	0.0267917	NA	NA
WBGene00010160	CBG08042	WBGene00029910	Cbr-png-1	NA	1	NA	NA	0.954993	NA
WBGene00010234	CBG06105	WBGene00028436	Cbr-ttr-50	0.0529663	0.691831	1.11686	0.0380189	1.13763	0.717794
WBGene00010245	CBG08981	WBGene00030659		NA	1.34276	NA	NA	1.40605	NA
WBGene00010251	CBG19363	WBGene00038599	Cbr-sta-2	0.704693	NA	NA	0.60256	NA	NA
WBGene00010280	CBG11510	WBGene00032620	Cbr-rde-12	1.05682	1.11686	0.972747	0.972747	0.990832	0.92045
WBGene00010308	CBG06850	WBGene00029055		1.07647	0.855067	NA	0.963829	1.00925	NA
WBGene00010325	CBG02224	WBGene00025310	Cbr-exos-3	2.33346	8.09096	NA	1.28233	4.36516	NA
WBGene00010363	CBG11107	WBGene00032288		NA	80.1678	NA	NA	45.2898	NA
WBGene00010374	CBG22384	WBGene00040955	Cbr-rga-5	1.41906	NA	NA	1.52757	NA	NA
WBGene00010407	CBG23106	WBGene00041523		NA	NA	16.1436	NA	NA	4.57088
WBGene00010414	CBG01216	WBGene00024482		NA	0.180302	NA	NA	0.390841	NA
WBGene00010414	CBG01216	WBGene00024482		NA	NA	0.18197	NA	NA	0.380189
WBGene00010428	CBG18096	WBGene00037582	Cbr-dcn-1	0.165959	NA	0.131826	0.313329	NA	0.296483
WBGene00010458	CBG00671	WBGene00024031	Cbr-mrpl-10	NA	1.15878	NA	NA	0.870964	NA
WBGene00010470	CBG15876	WBGene00035989	Cbr-cdr-6.1	3.63078	39.8107	NA	2.96483	26.546	NA
WBGene00010470	CBG23482	WBGene00041833	Cbr-cdr-6.2	NA	NA	2.85759	NA	NA	3.56451
WBGene00010480	CBG18312	WBGene00037757		NA	2.10863	1.95885	NA	1.49969	1.34276
WBGene00010498	CBG12525	WBGene00033465		0.787046	NA	NA	0.613762	NA	NA
WBGene00010502	CBG00738	WBGene00024081		NA	NA	2.12814	NA	NA	1.05682
WBGene00010504	CBG07856	WBGene00029768		NA	2.31206	NA	NA	1.1695	NA
WBGene00010552	CBG11801	WBGene00032866		1.22462	NA	NA	1.61436	NA	NA
WBGene00010565	CBG08220	WBGene00030059	Cbr-vacl-14	NA	NA	1.02802	NA	NA	0.954993
WBGene00010579	CBG19742	WBGene00038912		1.67494	NA	NA	1.52757	NA	NA
WBGene00010642	CBG20463	WBGene00039439	Cbr-mks-6	NA	1.21339	NA	NA	1.20226	NA
WBGene00010678	CBG03415	WBGene00026283		NA	0.903649	NA	NA	1	NA
WBGene00010695	CBG04830	WBGene00027434		0.570164	0.928966	0.963829	0.222843	0.895365	0.937562
WBGene00010738	CBG21944	WBGene00040609		0.0544503	0.625173	0.912011	1.49969	1.1272	1.01859
WBGene00010755	CBG24614	WBGene00042684	Cbr-vglu-3	NA	0.529663	NA	NA	0.316228	NA
WBGene00010790	CBG23239	WBGene00041628	Cbr-sodh-1	9.2045	9.2045	16.5959	26.3027	32.5087	33.1131
WBGene00010845	CBG18388	WBGene00037824		0.207014	1.23595	0.824138	0.469894	0.981748	0.787046
WBGene00010877	CBG00618	WBGene00023987	Cbr-lact-4	NA	1.65959	1.35519	NA	1.18032	1.2942
WBGene00010882	CBG06001	WBGene00028347	Cbr-atg-7	1.24738	0.963829	1	1.24738	1.14815	1.09648
WBGene00010911	CBG03002	WBGene00025949		NA	0.83946	NA	NA	0.963829	NA
WBGene00010975	CBG24620	WBGene00042689		0.981748	NA	NA	1.0666	NA	NA
WBGene00010989	CBG24692	WBGene00042744	Cbr-dct-10	NA	0.619441	NA	NA	0.580764	NA
WBGene00011006	CBG24767	WBGene00042804	Cbr-ugt-47	NA	1.57036	1.57036	NA	2.05116	1.88799
WBGene00011019	CBG18750	WBGene00038114		NA	NA	1.31826	NA	NA	0.990832
WBGene00011045	CBG20879	WBGene00039790	Cbr-gpx-2	0.83946	0.990832	1.03753	1.02802	1.01859	1.10662
WBGene00011051	CBG11105	WBGene00032286	Cbr-pfs-2	NA	1.04713	NA	NA	0.737904	NA
WBGene00011058	CBG18688	WBGene00038065	Cbr-fdps-1	1.57036	1.03753	1.6293	1.02802	0.77983	1.07647
WBGene00011092	CBG23371	WBGene00041738		NA	NA	0.244343	NA	NA	0.325087
WBGene00011102	CBG17217	WBGene00036920		1.8197	1.28233	1.05682	2.46604	1.24738	1.02802
WBGene00011111	CBG18075	WBGene00037566	Cbr-snfc-5	NA	0.870964	NA	NA	0.666807	NA
WBGene00011111	CBG18075	WBGene00037566	Cbr-snfc-5	0.981748	NA	1.15878	0.744732	NA	0.469894
WBGene00011216	CBG09971	WBGene00031462	Cbr-usp-46	1.14815	1.03753	1.25892	0.801678	0.912011	0.772681
WBGene00011240	CBG24701	WBGene00042750		NA	0.346737	1.90546	NA	0.0870964	0.0737904
WBGene00011240	CBG24701	WBGene00042750		0.928966	NA	NA	0.469894	NA	NA
WBGene00011251	CBG04577	WBGene00027220	Cbr-glb-22	NA	NA	0.047863	NA	NA	0.113763
WBGene00011273	CBG01005	WBGene00024302		0.816582	3.34195	0.772681	2.14783	7.37904	2.44343
WBGene00011280	CBG20163	WBGene00039218		NA	NA	1.36773	NA	NA	1.1695
WBGene00011302	CBG03077	WBGene00026013		0.772681	NA	1	0.625173	NA	0.731139
WBGene00011302	CBG10971	WBGene00032194		1.0666	NA	NA	1.01859	NA	NA
WBGene00011304	CBG03074	WBGene00026010	Cbr-mnk-1	NA	NA	1.23595	NA	NA	1.1272
WBGene00011306	CBG09492	WBGene00031060		1.01859	0.711214	0.319154	1.48594	1.14815	0.981748
WBGene00011339	CBG04848	WBGene00027448		0.413047	0.539511	NA	0.248886	0.60256	NA
WBGene00011361	CBG16224	WBGene00036238		NA	0.383707	NA	NA	1.39316	NA
WBGene00011399	CBG21221	WBGene00040062		0.625173	0.519996	2.05116	0.104713	0.170608	0.648634
WBGene00011409	CBG18010	WBGene00037508		0.580764	0.972747	0.928966	0.92045	1	0.937562
WBGene00011416	CBG03343	WBGene00026221		NA	NA	1.14815	NA	NA	1.09648
WBGene00011424	CBG03429	WBGene00026296		1.28233	NA	NA	1.64437	NA	NA
WBGene00011436	CBG23277	WBGene00041661		NA	NA	0.15417	NA	NA	0.293765
WBGene00011444	CBG17272	WBGene00036952		NA	1.34276	NA	NA	1.07647	NA
WBGene00011460	CBG17593	WBGene00037176	Cbr-ttr-14	NA	0.248886	NA	NA	0.390841	NA
WBGene00011489	CBG03708	WBGene00026510		0.180302	0.0265461	0.0642688	0.113763	0.157036	0.102802
WBGene00011510	CBG13339	WBGene00034118	Cbr-pdha-1	0.353183	0.0214783	0.928966	0.847227	0.432514	0.954993
WBGene00011523	CBG02946	WBGene00025904		NA	NA	1.88799	NA	NA	0.824138
WBGene00011531	CBG12436	WBGene00033388	Cbr-rsbp-1	NA	NA	36.6438	NA	NA	10
WBGene00011538	CBG05554	WBGene00027982		NA	NA	1.22462	NA	NA	1.31826
WBGene00011557	CBG10731	WBGene00032019		1.21339	1.09648	1.47231	2.03236	1.70608	1.59956
WBGene00011557	CBG10732	WBGene00032020		NA	2.12814	2.01372	NA	1.92309	1.77011
WBGene00011559	CBG24564	WBGene00042643	Cbr-umps-1	1.2942	1.14815	1.19124	1.15878	1.03753	1.02802
WBGene00011613	CBG21459	WBGene00040223		1.07647	NA	NA	0.928966	NA	NA
WBGene00011747	CBG15011	WBGene00035368	Cbr-sna-2	0.92045	1.49969	1.04713	1.07647	1.13763	0.981748
WBGene00011759	CBG04747	WBGene00027363	Cbr-mrps-18B	0.981748	0.990832	1	1.00925	0.879022	0.972747
WBGene00011767	CBG03195	WBGene00026104		2.65461	2.46604	1.92309	3.7325	2.44343	2.42103
WBGene00011776	CBG03410	WBGene00026278	Cbr-hpo-5	0.928966	NA	0.990832	0.903649	NA	1.22462
WBGene00011776	CBG03410	WBGene00026278	Cbr-hpo-5	NA	1.21339	NA	NA	1.00925	NA
WBGene00011799	CBG09500	WBGene00031068		1.77011	2.208	1.07647	1.8197	2.12814	1.34276
WBGene00011803	CBG09901	WBGene00031410		2.93765	NA	1.52757	2.93765	NA	1.69044
WBGene00011850	CBG23894	WBGene00042135		1.70608	NA	NA	1.49969	NA	NA
WBGene00011866	CBG21340	WBGene00040144		0.954993	NA	NA	0.672977	NA	NA
WBGene00011908	CBG24339	WBGene00042474	Cbr-pash-1	NA	NA	0.510505	NA	NA	0.679204
WBGene00011914	CBG08253	WBGene00030082		0.586138	NA	NA	0.544503	NA	NA
WBGene00011940	CBG03487	WBGene00026348		NA	NA	1.27057	NA	NA	1.69044
WBGene00011940	CBG03487	WBGene00026348		NA	NA	0.963829	NA	NA	1.04713
WBGene00011945	CBG03777	WBGene00026567	Cbr-hpo-24	7.11213	2.77971	2.72898	3.63078	2.208	1.7378
WBGene00011980	CBG03251	WBGene00026145		NA	1.00925	NA	NA	0.937562	NA
WBGene00012030	CBG11892	WBGene00032929		NA	NA	1.05682	NA	NA	1.04713
WBGene00012105	CBG23668	WBGene00041967		NA	NA	1.18032	NA	NA	1.1272
WBGene00012121	CBG15627	WBGene00035794		1.6293	1.59956	0.672977	1.25892	0.461318	0.912011
WBGene00012121	CBG15627	WBGene00035794		0.887156	1.09648	NA	0.887156	1.05682	NA
WBGene00012127	CBG13199	WBGene00033994		NA	NA	1.5417	NA	NA	1.22462
WBGene00012152	CBG23128	WBGene00041541		NA	NA	6.91831	NA	NA	3.40408
WBGene00012204	CBG02884	WBGene00025852	Cbr-mfn-1	0.937562	NA	NA	0.895365	NA	NA
WBGene00012205	CBG02883	WBGene00025851		NA	1.24738	NA	NA	1.05682	NA
WBGene00012243	CBG23509	WBGene00041854		NA	1.47231	NA	NA	1.19124	NA
WBGene00012244	CBG23508	WBGene00041853	Cbr-mrps-11	NA	1.27057	1.24738	NA	1.15878	1.21339
WBGene00012256	CBG17507	WBGene00037112	Cbr-lpr-5	0.801678	0.870964	0.660694	0.954993	1.07647	0.954993
WBGene00012307	CBG18289	WBGene00037736		NA	0.731139	NA	NA	1	NA
WBGene00012319	CBG05582	WBGene00028002		1.49969	NA	0.954993	0.666807	NA	0.691831
WBGene00012338	CBG09450	WBGene00031028	Cbr-lap-2	6.66807	10.4713	9.81748	11.9124	18.0302	17.2187
WBGene00012341	CBG16898	WBGene00036704		NA	NA	0.937562	NA	NA	0.597035
WBGene00012362	CBG18323	WBGene00037767		1.02802	1.10662	1.10662	0.981748	1.08643	1.08643
WBGene00012375	CBG02814	WBGene00025795	Cbr-mecr-1	1.11686	1.38038	NA	0.912011	1.08643	NA
WBGene00012375	CBG02814	WBGene00025795	Cbr-mecr-1	NA	NA	1.24738	NA	NA	1.18032
WBGene00012386	CBG19779	WBGene00038944	Cbr-agef-1	NA	1.15878	1.20226	NA	1.04713	0.903649
WBGene00012386	CBG19779	WBGene00038944	Cbr-agef-1	1.61436	NA	NA	0.903649	NA	NA
WBGene00012386	CBG11238	WBGene00032393		NA	NA	0.134276	NA	NA	0.870964
WBGene00012389	CBG13640	WBGene00034378		NA	NA	0.847227	NA	NA	0.608135
WBGene00012396	CBG20824	WBGene00039738		1.69044	NA	NA	1.72187	NA	NA
WBGene00012445	CBG05062	WBGene00027610		4.32514	1.44544	1.95885	4.96592	1.20226	2.65461
WBGene00012446	CBG23808	WBGene00042068	Cbr-nhr-230	NA	0.636796	NA	NA	0.772681	NA
WBGene00012446	CBG23808	WBGene00042068	Cbr-nhr-230	0.515229	NA	NA	0.816582	NA	NA
WBGene00012460	CBG21024	WBGene00039909	Cbr-dhps-1	0.862979	NA	NA	0.816582	NA	NA
WBGene00012460	CBG21024	WBGene00039909	Cbr-dhps-1	NA	NA	0.92045	NA	NA	0.862979
WBGene00012463	CBG21019	WBGene00039904		NA	0.990832	2.60615	NA	1.03753	1.57036
WBGene00012466	CBG21018	WBGene00039903		1.08643	NA	NA	1.19124	NA	NA
WBGene00012506	CBG05275	WBGene00027765		NA	0.505825	NA	NA	0.619441	NA
WBGene00012506	CBG15088	WBGene00035424		NA	NA	0.937562	NA	NA	0.937562
WBGene00012514	CBG07351	WBGene00029422		NA	0.946237	1.23595	NA	0.704693	1.11686
WBGene00012543	CBG18756	WBGene00038118	Cbr-nkcc-1	NA	NA	0.496592	NA	NA	0.448745
WBGene00012556	CBG15759	WBGene00035901	Cbr-mrps-10	1.09648	NA	1.08643	1.1695	NA	1.1272
WBGene00012559	CBG15756	WBGene00035898	Cbr-epg-3	1.45881	1.70608	1.36773	1.08643	1.23595	1.1272
WBGene00012576	CBG13644	WBGene00034382		NA	0.903649	NA	NA	1.05682	NA
WBGene00012600	CBG10339	WBGene00031746		0.0452898	0.0319154	0.060256	0.0887156	0.143219	0.111686
WBGene00012626	CBG05607	WBGene00028022		NA	0.946237	NA	NA	0.946237	NA
WBGene00012701	CBG23815	WBGene00042074		0.0121339	0.0296483	NA	0.0758578	0.143219	NA
WBGene00012768	CBG23720	WBGene00041996	Cbr-eef-1B.2	0.895365	1.0666	0.731139	1.02802	0.946237	0.963829
WBGene00012769	CBG23721	WBGene00041997		NA	1.64437	NA	NA	1.85353	NA
WBGene00012807	CBG24936	WBGene00042930		1.67494	NA	NA	1.03753	NA	NA
WBGene00012809	CBG20400	WBGene00039385		2.55859	NA	NA	1.92309	NA	NA
WBGene00012850	CBG05629	WBGene00028038		1.31826	NA	NA	1.77011	NA	NA
WBGene00012860	CBG18356	WBGene00037799		1.47231	0.954993	0.847227	0.244343	0.390841	0.436516
WBGene00012887	CBG22378	WBGene00040951		NA	2.0893	NA	NA	2.14783	NA
WBGene00012888	CBG22377	WBGene00040950	Cbr-sas-6	0.758578	NA	NA	0.685488	NA	NA
WBGene00012894	CBG07920	WBGene00029811		1.05682	NA	NA	1.00925	NA	NA
WBGene00012901	CBG07907	WBGene00029802		NA	0.296483	NA	NA	0.457088	NA
WBGene00012929	CBG13216	WBGene00034007	Cbr-rsks-1	0.990832	NA	NA	0.928966	NA	NA
WBGene00013000	CBG20761	WBGene00039686	Cbr-ddl-2	NA	NA	1.39316	NA	NA	1.41906
WBGene00013011	CBG20763	WBGene00039688	Cbr-snx-14	NA	NA	1.70608	NA	NA	0.534564
WBGene00013018	CBG08020	WBGene00029893		2.14783	14.0605	1.27057	1.67494	16.4437	1.13763
WBGene00013025	CBG04632	WBGene00027269	Cbr-vha-13	11.4815	21.0863	14.7231	26.7917	32.8095	27.0396
WBGene00013042	CBG11758	WBGene00032833	Cbr-cccp-1	NA	0.990832	NA	NA	1	NA
WBGene00013094	CBG20679	WBGene00039617		NA	NA	1.6293	NA	NA	1.27057
WBGene00013103	CBG13687	WBGene00034419		NA	1.44544	NA	NA	2.12814	NA
WBGene00013106	CBG13669	WBGene00034404	Cbr-set-26	1.36773	1.20226	1.41906	0.529663	0.325087	0.505825
WBGene00013106	CBG13669	WBGene00034404	Cbr-set-26	0.92045	NA	NA	0.92045	NA	NA
WBGene00013140	CBG01052	WBGene00024343	Cbr-mop-25.2	1.57036	1.2942	1.31826	1.43219	0.963829	0.903649
WBGene00013149	CBG20896	WBGene00039801		NA	NA	0.60256	NA	NA	0.954993
WBGene00013167	CBG20911	WBGene00039815		1.78649	NA	NA	1.38038	NA	NA
WBGene00013171	CBG03165	WBGene00026083		NA	0.990832	NA	NA	1.30617	NA
WBGene00013266	CBG20932	WBGene00039834		1.02802	0.83946	1.40605	0.879022	0.666807	1.1695
WBGene00013301	CBG21525	WBGene00040270		1.09648	NA	1.1695	1.01859	NA	0.895365
WBGene00013301	CBG21525	WBGene00040270		NA	1.10662	NA	NA	0.937562	NA
WBGene00013302	CBG21527	WBGene00040272	Cbr-vti-1	NA	1.28233	NA	NA	1.02802	NA
WBGene00013354	CBG05645	WBGene00028051	Cbr-snx-6	1.1272	99.0832	1.04713	1.11686	99.0832	1.11686
WBGene00013458	CBG21625	WBGene00040346		NA	1.1272	NA	NA	1.27057	NA
WBGene00013462	CBG01795	WBGene00024981	Cbr-micu-1	1.11686	NA	NA	1.49969	NA	NA
WBGene00013479	CBG03529	WBGene00026378		NA	NA	1.1272	NA	NA	1.10662
WBGene00013492	CBG09322	WBGene00030925		0.679204	0.895365	1.44544	2.24905	1.48594	2.01372
WBGene00013494	CBG06510	WBGene00028775		NA	NA	1.21339	NA	NA	1.59956
WBGene00013532	CBG25025	WBGene00042998		0.461318	NA	NA	0.42462	NA	NA
WBGene00013538	CBG21263	WBGene00040091		NA	1.33045	NA	NA	1.43219	NA
WBGene00013543	CBG23013	WBGene00041446		1.49969	NA	NA	1.61436	NA	NA
WBGene00013591	CBG02792	WBGene00025777		NA	1.30617	NA	NA	1.09648	NA
WBGene00013632	CBG13707	WBGene00034431		NA	NA	1.30617	NA	NA	1.04713
WBGene00013667	CBG08741	WBGene00030479		NA	0.903649	NA	NA	1.22462	NA
WBGene00013681	CBG19790	WBGene00038954		0.591562	NA	NA	0.928966	NA	NA
WBGene00013690	CBG19800	WBGene00038963		1.8197	1.35519	1.21339	3.37287	1.43219	1.2942
WBGene00013693	CBG19804	WBGene00038966		1.24738	3.59749	1	0.903649	0.870964	0.83946
WBGene00013701	CBG12029	WBGene00033043		NA	0.0207014	NA	NA	0.165959	NA
WBGene00013732	CBG11682	WBGene00032768		2.07014	36.6438	NA	1.83654	10.0925	NA
WBGene00013766	CBG12910	WBGene00033776	Cbr-prmt-1	0.937562	0.18197	0.201372	0.972747	0.49204	0.831764
WBGene00013846	CBG15282	WBGene00035593		0.937562	85.5067	0.608135	0.981748	19.5884	0.887156
WBGene00013847	CBG06947	WBGene00029132	Cbr-cls-3	NA	0.251189	NA	NA	0.244343	NA
WBGene00013870	CBG01968	WBGene00025127		NA	1.08643	NA	NA	1.20226	NA
WBGene00013892	CBG21344	WBGene00040148		1.36773	39.0841	1.27057	1.27057	8.31764	1.23595
WBGene00013914	CBG15739	WBGene00035884	Cbr-lgc-37	NA	1.30617	NA	NA	1.45881	NA
WBGene00013919	CBG01952	WBGene00025114		NA	NA	1.03753	NA	NA	0.809096
WBGene00013962	CBG19334	WBGene00038577		2.22844	NA	NA	1.75388	NA	NA
WBGene00013978	CBG06934	WBGene00029119		1.24738	NA	NA	1.20226	NA	NA
WBGene00013978	CBG06934	WBGene00029119		NA	1.11686	NA	NA	1.31826	NA
WBGene00014013	CBG09990	WBGene00031479		2.1677	1.39316	36.3078	2.07014	1.0666	12.7057
WBGene00014117	CBG12450	WBGene00033397	Cbr-clec-91	NA	0.794328	0.275423	NA	0.787046	0.564937
WBGene00014120	CBG12454	WBGene00033401		1.59956	99.0832	1.43219	1.40605	99.0832	1.52757
WBGene00014172	CBG00853	WBGene00024182	Cbr-clpp-1	NA	1.10662	NA	NA	1.14815	NA
WBGene00014177	CBG15774	WBGene00035916	Cbr-frg-1	NA	NA	0.912011	NA	NA	1.22462
WBGene00014180	CBG15776	WBGene00035918		0.737904	NA	NA	0.887156	NA	NA
WBGene00014227	CBG09880	WBGene00031393		1.24738	0.862979	1.02802	1.35519	0.717794	1.44544
WBGene00014243	CBG22664	WBGene00041180		NA	7.7983	NA	NA	13.3045	NA
WBGene00014938	CBG01777	WBGene00024964	Cbr-mdt-9	NA	NA	1.30617	NA	NA	1.08643
WBGene00015015	CBG24133	WBGene00042315		NA	1.11686	NA	NA	1.19124	NA
WBGene00015101	CBG16597	WBGene00036489	Cbr-rpia-1	NA	0.816582	1.21339	NA	0.824138	1.20226
WBGene00015137	CBG08159	WBGene00030011		NA	NA	0.222843	NA	NA	0.390841
WBGene00015155	CBG15277	WBGene00035589		0.887156	NA	NA	0.855067	NA	NA
WBGene00015159	CBG24141	WBGene00042321	Cbr-psd-1	0.666807	0.660694	1.85353	0.672977	0.570164	1.49969
WBGene00015164	CBG15347	WBGene00035646	Cbr-ykt-6	NA	20.5116	7.44732	NA	0.0954993	0.235505
WBGene00015173	CBG15291	WBGene00035601	Cbr-trpp-11	NA	2.05116	0.519996	NA	2.58226	0.691831
WBGene00015173	CBG15291	WBGene00035601	Cbr-trpp-11	NA	NA	0.731139	NA	NA	0.887156
WBGene00015186	CBG07018	WBGene00029193		0.928966	0.895365	0.912011	1.1272	1.07647	0.990832
WBGene00015187	CBG07024	WBGene00029199		NA	1.99526	NA	NA	1.11686	NA
WBGene00015203	CBG12984	WBGene00033834		NA	NA	1.20226	NA	NA	0.816582
WBGene00015206	CBG12983	WBGene00033833		1.7378	0.990832	NA	2.60615	1.27057	NA
WBGene00015223	CBG26923	WBGene00088337		NA	NA	1.61436	NA	NA	1.43219
WBGene00015224	CBG18533	WBGene00037933		NA	NA	0.549541	NA	NA	0.630957
WBGene00015226	CBG18535	WBGene00037935		1.19124	NA	NA	1.27057	NA	NA
WBGene00015229	CBG24634	WBGene00042702		NA	NA	6.42688	NA	NA	1.40605
WBGene00015232	CBG12465	WBGene00033411		1.03753	0.870964	0.591562	0.954993	0.83946	0.630957
WBGene00015233	CBG12463	WBGene00033409		NA	30.761	NA	NA	0.127057	NA
WBGene00015274	CBG00762	WBGene00024103		0.49204	NA	NA	0.591562	NA	NA
WBGene00015282	CBG05389	WBGene00027846		0.608135	0.879022	0.937562	0.519996	0.787046	0.711214
WBGene00015349	CBG16658	WBGene00036538	Cbr-henn-1	NA	1.02802	NA	NA	0.912011	NA
WBGene00015356	CBG14270	WBGene00034825	Cbr-tag-278	NA	1.45881	NA	NA	1.24738	NA
WBGene00015358	CBG14272	WBGene00034827		0.570164	NA	NA	0.642688	NA	NA
WBGene00015413	CBG21051	WBGene00039931	Cbr-pdhb-1	2.03236	6.98232	1.83654	2.05116	12.2462	2.58226
WBGene00015418	CBG18119	WBGene00037598		NA	NA	0.937562	NA	NA	1.23595
WBGene00015464	CBG19118	WBGene00038390		NA	NA	0.794328	NA	NA	1.40605
WBGene00015478	CBG21144	WBGene00039998		1.61436	NA	NA	1.49969	NA	NA
WBGene00015507	CBG17691	WBGene00037254		1.1695	NA	1.04713	1.00925	NA	0.928966
WBGene00015509	CBG17687	WBGene00037251		1.67494	1.61436	2.10863	1.94089	1.75388	2.26987
WBGene00015539	CBG19845	WBGene00038997		NA	NA	1.5417	NA	NA	1.67494
WBGene00015547	CBG16346	WBGene00036310	Cbr-ain-1	NA	1.34276	1.20226	NA	1.04713	1.09648
WBGene00015623	CBG12665	WBGene00033580		NA	NA	0.505825	NA	NA	0.591562
WBGene00015635	CBG25340	WBGene00086754		0.855067	NA	NA	0.903649	NA	NA
WBGene00015641	CBG04305	WBGene00027008		0.937562	0.77983	1.04713	0.608135	0.772681	0.691831
WBGene00015641	CBG04305	WBGene00027008		NA	1.19124	NA	NA	1.2942	NA
WBGene00015650	CBG15634	WBGene00035800	Cbr-pkg-2	0.895365	NA	NA	1.0666	NA	NA
WBGene00015698	CBG03328	WBGene00026208	Cbr-kca-1	NA	NA	0.704693	NA	NA	0.564937
WBGene00015810	CBG19690	WBGene00038865		0.879022	NA	NA	0.963829	NA	NA
WBGene00015903	CBG13832	WBGene00034527		1.30617	1.2942	1.2942	0.928966	0.954993	0.946237
WBGene00015927	CBG05374	WBGene00027834	Cbr-dyci-1	0.946237	0.946237	2.72898	0.666807	0.809096	3.80189
WBGene00015954	CBG14241	WBGene00034805		NA	14.3219	NA	NA	7.94328	NA
WBGene00015971	CBG12176	WBGene00033166	Cbr-swsn-2.2	1.07647	NA	1.01859	1.03753	NA	1
WBGene00015971	CBG12176	WBGene00033166	Cbr-swsn-2.2	2.01372	NA	NA	2.75423	NA	NA
WBGene00015988	CBG00014	WBGene00023529		NA	NA	0.92045	NA	NA	0.981748
WBGene00015988	CBG16570	WBGene00036472		8.79023	NA	2.88403	2.24905	NA	1.70608
WBGene00015990	CBG09197	WBGene00030827		NA	2.60615	0.580764	NA	2.63027	0.630957
WBGene00016006	CBG16142	WBGene00036177	Cbr-fln-2.1	NA	1.70608	NA	NA	1.36773	NA
WBGene00016018	CBG06997	WBGene00029172		1.11686	NA	NA	1.27057	NA	NA
WBGene00016019	CBG06998	WBGene00029173		NA	NA	0.349945	NA	NA	0.401791
WBGene00016032	CBG00230	WBGene00023662		0.937562	NA	NA	1.18032	NA	NA
WBGene00016032	CBG00230	WBGene00023662		1.55597	1	NA	1.34276	1.02802	NA
WBGene00016067	CBG14602	WBGene00035042		0.972747	66.6807	0.847227	0.698232	16.1436	0.83946
WBGene00016073	CBG07062	WBGene00029230		1.0666	1.8197	1.80302	1.24738	2.55859	2.88403
WBGene00016088	CBG10851	WBGene00032116	Cbr-clec-266	0.510505	0.192309	1	0.654636	0.161436	0.981748
WBGene00016116	CBG02473	WBGene00025521		1.19124	26.7917	1.23595	1.10662	12.5892	1.36773
WBGene00016117	CBG02475	WBGene00025522		NA	NA	1.34276	NA	NA	0.963829
WBGene00016166	CBG18202	WBGene00037665		1.70608	NA	1.24738	1.47231	NA	1.22462
WBGene00016173	CBG13075	WBGene00033904	Cbr-fust-1	5.91562	5.97035	3.37287	3.40408	1.92309	1.44544
WBGene00016201	CBG09046	WBGene00030713	Cbr-tdo-2	2.03236	4.2462	3.28095	1.75388	3.19154	3.69828
WBGene00016202	CBG12291	WBGene00033261	Cbr-kle-2	0.990832	0.711214	0.92045	0.77983	0.608135	0.794328
WBGene00016274	CBG13128	WBGene00033940		1.22462	NA	NA	1.05682	NA	NA
WBGene00016296	CBG11657	WBGene00032747		1.11686	NA	NA	1.15878	NA	NA
WBGene00016315	CBG02631	WBGene00025650		NA	NA	0.895365	NA	NA	0.954993
WBGene00016323	CBG12001	WBGene00033017		NA	NA	1.23595	NA	NA	0.990832
WBGene00016337	CBG03637	WBGene00026457		NA	NA	1.05682	NA	NA	1.75388
WBGene00016408	CBG21172	WBGene00040017	Cbr-prmt-5	1.05682	0.895365	1.00925	1.20226	1.08643	0.990832
WBGene00016495	CBG20561	WBGene00039519		NA	NA	1.13763	NA	NA	1.27057
WBGene00016509	CBG08829	WBGene00030553		1.41906	0.679204	1.19124	2.58226	2.75423	2.14783
WBGene00016511	CBG08841	WBGene00030562		NA	1.51356	NA	NA	2.35505	NA
WBGene00016595	CBG05798	WBGene00028182		1.49969	NA	NA	1.41906	NA	NA
WBGene00016623	CBG11181	WBGene00032344	Cbr-psmd-9	NA	1.10662	1.05682	NA	0.981748	1.14815
WBGene00016624	CBG11180	WBGene00032343		NA	1.08643	1.43219	NA	1.1272	1.1272
WBGene00016650	CBG22244	WBGene00040848		NA	0.903649	NA	NA	1.0666	NA
WBGene00016652	CBG22238	WBGene00040842	Cbr-got-2.1	NA	NA	0.222843	NA	NA	0.319154
WBGene00016652	CBG22238	WBGene00040842	Cbr-got-2.1	0.672977	NA	NA	0.648634	NA	NA
WBGene00016654	CBG22267	WBGene00040868		NA	0.937562	1.00925	NA	0.990832	1.1272
WBGene00016676	CBG23022	WBGene00041454		NA	NA	1.40605	NA	NA	1.77011
WBGene00016737	CBG01740	WBGene00024928	Cbr-miro-3	0.937562	NA	NA	0.816582	NA	NA
WBGene00016800	CBG16668	WBGene00036548		0.539511	0.0110662	NA	0.549541	0.0887156	NA
WBGene00016845	CBG04386	WBGene00027069		NA	NA	1.1272	NA	NA	1.47231
WBGene00016867	CBG14380	WBGene00034902		0.887156	NA	NA	1.0666	NA	NA
WBGene00016879	CBG00360	WBGene00023760		NA	NA	0.387258	NA	NA	0.0469894
WBGene00016918	CBG10558	WBGene00031919		0.879022	NA	NA	1.02802	NA	NA
WBGene00016957	CBG17698	WBGene00037257		NA	1.0666	3.04789	NA	1.45881	0.201372
WBGene00016959	CBG03964	WBGene00026719		0.862979	NA	NA	1.34276	NA	NA
WBGene00016974	CBG02687	WBGene00025696	Cbr-lron-15	NA	1.2942	0.92045	NA	1.33045	1.14815
WBGene00017023	CBG13058	WBGene00033889		1.45881	NA	1.09648	1.10662	NA	1.34276
WBGene00017028	CBG24770	WBGene00042807		1.24738	NA	NA	0.946237	NA	NA
WBGene00017054	CBG05816	WBGene00028196		3.76704	1.47231	1.83654	2.0893	1.40605	1.55597
WBGene00017062	CBG21865	WBGene00040544	Cbr-glrx-3	1.18032	1.44544	1.04713	1.23595	1.38038	0.990832
WBGene00017095	CBG15892	WBGene00036001		1.52757	NA	NA	1.95885	NA	NA
WBGene00017118	CBG05097	WBGene00027632		NA	0.474242	NA	NA	0.413047	NA
WBGene00017184	CBG08127	WBGene00029985	Cbr-ncam-1	2.0893	NA	NA	1.8197	NA	NA
WBGene00017184	CBG08127	WBGene00029985	Cbr-ncam-1	NA	1.22462	1.67494	NA	1.08643	1.21339
WBGene00017205	CBG18921	WBGene00038223		3.04789	4.13048	5.64937	2.48886	3.49945	5.59758
WBGene00017205	CBG18992	WBGene00038283		NA	1.39316	NA	NA	2.01372	NA
WBGene00017233	CBG00798	WBGene00024130		1.08643	NA	NA	1.15878	NA	NA
WBGene00017262	CBG09393	WBGene00030986		1.64437	NA	NA	1.34276	NA	NA
WBGene00017268	CBG15296	WBGene00035603	Cbr-hmgr-1	NA	NA	1.24738	NA	NA	1.03753
WBGene00017282	CBG02380	WBGene00025442		1.07647	NA	1.39316	1.0666	NA	1.57036
WBGene00017317	CBG19100	WBGene00038372	Cbr-attf-2	0.293765	0.231207	0.990832	0.313329	0.328095	1.08643
WBGene00017339	CBG15936	WBGene00036037		0.432514	NA	NA	0.57544	NA	NA
WBGene00017347	CBG13068	WBGene00033897		NA	0.772681	1.97697	NA	0.928966	2.10863
WBGene00017373	CBG04283	WBGene00026993		0.380189	NA	0.954993	0.405508	NA	0.946237
WBGene00017419	CBG22730	WBGene00041225		1.58489	NA	0.895365	1.39316	NA	1.09648
WBGene00017440	CBG02618	WBGene00025639	Cbr-upb-1	2.208	NA	2.31206	2.44343	NA	3.90841
WBGene00017440	CBG02618	WBGene00025639	Cbr-upb-1	NA	1.27057	NA	NA	1.11686	NA
WBGene00017565	CBG04460	WBGene00027125	Cbr-ddo-2	2.39883	2.10863	1.72187	1.99526	1.59956	1.48594
WBGene00017641	CBG17720	WBGene00037276	Cbr-csr-1	1.15878	NA	0.787046	1.02802	NA	1.04713
WBGene00017654	CBG19199	WBGene00038461		NA	1.87068	1.35519	NA	1	1.0666
WBGene00017691	CBG10836	WBGene00032104	Cbr-ilys-5	NA	NA	1.39316	NA	NA	1.47231
WBGene00017746	CBG07011	WBGene00029186		1.0666	NA	1.15878	1.11686	NA	1.24738
WBGene00017768	CBG09345	WBGene00030944		1.04713	1.04713	NA	1.11686	1.09648	NA
WBGene00017797	CBG01489	WBGene00024718	Cbr-symk-1	1.38038	32.2107	NA	0.879022	0.0461318	NA
WBGene00017797	CBG01489	WBGene00024718	Cbr-symk-1	NA	NA	1.14815	NA	NA	0.83946
WBGene00017825	CBG18187	WBGene00037652		NA	1.11686	1.1695	NA	1.22462	1.08643
WBGene00017864	CBG16755	WBGene00036608	Cbr-pcca-1	2.35505	3.04789	2.12814	7.17794	11.3763	4.57088
WBGene00017948	CBG21974	WBGene00040633	Cbr-mth-1	NA	0.60256	NA	NA	0.625173	NA
WBGene00017951	CBG16490	WBGene00036410		1.18032	NA	NA	0.77983	NA	NA
WBGene00017968	CBG13113	WBGene00033934		NA	NA	1.40605	NA	NA	1.13763
WBGene00017973	CBG14655	WBGene00035083	Cbr-ift-81	1.04713	NA	NA	0.981748	NA	NA
WBGene00017990	CBG05916	WBGene00028274	Cbr-cec-4	0.765597	NA	NA	0.413047	NA	NA
WBGene00017992	CBG05915	WBGene00028273		0.887156	NA	NA	1.1695	NA	NA
WBGene00017998	CBG05945	WBGene00028301		NA	NA	0.704693	NA	NA	1.02802
WBGene00018011	CBG12107	WBGene00033110		1.22462	NA	NA	1.07647	NA	NA
WBGene00018021	CBG13789	WBGene00034492		1.07647	NA	NA	0.937562	NA	NA
WBGene00018161	CBG05409	WBGene00027864		1.15878	1.51356	1.48594	1.1272	1.07647	1.0666
WBGene00018190	CBG01294	WBGene00024554		NA	1.34276	NA	NA	1.44544	NA
WBGene00018285	CBG01474	WBGene00024707	Cbr-smk-1	1.18032	NA	NA	0.794328	NA	NA
WBGene00018285	CBG01474	WBGene00024707	Cbr-smk-1	NA	1.11686	1.1695	NA	0.42462	0.461318
WBGene00018302	CBG11134	WBGene00032307		0.801678	0.831764	0.544503	0.698232	0.685488	0.613762
WBGene00018305	CBG11133	WBGene00032306	Cbr-exos-8	NA	1.24738	NA	NA	1.7378	NA
WBGene00018316	CBG19956	WBGene00039073		1.02802	NA	NA	0.928966	NA	NA
WBGene00018317	CBG19958	WBGene00039075		0.737904	NA	NA	0.887156	NA	NA
WBGene00018340	CBG21119	WBGene00039979	Cbr-anmt-2	NA	0.887156	NA	NA	0.862979	NA
WBGene00018361	CBG01548	WBGene00024771		1.15878	1.31826	1.23595	1.23595	1.25892	1.1695
WBGene00018367	CBG18124	WBGene00037602		2.46604	0.990832	2.31206	2.0893	1.04713	1.64437
WBGene00018448	CBG13656	WBGene00034393		NA	0.401791	NA	NA	0.580764	NA
WBGene00018448	CBG13657	WBGene00034394		12.942	2.46604	4.52898	6.19441	1.31826	2.85759
WBGene00018482	CBG01513	WBGene00024738		1.05682	20.5116	1.13763	0.937562	2.33346	0.946237
WBGene00018483	CBG01512	WBGene00024737		1.90546	NA	NA	1.83654	NA	NA
WBGene00018508	CBG14896	WBGene00035271		NA	NA	1.23595	NA	NA	1.44544
WBGene00018512	CBG14902	WBGene00035277	Cbr-trpp-8	NA	4.13048	NA	NA	0.831764	NA
WBGene00018519	CBG11000	WBGene00032214		20.893	23.3346	27.0396	39.4457	39.0841	45.7088
WBGene00018610	CBG05192	WBGene00027706		0.954993	0.912011	0.847227	1.00925	0.963829	0.83946
WBGene00018680	CBG10548	WBGene00031912		0.283139	NA	NA	0.432514	NA	NA
WBGene00018704	CBG14133	WBGene00034731		NA	1.49969	NA	NA	1.27057	NA
WBGene00018742	CBG02031	WBGene00025175		0.816582	NA	NA	0.937562	NA	NA
WBGene00018743	CBG02030	WBGene00025174		NA	NA	0.903649	NA	NA	1.23595
WBGene00018793	CBG00465	WBGene00023848	Cbr-mrpl-40	NA	1.65959	1.52757	NA	1.77011	1.34276
WBGene00018864	CBG12328	WBGene00033290		1.27057	1.90546	1.36773	1.02802	1.35519	1.10662
WBGene00018893	CBG14922	WBGene00035296	Cbr-tag-345	1.49969	NA	1.47231	1.22462	NA	1.72187
WBGene00018900	CBG16533	WBGene00036445	Cbr-rod-1	0.937562	NA	NA	0.946237	NA	NA
WBGene00018900	CBG16533	WBGene00036445	Cbr-rod-1	0.895365	NA	0.809096	1.04713	NA	1.14815
WBGene00018900	CBG16533	WBGene00036445	Cbr-rod-1	NA	1.00925	NA	NA	0.855067	NA
WBGene00018901	CBG05880	WBGene00028243		NA	1.25892	NA	NA	1.09648	NA
WBGene00018904	CBG05881	WBGene00028244		1.88799	NA	1.78649	2.42103	NA	2.48886
WBGene00018953	CBG00600	WBGene00023972		1.02802	4.09261	0.207014	0.972747	1.18032	0.172187
WBGene00018958	CBG22005	WBGene00040654		0.972747	NA	NA	0.870964	NA	NA
WBGene00018961	CBG02407	WBGene00025466	Cbr-mrps-16	1.35519	NA	NA	1.21339	NA	NA
WBGene00018974	CBG07108	WBGene00029269	Cbr-fcho-1	NA	0.946237	NA	NA	0.937562	NA
WBGene00019004	CBG12657	WBGene00033574	Cbr-xpg-1	NA	1.00925	NA	NA	0.963829	NA
WBGene00019074	CBG12487	WBGene00033432	Cbr-cpd-1	NA	1.01859	1.1695	NA	0.642688	1.1272
WBGene00019086	CBG13435	WBGene00034202		NA	NA	1.64437	NA	NA	2.10863
WBGene00019094	CBG10434	WBGene00031822		1.21339	1.55597	1.41906	1.1272	1.0666	1.11686
WBGene00019120	CBG06960	WBGene00029141	Cbr-npl-4.1	1.03753	25.5859	NA	1.18032	6.42688	NA
WBGene00019166	CBG11664	WBGene00032754	Cbr-tat-2	1.69044	NA	NA	1.72187	NA	NA
WBGene00019170	CBG22465	WBGene00041018		NA	1.23595	NA	NA	1.49969	NA
WBGene00019246	CBG12745	WBGene00033647	Cbr-rpb-5	1.09648	0.954993	0.981748	0.963829	0.862979	1.00925
WBGene00019280	CBG07052	WBGene00029223		NA	1.72187	NA	NA	2.58226	NA
WBGene00019295	CBG09461	WBGene00031037	Cbr-pfkb-1.2	NA	1.04713	NA	NA	1.23595	NA
WBGene00019298	CBG13501	WBGene00034258		0.903649	1.11686	NA	1.02802	1.24738	NA
WBGene00019304	CBG06911	WBGene00029101		6.60694	NA	1.8197	19.2309	NA	2.85759
WBGene00019304	CBG06911	WBGene00029101		NA	2.48886	NA	NA	4.74242	NA
WBGene00019335	CBG25708	WBGene00087122		NA	NA	0.608135	NA	NA	0.787046
WBGene00019353	CBG08796	WBGene00030527		1	0.946237	1.87068	0.990832	1.08643	0.981748
WBGene00019406	CBG15946	WBGene00036045		1.20226	0.946237	0.946237	0.529663	0.887156	0.870964
WBGene00019470	CBG01385	WBGene00024632		1.83654	NA	NA	1.33045	NA	NA
WBGene00019503	CBG01587	WBGene00024804		NA	0.870964	NA	NA	1.08643	NA
WBGene00019511	CBG19622	WBGene00038806		1	NA	NA	1.14815	NA	NA
WBGene00019572	CBG15422	WBGene00035698		1.13763	1.08643	1.03753	2.39883	2.39883	2.24905
WBGene00019595	CBG04176	WBGene00026903		NA	2.07014	NA	NA	21.0863	NA
WBGene00019600	CBG21760	WBGene00040454		1.22462	NA	NA	0.0251189	NA	NA
WBGene00019601	CBG09334	WBGene00030935		NA	NA	8.31764	NA	NA	4.61318
WBGene00019619	CBG05064	WBGene00027612	Cbr-asp-14	NA	NA	22.08	NA	NA	7.65597
WBGene00019656	CBG10876	WBGene00032135		1.52757	NA	1.19124	1.44544	NA	1.07647
WBGene00019673	CBG15103	WBGene00035439		2.1677	2.65461	2.29087	2.65461	4.2462	2.96483
WBGene00019679	CBG22979	WBGene00041418		0.895365	0.862979	0.946237	1.01859	0.887156	0.972747
WBGene00019680	CBG22978	WBGene00041417		1.30617	1.30617	NA	1	1.00925	NA
WBGene00019748	CBG10898	WBGene00032147	Cbr-atg-2	NA	1.09648	NA	NA	0.887156	NA
WBGene00019823	CBG01666	WBGene00024869		1.25892	NA	NA	1.1272	NA	NA
WBGene00019855	CBG21967	WBGene00040629		0.895365	NA	NA	1.08643	NA	NA
WBGene00019872	CBG15462	WBGene00035720		NA	0.625173	NA	NA	1.05682	NA
WBGene00019885	CBG12123	WBGene00033122		0.972747	28.0543	1.27057	0.963829	10.666	1.18032
WBGene00019885	CBG12124	WBGene00033123		1.59956	NA	NA	1.08643	NA	NA
WBGene00019888	CBG02271	WBGene00025352	Cbr-btbd-10	1.1695	NA	1.45881	1.30617	NA	1.19124
WBGene00019971	CBG00904	WBGene00024219	Cbr-ergo-1.1	0.519996	0.666807	0.636796	0.432514	0.630957	0.544503
WBGene00019971	CBG17887	WBGene00037399	Cbr-ergo-1.2	0.847227	NA	NA	0.912011	NA	NA
WBGene00019994	CBG15733	WBGene00035878	Cbr-cdh-1	NA	NA	0.981748	NA	NA	1.11686
WBGene00020036	CBG12088	WBGene00033092		1.38038	NA	NA	1.28233	NA	NA
WBGene00020058	CBG21850	WBGene00040531		0.591562	0.731139	0.737904	0.666807	0.787046	0.772681
WBGene00020128	CBG04137	WBGene00026872		1.72187	NA	NA	1.28233	NA	NA
WBGene00020142	CBG16249	WBGene00036253	Cbr-aak-2	1.55597	13.3045	1.04713	1.10662	8.01678	1.01859
WBGene00020142	CBG16249	WBGene00036253	Cbr-aak-2	0.383707	NA	NA	0.283139	NA	NA
WBGene00020160	CBG02061	WBGene00025196	Cbr-igcm-3	0.685488	NA	0.496592	0.586138	NA	0.432514
WBGene00020161	CBG11217	WBGene00032377		1.08643	NA	NA	1.5417	NA	NA
WBGene00020166	CBG24740	WBGene00042781		0.887156	0.432514	0.972747	1.57036	1.87068	1.04713
WBGene00020189	CBG11970	WBGene00032987	Cbr-tfbm-1	1.47231	1.24738	NA	1.30617	1.34276	NA
WBGene00020194	CBG02076	WBGene00025206		NA	0.57544	0.946237	NA	0.831764	1.10662
WBGene00020259	CBG12554	WBGene00033486		1.52757	NA	NA	1.41906	NA	NA
WBGene00020334	CBG11026	WBGene00032230	Cbr-atg-11	1.2942	NA	NA	1.38038	NA	NA
WBGene00020379	CBG12890	WBGene00033758		1.88799	50.5825	1.44544	1.31826	5.15229	1.02802
WBGene00020411	CBG12666	WBGene00033581		NA	NA	0.737904	NA	NA	0.505825
WBGene00020412	CBG12667	WBGene00033582		NA	NA	0.496592	NA	NA	0.724436
WBGene00020417	CBG12670	WBGene00033585	Cbr-nuo-2	1.36773	1.75388	1.22462	0.990832	1.11686	0.963829
WBGene00020423	CBG21324	WBGene00040133	Cbr-prp-19	0.972747	0.903649	0.895365	0.972747	0.887156	0.887156
WBGene00020442	CBG17486	WBGene00037095	Cbr-gen-1	NA	NA	1.05682	NA	NA	1.18032
WBGene00020481	CBG11153	WBGene00032323		1.20226	NA	1.08643	1.02802	NA	1.10662
WBGene00020481	CBG11153	WBGene00032323		NA	1.1695	NA	NA	1.03753	NA
WBGene00020496	CBG14505	WBGene00034975	Cbr-spat-3	NA	1.1695	NA	NA	1.19124	NA
WBGene00020498	CBG11131	WBGene00032305		NA	1.11686	0.981748	NA	1.24738	0.895365
WBGene00020509	CBG14058	WBGene00034691	Cbr-hex-1	NA	NA	1.51356	NA	NA	1.1695
WBGene00020509	CBG14058	WBGene00034691	Cbr-hex-1	1.49969	NA	NA	1.14815	NA	NA
WBGene00020550	CBG15236	WBGene00035551		0.0405508	NA	NA	0.15417	NA	NA
WBGene00020562	CBG15265	WBGene00035579		1.14815	NA	1.41906	1.15878	NA	1.33045
WBGene00020630	CBG17840	WBGene00037358		1.45881	NA	NA	0.972747	NA	NA
WBGene00020633	CBG16259	WBGene00036261	Cbr-aakg-2	0.0937562	NA	NA	0.231207	NA	NA
WBGene00020662	CBG01095	WBGene00024377		NA	2.44343	2.44343	NA	2.77971	2.208
WBGene00020710	CBG12708	WBGene00033615		0.619441	0.83946	1.14815	0.855067	0.57544	0.717794
WBGene00020719	CBG01520	WBGene00024745		1.02802	NA	1.22462	0.963829	NA	1.05682
WBGene00020758	CBG24193	WBGene00042361		NA	0.376704	NA	NA	0.265461	NA
WBGene00020833	CBG01632	WBGene00024842		NA	1.04713	NA	NA	1.20226	NA
WBGene00020912	CBG18952	WBGene00038248		NA	NA	1.03753	NA	NA	0.887156
WBGene00020935	CBG04051	WBGene00026797		NA	0.744732	NA	NA	0.737904	NA
WBGene00020936	CBG04052	WBGene00026798	Cbr-hrpf-1	NA	1.33045	NA	NA	0.613762	NA
WBGene00020994	CBG20111	WBGene00039183		0.954993	0.928966	NA	1.02802	0.887156	NA
WBGene00021009	CBG04097	WBGene00026837		0.334195	NA	NA	0.529663	NA	NA
WBGene00021016	CBG10779	WBGene00032058		NA	NA	7.31139	NA	NA	2.55859
WBGene00021074	CBG07064	WBGene00029232		NA	NA	1.30617	NA	NA	1.34276
WBGene00021093	CBG07090	WBGene00029254		1.00925	1.2942	1.52757	1.24738	1.20226	1.30617
WBGene00021152	CBG19941	WBGene00039062	Cbr-mgl-3	NA	0.483059	NA	NA	0.608135	NA
WBGene00021170	CBG24192	WBGene00042360	Cbr-arx-4	1.18032	1.14815	1.0666	1.19124	1.11686	1.03753
WBGene00021172	CBG23621	WBGene00041932		NA	0.92045	NA	NA	1.24738	NA
WBGene00021294	CBG19633	WBGene00038814		NA	14.8594	NA	NA	3.25087	NA
WBGene00021320	CBG14649	WBGene00035077		NA	NA	0.937562	NA	NA	1.1272
WBGene00021355	CBG22093	WBGene00040722		NA	NA	3.83707	NA	NA	6.66807
WBGene00021355	CBG22093	WBGene00040722		2.48886	6.98232	NA	3.87258	10.666	NA
WBGene00021365	CBG08291	WBGene00030110	Cbr-smgl-2	NA	0.440555	NA	NA	0.285759	NA
WBGene00021379	CBG08303	WBGene00030121		0.879022	NA	NA	1.1272	NA	NA
WBGene00021394	CBG01664	WBGene00024867		1.23595	0.954993	1.13763	1.00925	0.895365	0.954993
WBGene00021412	CBG15509	WBGene00035743	Cbr-cyp-29A3	0.990832	NA	NA	1	NA	NA
WBGene00021423	CBG16818	WBGene00036651		NA	NA	1.1695	NA	NA	1.39316
WBGene00021435	CBG15108	WBGene00035443		NA	NA	0.887156	NA	NA	0.92045
WBGene00021454	CBG22536	WBGene00041074		NA	NA	0.625173	NA	NA	0.963829
WBGene00021460	CBG03981	WBGene00026734	Cbr-zwl-1	1.85353	0.862979	0.981748	2.03236	0.972747	1
WBGene00021496	CBG05845	WBGene00028221		NA	1.03753	NA	NA	1.24738	NA
WBGene00021525	CBG13577	WBGene00034325		0.436516	NA	0.824138	0.138038	NA	0.586138
WBGene00021534	CBG21109	WBGene00039972	Cbr-mvk-1	1.83654	1.92309	1.97697	1.99526	1.88799	1.45881
WBGene00021540	CBG01542	WBGene00024765		NA	NA	1.00925	NA	NA	0.990832
WBGene00021542	CBG05756	WBGene00028147		NA	0.704693	NA	NA	1.04713	NA
WBGene00021547	CBG14968	WBGene00035338		NA	0.636796	NA	NA	0.564937	NA
WBGene00021551	CBG14967	WBGene00035337		0.862979	1.01859	0.990832	0.787046	0.824138	0.946237
WBGene00021643	CBG14942	WBGene00035316		NA	NA	6.60694	NA	NA	1.47231
WBGene00021646	CBG14934	WBGene00035308		1.08643	1.09648	1.0666	1.14815	1.25892	1.31826
WBGene00021647	CBG14933	WBGene00035307		NA	1.19124	1.03753	NA	1.30617	1.01859
WBGene00021685	CBG08488	WBGene00030270	Cbr-herc-1	0.613762	NA	1	0.519996	NA	0.912011
WBGene00021697	CBG15268	WBGene00035582		0.990832	3.28095	1.00925	1.02802	2.51189	1.01859
WBGene00021697	CBG15268	WBGene00035582		NA	0.444631	NA	NA	0.549541	NA
WBGene00021697	CBG15645	WBGene00035808		1.01859	1.01859	0.356451	1.04713	1.03753	1.69044
WBGene00021697	CBG15647	WBGene00035809		1.09648	1.03753	0.903649	1.61436	1.0666	1.27057
WBGene00021756	CBG15708	WBGene00035854		0.346737	0.313329	0.432514	0.420727	0.398107	0.549541
WBGene00021845	CBG04195	WBGene00026920	Cbr-rpb-7	0.870964	1.05682	0.972747	0.847227	0.954993	0.92045
WBGene00021853	CBG21071	WBGene00039943		NA	NA	0.147231	NA	NA	0.346737
WBGene00021882	CBG13533	WBGene00034287		1.10662	1.00925	0.937562	1.1695	1.02802	1.07647
WBGene00021905	CBG15258	WBGene00035572	Cbr-helq-1	NA	0.691831	NA	NA	0.591562	NA
WBGene00021933	CBG08424	WBGene00030216		1.04713	NA	0.937562	0.787046	NA	0.737904
WBGene00021959	CBG19071	WBGene00038349		NA	1.23595	NA	NA	1.33045	NA
WBGene00021980	CBG08670	WBGene00030422	Cbr-glb-32	NA	1.28233	NA	NA	1.15878	NA
WBGene00021994	CBG20102	WBGene00039175		0.524808	NA	NA	0.310456	NA	NA
WBGene00022046	CBG13541	WBGene00034295		NA	1.44544	4.48745	NA	1.23595	3.0761
WBGene00022048	CBG10541	WBGene00031907		9.37562	21.2814	9.37562	16.7494	29.1072	12.5892
WBGene00022052	CBG15218	WBGene00035538		0.794328	NA	NA	0.737904	NA	NA
WBGene00022074	CBG13914	WBGene00034594	Cbr-ubxn-2	1.52757	19.2309	39.0841	1.15878	10.5682	15.8489
WBGene00022090	CBG10528	WBGene00031901		NA	0.981748	NA	NA	0.765597	NA
WBGene00022103	CBG11734	WBGene00032811	Cbr-cdh-12	NA	1.19124	NA	NA	1.09648	NA
WBGene00022103	CBG11734	WBGene00032811	Cbr-cdh-12	NA	NA	3.59749	NA	NA	0.205116
WBGene00022146	CBG22228	WBGene00040832		0.401791	0.549541	NA	1.02802	1.18032	NA
WBGene00022149	CBG22169	WBGene00040791	Cbr-lin-65	0.496592	NA	NA	0.751623	NA	NA
WBGene00022151	CBG25184	WBGene00086598		1.36773	1	1.48594	1.1695	0.981748	1.20226
WBGene00022152	CBG22152	WBGene00040775	Cbr-atg-5	0.946237	11.3763	0.990832	0.928966	4.92039	0.990832
WBGene00022166	CBG00488	WBGene00023867		NA	NA	1.07647	NA	NA	1.19124
WBGene00022170	CBG09819	WBGene00031338		1.67494	NA	1.5417	1.30617	NA	1.15878
WBGene00022253	CBG05462	WBGene00027907	Cbr-hrpf-2	1.21339	1.03753	1.1272	1.28233	0.990832	1.04713
WBGene00022278	CBG11880	WBGene00032919	Cbr-rcor-1	NA	1.47231	NA	NA	1.31826	NA
WBGene00022306	CBG13890	WBGene00034573		1.25892	1.08643	1.05682	1.22462	1.03753	1.02802
WBGene00022387	CBG18550	WBGene00037947		NA	NA	1.38038	NA	NA	1.28233
WBGene00022387	CBG18550	WBGene00037947		1.34276	NA	NA	1.11686	NA	NA
WBGene00022420	CBG16565	WBGene00036467		1.02802	0.724436	0.862979	1.03753	0.92045	0.990832
WBGene00022463	CBG10825	WBGene00032094	Cbr-elpc-1	1.35519	NA	NA	0.981748	NA	NA
WBGene00022464	CBG23745	WBGene00042015		0.954993	1.64437	1.0666	0.981748	1.52757	1.08643
WBGene00022506	CBG18104	WBGene00037588		NA	NA	7.7983	NA	NA	0.613762
WBGene00022549	CBG18514	WBGene00037917		NA	NA	0.928966	NA	NA	1.02802
WBGene00022665	CBG16788	WBGene00036630		NA	16.1436	NA	NA	9.0365	NA
WBGene00022717	CBG15345	WBGene00035644	Cbr-hipr-1	NA	1.1695	NA	NA	1.1695	NA
WBGene00022718	CBG06931	WBGene00029118		NA	NA	1.15878	NA	NA	1.03753
WBGene00022719	CBG06929	WBGene00029117	Cbr-pdhk-2	0.816582	NA	NA	0.794328	NA	NA
WBGene00022787	CBG12255	WBGene00033231	Cbr-tag-307	1.39316	NA	1.78649	1.11686	NA	1.13763
WBGene00022793	CBG00031	WBGene00023541		1.14815	2.91072	10.7647	1.03753	8.62979	15.7036
WBGene00022797	CBG12260	WBGene00033235	Cbr-best-24	1.02802	NA	NA	1.38038	NA	NA
WBGene00022800	CBG12265	WBGene00033238		1.67494	1.95885	NA	2.22844	6.13762	NA
WBGene00022817	CBG00006	WBGene00023526		3.25087	3.16228	2.99226	2.99226	2.65461	2.55859
WBGene00022832	CBG12191	WBGene00033178		NA	58.6138	NA	NA	9.54993	NA
WBGene00022853	CBG11210	WBGene00032371	Cbr-tcer-1	1.13763	1.05682	1.09648	1.07647	1.05682	1.01859
WBGene00022880	CBG02508	WBGene00025551		NA	NA	0.794328	NA	NA	0.847227
WBGene00044008	CBG16939	WBGene00036732	Cbr-gip-2	1.45881	4.2462	0.870964	0.946237	1.44544	0.862979
WBGene00044026	CBG02885	WBGene00025853		NA	1.11686	NA	NA	1.0666	NA
WBGene00044071	CBG22799	WBGene00041272	Cbr-tag-233	0.30761	NA	NA	0.47863	NA	NA
WBGene00044076	CBG03669	WBGene00026480	Cbr-mog-2	0.928966	0.887156	0.855067	0.879022	1.15878	0.954993
WBGene00044330	CBG17430	WBGene00037052	Cbr-alr-1	NA	NA	4.92039	NA	NA	2.14783
WBGene00044434	CBG05156	WBGene00027673		NA	1.21339	NA	NA	1.09648	NA
WBGene00044569	CBG14685	WBGene00035107		0.457088	NA	NA	0.648634	NA	NA
WBGene00044623	CBG14694	WBGene00035113	Cbr-bus-8	2.18776	NA	NA	0.879022	NA	NA
WBGene00044689	CBG06432	WBGene00028708	Cbr-arid-1	NA	1.43219	NA	NA	0.816582	NA
WBGene00045419	CBG19389	WBGene00038623	Cbr-lsy-12	NA	1.22462	NA	NA	1.22462	NA
WBGene00045419	CBG19389	WBGene00038623	Cbr-lsy-12	1.5417	NA	NA	1.24738	NA	NA
WBGene00185014	CBG17998	WBGene00037497		0.636796	0.954993	0.772681	0.724436	0.903649	0.895365
