# Supplementary material for: Comparative proteome analysis between C. briggsae embryos and larvae reveals a role of chromatin modification proteins in embryonic cell division
Source: Sci Rep. 2017 Jun 27;7:4296. doi: 10.1038/s41598-017-04533-8 (PMC5487359; doi:10.1038/s41598-017-04533-8)
Supplement: Supplementary file 4 — Supplementary Table 4 [file 41598_2017_4533_MOESM4_ESM.xls]

## Sheet: DEPs
ID	L1 vs Emb	L4 vs Emb	L1 vs Emb rep1	L1 vs Emb rep2	L1 vs Emb rep3	L4 vs Emb rep1	L4 vs Emb rep2	L4 vs Emb rep3	sequence name	WBid	public name
gi|268530324	down**	down**	0.131826	0.188799	0.37325	0.340408	0.564937	0.42462	CBG00721	WBGene00024067	Cbr-cct-1
gi|309359152	down**	down**	0.862979	0.212814	0.296483	0.855067	0.244343	0.704693	CBG27636	WBGene00089050
gi|268536106	down**	down**	0.387258	0.758578	0.359749	0.420727	0.847227	0.369828	CBG05905	WBGene00028263	Cbr-pam-1
gi|4581962	down**	down**	0.110662	0.0816582	0.092045	0.672977	0.529663	0.679204	CBG09203	WBGene00030833	Cbr-pdi-1
gi|268573646	down**	down**	0.685488	0.101859	0.0515229	0.666807	0.0963829	0.109648	CBG10154	WBGene00031617	Cbr-rnr-1
gi|268569114	down**	down**	0.218776	0.328095	0.18197	0.288403	0.218776	0.188799	CBG24264	WBGene00042419	Cbr-rpn-2
gi|309360600	down**	down**	0.0862978	0.143219	0.855067	0.337287	0.363078	0.879022	CBG12090	WBGene00033094	Cbr-rpn-8
gi|268557298	down**	down**	0.12942	0.133045	0.092045	0.285759	0.580764	0.369828	CBG23346	WBGene00041716	Cbr-rpt-1
gi|309364816	down**	down**	NA	0.334195	0.222843	NA	0.570164	0.328095	CBG03440	WBGene00026306	Cbr-uba-1
gi|268580215	down**	down**	0.0515229	0.0487529	0.0801678	0.0954993	0.115878	0.155597	CBG16767	WBGene00000365	Cbr-vit-1
gi|268557936	down**	down**	0.11272	0.0903649	0.0990832	0.340408	0.340408	0.270396	CBG09435	WBGene00031017
gi|268529140	down**	down**	0.237684	0.0731139	0.060256	0.801678	0.148594	0.0990832	CBG00919	WBGene00024231
gi|268564672	down**	down**	0.0737904	0.0963829	0.283139	0.102802	0.131826	0.214783	CBG03725	WBGene00026525	Cbr-dut-1
gi|268577581	down**	down**	0.448745	0.928966	0.534564	0.534564	0.937562	0.440555	CBG01975	WBGene00025132
gi|268534598	down**	down**	0.265461	0.432514	0.737904	0.293765	0.248886	0.751623	CBG00458	WBGene00023843	Cbr-sucg-1
gi|74961121	down**	down**	0.691831	0.138038	0.666807	0.672977	0.15417	0.660694	CBG13026	WBGene00033864	Cbr-rpa-1
gi|526833674	down**	down**	0.187068	0.870964	0.170608	0.465586	0.809096	0.331131	CBG21460	WBGene00040224	Cbr-cct-3
gi|268568006	down**	down**	0.195884	0.879022	0.401791	0.42462	0.903649	0.534564	CBG12633	WBGene00033551
gi|268555272	down**	down**	0.263027	0.816582	0.237684	0.436516	1.95885	0.255859	CBG21817	WBGene00040500	Cbr-cct-7
gi|268564185	down**	down**	0.625173	0.0870964	0.613762	0.319154	0.17378	0.698232	CBG22286	WBGene00040887
gi|268574226	down**	down***	0.251189	0.277971	0.199526	0.0505825	0.0824138	0.110662	CBG18031	WBGene00037528	Cbr-asb-1
gi|268565051	down**	down***	0.253513	0.141906	0.0794328	0.147231	0.246604	0.10666	CBG03890	WBGene00026657	Cbr-mcm-4
gi|311819828	down**	down***	0.280543	0.301995	0.501187	0.212814	0.197697	0.457088	CBG21868	WBGene00040547	Cbr-mcm-7
gi|94442975	down**	up***	0.258226	0.220801	0.100925	3.56451	3.28095	2.29087	CBG14484	WBGene00034960	Cbr-pdi-2
gi|268561116	down**		0.369828	0.331131	0.296483	0.928966	1.08643	0.77983	CBG12085	WBGene00033089	Cbr-aars-2
gi|268574266	down**		0.167494	0.167494	0.115878	0.60256	0.887156	0.654636	CBG18052	WBGene00037548	Cbr-cct-5
gi|385178705	down**		0.0654636	0.0313329	0.685488	0.147231	0.170608	0.765597	CBG09987	WBGene00031476	Cbr-cnx-1
gi|268570024	down**		0.148594	0.0666807	0.203236	1.22462	1.51356	1.24738	CBG19736	WBGene00038906	Cbr-cyn-5
gi|74847037	down**		0.190546	0.121339	0.157036	1.23595	0.809096	0.737904	CBG04560	WBGene00027205	Cbr-daf-21
gi|268566819	down**		0.310456	0.586138	0.301995	1.07647	1.19124	2.48886	CBG21346	WBGene00040150	Cbr-ears-1
gi|268552915	down**		0.319154	0.461318	0.242103	0.366438	0.483059	0.549541	CBG04454	WBGene00027120	Cbr-fkb-6
gi|309355899	down**		0.448745	0.440555	0.483059	1.33045	1.49969	1.80302	CBG21320	WBGene00040130	Cbr-gars-1
gi|309358145	down**		0.483059	0.519996	0.758578	0.654636	0.313329	0.855067	CBG16574	WBGene00036475	Cbr-isw-1
gi|268567424	down**		0.0809096	0.765597	0.758578	0.369828	0.824138	0.77983	CBG10813	WBGene00032084	Cbr-pas-3
gi|268560948	down**		0.021677	0.0343558	0.0457088	0.260615	0.440555	0.539511	CBG12037	WBGene00033050	Cbr-pbs-4
gi|268567383	down**		0.319154	0.313329	0.49204	2.1677	2.12814	2.53513	CBG10789	WBGene00032064	Cbr-pdi-3
gi|268553131	down**		0.549541	0.331131	0.128233	2.31206	1.70608	0.946237	CBG08350	WBGene00030158	Cbr-rpl-36
gi|268530472	down**		0.0465586	0.0954993	0.083946	0.18197	0.328095	0.270396	CBG04294	WBGene00027002	Cbr-rpn-5
gi|268535632	down**		0.115878	0.210863	0.0801678	0.586138	0.809096	0.654636	CBG21707	WBGene00040409	Cbr-rpn-7
gi|268558346	down**		0.0409261	0.698232	0.765597	0.180302	0.711214	0.758578	CBG09668	WBGene00031223	Cbr-sqv-4
gi|268530468	down**		0.313329	0.310456	0.299226	2.44343	2.85759	2.77971	CBG04292	WBGene00027000	Cbr-tsn-1
gi|268529248	down**		0.158489	1.00925	0.143219	0.420727	0.946237	0.448745	CBG00984	WBGene00024285	Cbr-usp-14
gi|309365952	down**		1.02802	0.387258	0.60256	4.05509	2.0893	2.91072	CBG00996	WBGene00024295
gi|268566719	down**		0.409261	0.831764	0.265461	0.895365	0.862979	0.570164	CBG02247	WBGene00025328	Cbr-ndk-1
gi|268530214	down**		0.119124	0.0310456	0.0288403	0.0963829	0.0505825	0.0586138	CBG00648	WBGene00024012	Cbr-dod-23
gi|268532624	down**		0.496592	0.239883	0.937562	0.972747	0.946237	0.954993	CBG03302	WBGene00026184	Cbr-ostb-1
gi|268574382	down**		0.135519	0.283139	0.21677	1.55597	1.88799	2.01372	CBG18133	WBGene00037607	Cbr-hsp-110
gi|268552377	down**		0.195884	0.409261	0.401791	0.731139	1.45881	1.00925	CBG01738	WBGene00024927	Cbr-cif-1
gi|309359005	down**		0.903649	0.519996	0.128233	0.954993	0.801678	0.672977	CBG14887	WBGene00035265	Cbr-ostd-1
gi|268535806	down**		0.432514	0.105682	0.183654	0.534564	0.77983	0.660694	CBG05717	WBGene00028112	Cbr-ribo-1
gi|268529950	down**		0.0981748	0.672977	NA	0.0731139	1.27057	NA	CBG13484	WBGene00034242
gi|309363030	down**		0.469894	0.758578	0.580764	0.83946	0.928966	0.879022	CBG07073	WBGene00029240	Cbr-mlt-8
gi|309355942	down**		0.691831	0.138038	0.133045	0.801678	0.549541	0.356451	CBG21192	WBGene00040036
gi|268557664	down***	down**	0.141906	0.554626	0.0625173	0.405508	1.00925	0.328095	CBG09267	WBGene00030882	Cbr-rpt-2
gi|268568310	down***	down**	0.265461	0.170608	0.0801678	1.01859	0.591562	0.436516	CBG12727	WBGene00033633	Cbr-dpt-1
gi|268556166	down***	down**	0.149969	0.104713	0.0816582	0.625173	0.597035	0.42462	CBG01313	WBGene00024571
gi|268565909	down***	down**	0.0636796	0.124738	0.17378	0.288403	0.524808	0.824138	CBG04219	WBGene00026938	Cbr-trap-1
gi|268573400	down***	down***	0.030479	0.108643	0.210863	0.0855067	0.109648	0.0928966	CBG10007	WBGene00031495	Cbr-cdk-1
gi|268554025	down***	down***	0.376704	0.20893	0.224906	0.134276	0.109648	0.0787046	CBG13540	WBGene00034294	Cbr-daf-18
gi|309371469	down***	down***	0.159956	0.083946	0.291072	0.100925	0.180302	0.170608	CBG03710	WBGene00026512	Cbr-lin-53
gi|75005826	down***	down***	0.110662	0.214783	0.233346	0.0672977	0.108643	0.0946237	CBG09994	WBGene00031483	Cbr-mcm-6
gi|268574778	down***	down***	0.103753	0.135519	0.0283139	0.0847227	0.0465586	0.0529663	CBG18371	WBGene00037808	Cbr-sip-1
gi|268564632	down***	down***	0.180302	0.0265461	0.0642688	0.113763	0.157036	0.102802	CBG03708	WBGene00026510
gi|309361421	down***	down***	0.0452898	0.0319154	0.060256	0.0887156	0.143219	0.111686	CBG10339	WBGene00031746
gi|268565777	down***	down***	0.131826	0.125893	0.151356	0.0648634	0.0376704	0.0731139	CBG04174	WBGene00026901
gi|268530448	down***	down***	0.0787046	0.11272	0.138038	0.207014	0.231207	0.409261	CBG04280	WBGene00026990
gi|268573520	down***		0.218776	0.195884	0.49204	1.09648	0.77983	1	CBG10076	WBGene00031555	Cbr-dars-1
gi|268572657	down***		0.012942	0.0110662	0.0260615	0.123595	0.103753	0.0559758	CBG13234	WBGene00034025
gi|309366534	down***		0.180302	0.158489	0.157036	0.946237	0.717794	0.625173	CBG24742	WBGene00042783	Cbr-kars-1
gi|309356633	down***		0.192309	0.135519	0.10666	1.94089	2.67917	2.24905	CBG19673	WBGene00038848	Cbr-mel-32
gi|268570046	down***		0.0691831	0.138038	0.376704	0.275423	0.188799	0.457088	CBG19741	WBGene00038911	Cbr-pbs-5
gi|268529976	down***		0.233346	0.212814	0.212814	0.862979	1.10662	0.534564	CBG00515	WBGene00023892	Cbr-pyr-1
gi|309363665	down***		0.195884	0.151356	0.125893	0.483059	0.394457	0.334195	CBG05716	WBGene00028111	Cbr-rpn-1
gi|309360367	down***		0.387258	0.183654	0.157036	1.77011	1.30617	1.64437	CBG12408	WBGene00033362	Cbr-fasn-1
gi|309363528	down***		0.0772681	0.0679204	0.0685488	1.55597	1.2942	1.31826	CBG06014	WBGene00028360	Cbr-enpl-1
gi|268573994	down***		0.0685488	0.349945	0.248886	0.77983	0.77983	0.744732	CBG16681	WBGene00036560
gi|268576104	down***		0.0529663	0.0207014	0.0155597	0.630957	0.457088	0.299226	CBG22942	WBGene00041388	Cbr-eef-1B.1
gi|268532986	up**	up**	5.97035	6.0256	5.64937	4.7863	3.66438	4.05509	CBG20807	WBGene00039724	Cbr-ctl-2
gi|268553209	up**	up**	4.05509	NA	5.24808	3.63078	NA	4.01791	CBG08401	WBGene00030199	Cbr-egl-4
gi|268570406	up**	up**	1.52757	14.9969	3.10456	2.1677	27.5423	5.86138	CBG24809	WBGene00042841	Cbr-gst-7
gi|74846152	up**	up**	11.272	17.2187	27.7971	10.7647	15.5597	22.6987	CBG18361	WBGene00037803	Cbr-hpd-1
gi|309364016	up**	up**	23.1206	23.9883	3.53183	19.4089	16.4437	3.56451	CBG05057	WBGene00027607	Cbr-mup-2
gi|268531152	up**	up**	1.69044	99.0832	22.4905	1.08643	99.0832	7.37904	CBG02383	WBGene00025445	Cbr-rsp-4
gi|268580207	up**	up**	4.69894	2.77971	1.13763	3.49945	1.97697	1.02802	CBG16760	WBGene00036613	Cbr-unc-18
gi|74907055	up**	up**	10	12.8233	7.11213	12.1339	14.9969	7.58578	CBG14362	WBGene00034889	Cbr-vha-12
gi|268581801	up**	up**	24.6604	10.4713	11.9124	40.1791	20.1372	23.3346	CBG07632	WBGene00029614
gi|268559132	up**	up**	4.20727	99.0832	14.4544	3.37287	99.0832	13.8038	CBG19289	WBGene00038536
gi|309364362	up**	up**	3.19154	4.74242	4.61318	2.96483	4.74242	4.40555	CBG04274	WBGene00026985	Cbr-clec-63
gi|268558202	up**	up**	3.66438	4.2462	3.66438	4.40555	3.94457	3.80189	CBG09590	WBGene00031151
gi|309359587	up**	up**	1.52757	19.2309	39.0841	1.15878	10.5682	15.8489	CBG13914	WBGene00034594	Cbr-ubxn-2
gi|268579265	up**	up***	6.48634	6.48634	8.16582	10.3753	12.0226	16.7494	CBG14574	WBGene00035024
gi|268575600	up**	up***	4.01791	3.7325	3.25087	9.63829	7.58578	9.37562	CBG21173	WBGene00040018	Cbr-atp-2
gi|309361668	up**	up***	3.19154	5.49541	8.62979	5.44503	8.24138	12.7057	CBG10067	WBGene00031546	Cbr-clu-1
gi|268559464	up**	up***	17.8649	23.5505	8.62979	27.0396	23.1206	14.9969	CBG11588	WBGene00032691	Cbr-fib-1
gi|268580871	up**	up***	6.66807	3.53183	4.20727	16.9044	12.2462	12.0226	CBG15526	WBGene00035751	Cbr-sams-1
gi|74791913	up**	up***	11.4815	21.0863	14.7231	26.7917	32.8095	27.0396	CBG04632	WBGene00027269	Cbr-vha-13
gi|268536594	up**	up***	7.17794	7.7983	6.30957	14.1906	14.9969	12.4738	CBG06199	WBGene00028507	Cbr-gdh-1
gi|268554037	up**	up***	2.65461	2.31206	4.20727	3.31131	2.83139	4.36516	CBG13546	WBGene00034300
gi|74847278	up**	up***	2.01372	10.3753	3.94457	3.22107	14.0605	4.69894	CBG01737	WBGene00024926	Cbr-ogdh-1
gi|268574578	up**		11.1686	11.5878	6.36796	14.8594	11.5878	7.24436	CBG18256	WBGene00037707	Cbr-act-5
gi|268536662	up**		3.37287	5.86138	4.40555	1.35519	2.24905	1.48594	CBG06234	WBGene00028541	Cbr-aly-3
gi|268579589	up**		3.31131	NA	7.7983	2.31206	NA	3.98107	CBG14791	WBGene00035185	Cbr-kin-2
gi|268536404	up**		1.02802	1.59956	3.49945	1	1.36773	2.63027	CBG06076	WBGene00028412	Cbr-klp-12
gi|309359855	up**		33.4195	14.9969	39.8107	17.7011	9.72747	23.9883	CBG13371	WBGene00034148	Cbr-lec-2
gi|268531382	up**		3.56451	4.28548	3.98107	2.65461	3.01995	2.85759	CBG02518	WBGene00025560	Cbr-lec-5
gi|526834652	up**		14.3219	3.53183	11.272	17.5388	3.19154	11.695	CBG19793	WBGene00038957	Cbr-lev-11
gi|309364565	up**		3.59749	1.83654	4.32514	3.37287	1.61436	3.87258	CBG04042	WBGene00026788	Cbr-ngp-1
gi|309363622	up**		4.61318	5.80764	2.39883	3.53183	4.20727	1.83654	CBG05808	WBGene00028190	Cbr-kcc-1
gi|309371404	up**		2.72898	4.40555	2.93765	1.94089	3.63078	2.22844	CBG08362	WBGene00030166	Cbr-tax-6
gi|268531944	up**		2.63027	NA	5.10505	1.70608	NA	3.37287	CBG02874	WBGene00025843
gi|309360431	up**		2.22844	2.01372	2.05116	1.41906	1.08643	1.52757	CBG12231	WBGene00033212
gi|309356609	up**		NA	5.05825	2.208	NA	2.88403	1.45881	CBG19716	WBGene00038890
gi|268557970	up***	up**	2.208	99.0832	3.0761	1.90546	99.0832	2.22844	CBG09456	WBGene00031034
gi|309364162	up***	up**	18.5353	18.8799	15.8489	4.05509	11.272	7.44732	CBG27247	WBGene00088661
gi|268576106	up***	up***	6.98232	7.11213	8.01678	14.9969	14.8594	17.0608	CBG22943	WBGene00041389	Cbr-aco-2
gi|268570757	up***	up***	6.98232	8.55067	6.25173	5.39511	6.79204	4.69894	CBG15716	WBGene00035862	Cbr-ads-1
gi|309355107	up***	up***	4.2462	6.19441	6.60694	3.63078	4.69894	6.42688	CBG22945	WBGene00041391	Cbr-clp-1
gi|268580375	up***	up***	11.272	27.0396	8.87156	15.9956	34.3558	13.9316	CBG16888	WBGene00036697	Cbr-dim-1
gi|268557934	up***	up***	10.1859	6.54636	6.98232	8.3946	4.92039	5.24808	CBG09434	WBGene00031016	Cbr-eat-6
gi|309363186	up***	up***	2.99226	13.6773	6.08135	2.85759	14.1906	5.39511	CBG06335	WBGene00028630	Cbr-icl-1
gi|268531342	up***	up***	4.13048	3.10456	5.15229	4.20727	3.28095	5.7544	CBG02495	WBGene00025540	Cbr-ifb-1
gi|268531850	up***	up***	5.7544	8.16582	4.28548	5.05825	9.12011	4.96592	CBG02815	WBGene00025796	Cbr-lec-1
gi|268569998	up***	up***	31.6228	34.3558	34.9945	42.8549	44.4631	43.2514	CBG19730	WBGene00038900	Cbr-unc-54
gi|268580521	up***	up***	45.2898	39.8107	51.5229	45.7088	37.6704	42.462	CBG00120	WBGene00023596	Cbr-myo-2
gi|309355577	up***	up***	38.0189	45.2898	39.4457	29.3765	29.9226	29.6483	CBG21911	WBGene00040581	Cbr-let-75
gi|309360901	up***	up***	14.4544	24.4343	8.62979	10.7647	21.0863	5.54626	CBG11357	WBGene00032487	Cbr-myo-5
gi|74788753	up***	up***	2.53513	19.5884	11.1686	2.75423	24.4343	14.8594	CBG23416	WBGene00041777	Cbr-myo-3
gi|268578695	up***	up***	2.42103	3.22107	2.26987	2.0893	2.85759	1.85353	CBG14139	WBGene00034737	Cbr-spc-1
gi|268560562	up***	up***	19.7697	23.7684	16.7494	32.5087	31.3329	24.4343	CBG11932	WBGene00032961	Cbr-unc-15
gi|309364425	up***	up***	4.7863	34.9945	4.92039	3.83707	30.479	4.61318	CBG03745	WBGene00026542	Cbr-nkb-1
gi|309362569	up***	up***	2.75423	3.63078	4.7863	2.55859	3.19154	5.86138	CBG07943	WBGene00029830
gi|309360868	up***	up***	5.59758	11.5878	5.05825	5.44503	8.55067	4.83059	CBG11408	WBGene00032524	Cbr-ddx-17
gi|309362199	up***	up***	4.01791	6.48634	6.0256	4.13048	8.01678	6.48634	CBG08717	WBGene00030462
gi|67460235	up***	up***	8.79023	5.34564	4.28548	8.3946	5.24808	5.15229	CBG18316	WBGene00037760
gi|268580051	up***	up***	20.893	23.3346	27.0396	39.4457	39.0841	45.7088	CBG11000	WBGene00032214
gi|268578677	up***	up***	2.22844	13.9316	14.0605	2.99226	15.417	15.2757	CBG14130	WBGene00034728	Cbr-pccb-1
gi|309365498	up***	up***	2.46604	20.7014	20.7014	3.37287	18.0302	19.9526	CBG02064	WBGene00025199
gi|268553777	up***	up***	9.37562	21.2814	9.37562	16.7494	29.1072	12.5892	CBG10541	WBGene00031907
gi|309361932		down**	0.597035	1.08643	0.630957	0.143219	0.879022	0.145881	CBG09312	WBGene00030916	Cbr-let-418
gi|268537408		down**	0.331131	0.47863	0.559758	0.125893	0.544503	0.666807	CBG19879	WBGene00039019	Cbr-gln-5
gi|268574550		down**	0.151356	0.291072	0.220801	0.118032	0.145881	0.0787046	CBG18240	WBGene00037693
gi|309363329		down**	0.990832	0.625173	0.630957	0.296483	0.195884	0.37325	CBG06664	WBGene00028908	Cbr-lin-40
gi|309360603		down**	0.293765	0.591562	0.448745	0.60256	0.42462	0.328095	CBG12094	WBGene00033098	Cbr-sago-2
gi|309360418		down**	0.549541	0.642688	0.698232	0.765597	0.519996	0.524808	CBG12282	WBGene00033254	Cbr-ran-2
gi|268561700		down**	0.529663	0.288403	0.288403	0.0691831	0.0887156	0.0698232	CBG20343	WBGene00039350
gi|268564225		down**	0.218776	0.666807	0.49204	0.322107	0.376704	0.432514	CBG22301	WBGene00040899	Cbr-smo-1
gi|309364035		down**	0.251189	0.469894	0.394457	0.151356	0.436516	0.394457	CBG04550	WBGene00027195	Cbr-unc-61
gi|309366118		down**	0.954993	0.972747	0.698232	0.510505	0.597035	0.539511	CBG00620	WBGene00023989	Cbr-zyg-9
gi|309365103		down**	0.831764	NA	0.666807	0.316228	NA	0.363078	CBG02746	WBGene00025743
gi|268564039		down**	0.751623	0.92045	1.45881	0.619441	0.870964	0.258226	CBG03600	WBGene00026434	Cbr-ccdc-47
gi|309358544		down**	0.343558	0.83946	0.356451	0.102802	0.037325	0.0731139	CBG15819	WBGene00035949
gi|309362385		down**	1.20226	1.77011	0.887156	0.544503	0.515229	0.42462	CBG08359	WBGene00030164
gi|309356642		down**	0.648634	0.145881	0.765597	0.608135	0.285759	0.544503	CBG19693	WBGene00038868
gi|309356483		down**	0.291072	0.765597	0.862979	0.293765	0.744732	0.92045	CBG19951	WBGene00039068	Cbr-swsn-6
gi|268565561		down***	0.229087	0.100925	0.0946237	0.340408	0.328095	0.148594	CBG04080	WBGene00026823	Cbr-rpl-25.2
gi|309365173		down***	0.260615	0.331131	0.428549	0.401791	0.465586	0.390841	CBG02604	WBGene00025626
gi|268573098		up**	2.208	17.8649	1.8197	2.26987	15.9956	1.72187	CBG09822	WBGene00031341	Cbr-apb-1
gi|268567261		up**	7.44732	11.4815	16.1436	8.79023	17.7011	18.8799	CBG20329	WBGene00039339	Cbr-asp-1
gi|268560934		up**	0.131826	0.444631	0.625173	1.58489	2.93765	2.99226	CBG12033	WBGene00033047	Cbr-fkb-5
gi|268534854		up**	2.80543	7.31139	2.37684	3.66438	7.65597	2.75423	CBG13820	WBGene00034517	Cbr-gln-3
gi|59799762		up**	1.58489	0.77983	1.1272	4.83059	5.64937	5.86138	CBG14829	WBGene00035220	Cbr-hsp-3
gi|268530074		up**	6.72977	4.83059	5.39511	11.5878	9.63829	9.63829	CBG00567	WBGene00023941	Cbr-iff-2
gi|268573672		up**	1.88799	0.972747	1.21339	4.01791	3.98107	4.16869	CBG16478	WBGene00036400	Cbr-inf-1
gi|268568258		up**	2.93765	2.96483	2.18776	5.34564	8.70964	8.3946	CBG12713	WBGene00033620	Cbr-lbp-6
gi|268563831		up**	2.22844	1.34276	1.22462	3.34195	1.92309	1.6293	CBG24046	WBGene00042253	Cbr-mlc-3
gi|268566771		up**	1.09648	1.09648	1.49969	4.61318	2.55859	4.13048	CBG02260	WBGene00025341	Cbr-rla-0
gi|309364489		up**	0.765597	0.847227	0.60256	3.53183	3.28095	3.40408	CBG03905	WBGene00026668	Cbr-rpl-7
gi|268575240		up**	1.8197	0.744732	1.97697	5.64937	3.66438	6.19441	CBG09153	WBGene00030800	Cbr-rpl-9
gi|268564769		up**	1.80302	1.01859	1.45881	3.63078	3.10456	3.16228	CBG03771	WBGene00026562	Cbr-rpl-14
gi|268559466		up**	1.59956	1.48594	1	4.65586	6.91831	4.36516	CBG11589	WBGene00032692	Cbr-rps-16
gi|268571283		up**	3.19154	2.44343	2.72898	7.87046	5.19996	9.37562	CBG11742	WBGene00032819	Cbr-rps-22
gi|268533340		up**	1.95885	6.60694	3.25087	2.67917	14.9969	4.16869	CBG21017	WBGene00039902	Cbr-tpi-1
gi|268536750		up**	7.17794	7.37904	9.12011	12.8233	15.417	17.2187	CBG05372	WBGene00027832	Cbr-vha-8
gi|268529222		up**	2.44343	1.57036	2.24905	3.0761	1.64437	2.53513	CBG00970	WBGene00024272
gi|268532864		up**	0.260615	0.272898	0.539511	2.72898	2.03236	3.01995	CBG20736	WBGene00039663
gi|268576613		up**	0.717794	1.44544	NA	2.24905	2.55859	NA	CBG08162	WBGene00030014
gi|268529424		up**	3.04789	4.28548	3.40408	6.25173	12.942	5.15229	CBG18727	WBGene00038097	Cbr-atad-3
gi|268537164		up**	1.19124	2.07014	1.65959	2.96483	5.10505	3.16228	CBG03402	WBGene00026271	Cbr-rack-1
gi|268573318		up**	2.18776	4.92039	2.26987	2.1677	3.01995	2.88403	CBG09958	WBGene00031452	Cbr-gpdh-2
gi|268536332		up**	4.96592	8.3946	8.31764	16.5959	18.8799	21.2814	CBG06032	WBGene00028376
gi|309371410		up**	3.25087	4.13048	2.05116	5.64937	10	6.79204	CBG08279	WBGene00030101
gi|268576316		up**	6.85488	7.94328	2.07014	9.0365	13.1826	3.7325	CBG15316	WBGene00035618	Cbr-aldo-1
gi|268581779		up**	4.05509	2.55859	5.24808	4.87529	2.96483	5.34564	CBG07617	WBGene00029603	Cbr-ucr-2.2
gi|268576198		up**	1.5417	1.57036	3.90841	2.85759	2.07014	5.86138	CBG22999	WBGene00041435	Cbr-abce-1
gi|309364856		up**	4.92039	5.19996	6.30957	8.01678	8.24138	10	CBG03281	WBGene00026169
gi|309359837		up**	1.90546	3.0761	2.58226	2.99226	3.80189	3.7325	CBG13400	WBGene00034174	Cbr-puf-12
gi|268580007		up**	0.37325	0.704693	1.01859	1.88799	1.95885	2.83139	CBG10962	WBGene00032191	Cbr-pdi-6
gi|268579721		up**	0.416869	0.903649	0.801678	3.01995	2.55859	1.97697	CBG05011	WBGene00027571	Cbr-got-2.2
gi|268564021		up**	1.72187	3.56451	1.45881	2.05116	3.87258	2.44343	CBG22240	WBGene00040844
gi|268568050		up**	0.448745	0.847227	1.87068	1.92309	4.16869	10	CBG12644	WBGene00033562	Cbr-acdh-1
gi|268579803		up**	2.07014	1.38038	1.8197	2.72898	2.88403	2.60615	CBG05065	WBGene00027613	Cbr-fah-1
gi|309359068		up**	4.52898	5.64937	17.5388	4.7863	5.29664	16.1436	CBG14983	WBGene00035350	Cbr-nol-5
gi|268577997		up***	2.85759	1.35519	2.01372	9.12011	5.64937	8.31764	CBG17361	WBGene00037008	Cbr-aco-1
gi|268576212		up***	2.14783	1.41906	0.895365	7.37904	3.25087	2.88403	CBG23008	WBGene00041442	Cbr-alh-1
gi|268532370		up***	5.05825	4.57088	5.49541	5.86138	6.66807	6.72977	CBG03134	WBGene00026057	Cbr-alh-8
gi|309363525		up***	2.03236	2.10863	2.07014	2.72898	5.24808	2.58226	CBG06017	WBGene00028363	Cbr-ard-1
gi|268566903		up***	1.22462	1.25892	1.25892	1.35519	1.38038	1.33045	CBG12193	WBGene00033180	Cbr-dhc-1
gi|74791120		up***	3.01995	4.52898	4.96592	10.5682	13.5519	13.0617	CBG09810	WBGene00031330	Cbr-cts-1
gi|268571885		up***	1.7378	0.972747	1.07647	6.60694	5.10505	5.86138	CBG16945	WBGene00036738	Cbr-eft-2
gi|268580303		up***	1.24738	1.83654	2.48886	6.91831	8.16582	10.0925	CBG16828	WBGene00036661
gi|268556116		up***	3.83707	3.94457	2.29087	9.0365	8.09096	4.05509	CBG01286	WBGene00024546	Cbr-gst-10.2
gi|268537160		up***	10.3753	3.34195	10.4713	16.9044	5.97035	15.7036	CBG03400	WBGene00026269	Cbr-gta-1
gi|268534596		up***	0.534564	0.666807	0.387258	2.44343	2.83139	1.97697	CBG00457	WBGene00023842	Cbr-hsp-1
gi|268571179		up***	2.18776	1.70608	1.97697	4.40555	2.51189	3.34195	CBG11701	WBGene00032785	Cbr-hsp-60
gi|268532372		up***	3.43558	1.80302	2.96483	5.97035	3.22107	3.63078	CBG03136	WBGene00026058	Cbr-ldh-1
gi|268575912		up***	1.88799	2.18776	2.07014	5.86138	9.12011	6.72977	CBG15213	WBGene00035534	Cbr-mdh-2
gi|309362726		up***	2.65461	16.5959	1.64437	5.24808	19.5884	3.49945	CBG07699	WBGene00029664
gi|268562265		up***	0.879022	1.18032	1.18032	3.37287	3.56451	5.54626	CBG05588	WBGene00028008	Cbr-rpl-2
gi|268563999		up***	1.04713	0.990832	0.660694	6.19441	5.10505	4.40555	CBG22235	WBGene00040839	Cbr-rpl-4
gi|268573892		up***	1.35519	1.64437	0.704693	6.48634	6.08135	4.2462	CBG16622	WBGene00036509	Cbr-rpl-6
gi|268530364		up***	2.31206	2.99226	1.33045	7.58578	9.90832	6.30957	CBG00744	WBGene00024087	Cbr-rpl-10
gi|268560814		up***	1.14815	0.744732	0.787046	3.80189	2.80543	3.53183	CBG12003	WBGene00033019	Cbr-rpl-13
gi|268573023		up***	1.92309	1.58489	3.56451	9.12011	10.2802	12.0226	CBG09780	WBGene00031303	Cbr-rpl-16
gi|74783258		up***	2.39883	3.19154	1.97697	5.44503	10.7647	6.08135	CBG22372	WBGene00040945	Cbr-rpl-18
gi|268579203		up***	7.37904	4.65586	0.862979	20.1372	9.2045	5.59758	CBG14529	WBGene00034993	Cbr-rpl-25.1
gi|268530038		up***	1.90546	0.580764	1.7378	7.24436	4.48745	9.63829	CBG00547	WBGene00023923	Cbr-rpl-26
gi|268570160		up***	1.59956	9.63829	14.9969	3.31131	18.7068	23.7684	CBG19772	WBGene00038938	Cbr-rpl-31
gi|268536712		up***	0.794328	0.642688	0.346737	3.7325	4.87529	2.70396	CBG06263	WBGene00028566	Cbr-rpl-34
gi|269969567		up***	7.17794	1.28233	1.05682	17.378	6.91831	5.10505	CBG18056	WBGene00037551	Cbr-rps-1
gi|268552753		up***	1.70608	1.39316	1.78649	4.69894	3.40408	3.31131	CBG17709	WBGene00037267	Cbr-rps-2
gi|268535888		up***	4.57088	5.19996	5.15229	11.695	14.1906	14.8594	CBG05762	WBGene00028153	Cbr-rps-4
gi|268569254		up***	2.12814	2.55859	1.39316	7.31139	9.72747	5.54626	CBG13605	WBGene00034349	Cbr-rps-6
gi|268566807		up***	4.20727	4.16869	4.16869	9.54993	13.6773	10.3753	CBG21343	WBGene00040147	Cbr-rps-7
gi|268535998		up***	1.64437	7.24436	1.59956	2.77971	12.0226	3.13329	CBG05833	WBGene00028209	Cbr-rps-8
gi|268532096		up***	3.13329	1.61436	2.18776	9.12011	6.0256	6.85488	CBG02962	WBGene00025919	Cbr-rps-9
gi|268536472		up***	1.58489	2.18776	2.1677	5.59758	5.15229	5.49541	CBG06118	WBGene00028446	Cbr-rps-11
gi|268554039		up***	1.59956	0.954993	1.36773	2.85759	4.20727	5.39511	CBG13547	WBGene00034301	Cbr-rps-24
gi|268529082		up***	3.10456	2.63027	3.16228	4.57088	3.16228	3.90841	CBG00882	WBGene00024201	Cbr-mtrr-1
gi|268537132		up***	0.457088	0.928966	0.862979	2.83139	5.49541	4.87529	CBG03385	WBGene00026255	Cbr-tkt-1
gi|268556848		up***	1.03753	0.744732	0.704693	3.83707	3.13329	2.80543	CBG23066	WBGene00041491	Cbr-eef-1G
gi|268567576		up***	2.39883	4.40555	3.53183	2.99226	5.97035	4.40555	CBG12504	WBGene00033447	Cbr-idha-1
gi|309355697		up***	1.77011	5.01187	2.1677	6.19441	13.9316	5.86138	CBG21657	WBGene00040364
gi|526793707		up***	3.19154	5.34564	2.96483	4.44631	6.66807	4.28548	CBG00466	WBGene00023849
gi|268577075		up***	3.34195	3.25087	4.96592	4.13048	3.59749	5.70164	CBG16195	WBGene00036218	Cbr-ucr-2.1
gi|268557958		up***	6.66807	10.4713	9.81748	11.9124	18.0302	17.2187	CBG09450	WBGene00031028	Cbr-lap-2
gi|268581093		up***	4.7863	4.7863	2.58226	5.97035	6.13762	2.91072	CBG22795	WBGene00041269	Cbr-sdha-1
gi|268530792		up***	1.85353	1.57036	2.51189	8.01678	9.2045	9.28966	CBG12960	WBGene00033813
gi|309371390		up***	1.52757	3.19154	2.67917	5.01187	5.01187	6.42688	CBG09115	WBGene00030775
gi|309361917		up***	2.88403	3.49945	2.22844	6.66807	2.14783	5.19996	CBG09336	WBGene00030937	Cbr-gcst-1
gi|74846243		up***	2.35505	3.04789	2.12814	7.17794	11.3763	4.57088	CBG16755	WBGene00036608	Cbr-pcca-1
gi|268554982		up***	3.63078	4.40555	5.05825	10.4713	12.5892	16.293	CBG08775	WBGene00030510	Cbr-pmt-2
gi|309362102		up***	2.77971	12.1339	3.87258	4.05509	16.4437	6.19441	CBG08976	WBGene00030654	Cbr-ucr-1
gi|268568084		up***	1.57036	3.80189	1.80302	3.10456	6.25173	2.88403	CBG12654	WBGene00033571	Cbr-ipgm-1
gi|268568394		up***	2.10863	1.83654	1.41906	14.3219	14.1906	14.5881	CBG12756	WBGene00033657	Cbr-ahcy-1
gi|309358121		up***	1.97697	1.8197	1.55597	2.29087	1.70608	1.61436	CBG16526	WBGene00036439	Cbr-larp-1
gi|268577141		up***	3.46737	3.66438	3.46737	5.91562	6.85488	4.7863	CBG16248	WBGene00036252	Cbr-got-1.2
gi|268563436		up***	1.28233	1.7378	2.0893	3.31131	7.04693	8.01678	CBG22043	WBGene00040684

## Sheet: L1 vs Emb
Table S4. List of identified DEPs in all samples.
ID	L1 vs Emb	L4 vs Emb	L1 vs Emb rep1	L1 vs Emb rep2	L1 vs Emb rep3	sequence name	WBid	public name
gi|268530324	down**	down**	0.131826	0.188799	0.37325	CBG00721	WBGene00024067	Cbr-cct-1
gi|309359152	down**	down**	0.862979	0.212814	0.296483	CBG27636	WBGene00089050
gi|268536106	down**	down**	0.387258	0.758578	0.359749	CBG05905	WBGene00028263	Cbr-pam-1
gi|4581962	down**	down**	0.110662	0.0816582	0.092045	CBG09203	WBGene00030833	Cbr-pdi-1
gi|268573646	down**	down**	0.685488	0.101859	0.0515229	CBG10154	WBGene00031617	Cbr-rnr-1
gi|268569114	down**	down**	0.218776	0.328095	0.18197	CBG24264	WBGene00042419	Cbr-rpn-2
gi|309360600	down**	down**	0.0862978	0.143219	0.855067	CBG12090	WBGene00033094	Cbr-rpn-8
gi|268557298	down**	down**	0.12942	0.133045	0.092045	CBG23346	WBGene00041716	Cbr-rpt-1
gi|309364816	down**	down**	NA	0.334195	0.222843	CBG03440	WBGene00026306	Cbr-uba-1
gi|268580215	down**	down**	0.0515229	0.0487529	0.0801678	CBG16767	WBGene00000365	Cbr-vit-1
gi|268557936	down**	down**	0.11272	0.0903649	0.0990832	CBG09435	WBGene00031017
gi|268529140	down**	down**	0.237684	0.0731139	0.060256	CBG00919	WBGene00024231
gi|268564672	down**	down**	0.0737904	0.0963829	0.283139	CBG03725	WBGene00026525	Cbr-dut-1
gi|268577581	down**	down**	0.448745	0.928966	0.534564	CBG01975	WBGene00025132
gi|268534598	down**	down**	0.265461	0.432514	0.737904	CBG00458	WBGene00023843	Cbr-sucg-1
gi|74961121	down**	down**	0.691831	0.138038	0.666807	CBG13026	WBGene00033864	Cbr-rpa-1
gi|526833674	down**	down**	0.187068	0.870964	0.170608	CBG21460	WBGene00040224	Cbr-cct-3
gi|268568006	down**	down**	0.195884	0.879022	0.401791	CBG12633	WBGene00033551
gi|268555272	down**	down**	0.263027	0.816582	0.237684	CBG21817	WBGene00040500	Cbr-cct-7
gi|268564185	down**	down**	0.625173	0.0870964	0.613762	CBG22286	WBGene00040887
gi|268574226	down**	down***	0.251189	0.277971	0.199526	CBG18031	WBGene00037528	Cbr-asb-1
gi|268565051	down**	down***	0.253513	0.141906	0.0794328	CBG03890	WBGene00026657	Cbr-mcm-4
gi|311819828	down**	down***	0.280543	0.301995	0.501187	CBG21868	WBGene00040547	Cbr-mcm-7
gi|94442975	down**	up***	0.258226	0.220801	0.100925	CBG14484	WBGene00034960	Cbr-pdi-2
gi|268561116	down**		0.369828	0.331131	0.296483	CBG12085	WBGene00033089	Cbr-aars-2
gi|268574266	down**		0.167494	0.167494	0.115878	CBG18052	WBGene00037548	Cbr-cct-5
gi|385178705	down**		0.0654636	0.0313329	0.685488	CBG09987	WBGene00031476	Cbr-cnx-1
gi|268570024	down**		0.148594	0.0666807	0.203236	CBG19736	WBGene00038906	Cbr-cyn-5
gi|74847037	down**		0.190546	0.121339	0.157036	CBG04560	WBGene00027205	Cbr-daf-21
gi|268566819	down**		0.310456	0.586138	0.301995	CBG21346	WBGene00040150	Cbr-ears-1
gi|268552915	down**		0.319154	0.461318	0.242103	CBG04454	WBGene00027120	Cbr-fkb-6
gi|309355899	down**		0.448745	0.440555	0.483059	CBG21320	WBGene00040130	Cbr-gars-1
gi|309358145	down**		0.483059	0.519996	0.758578	CBG16574	WBGene00036475	Cbr-isw-1
gi|268567424	down**		0.0809096	0.765597	0.758578	CBG10813	WBGene00032084	Cbr-pas-3
gi|268560948	down**		0.021677	0.0343558	0.0457088	CBG12037	WBGene00033050	Cbr-pbs-4
gi|268567383	down**		0.319154	0.313329	0.49204	CBG10789	WBGene00032064	Cbr-pdi-3
gi|268553131	down**		0.549541	0.331131	0.128233	CBG08350	WBGene00030158	Cbr-rpl-36
gi|268530472	down**		0.0465586	0.0954993	0.083946	CBG04294	WBGene00027002	Cbr-rpn-5
gi|268535632	down**		0.115878	0.210863	0.0801678	CBG21707	WBGene00040409	Cbr-rpn-7
gi|268558346	down**		0.0409261	0.698232	0.765597	CBG09668	WBGene00031223	Cbr-sqv-4
gi|268530468	down**		0.313329	0.310456	0.299226	CBG04292	WBGene00027000	Cbr-tsn-1
gi|268529248	down**		0.158489	1.00925	0.143219	CBG00984	WBGene00024285	Cbr-usp-14
gi|309365952	down**		1.02802	0.387258	0.60256	CBG00996	WBGene00024295
gi|268566719	down**		0.409261	0.831764	0.265461	CBG02247	WBGene00025328	Cbr-ndk-1
gi|268530214	down**		0.119124	0.0310456	0.0288403	CBG00648	WBGene00024012	Cbr-dod-23
gi|268532624	down**		0.496592	0.239883	0.937562	CBG03302	WBGene00026184	Cbr-ostb-1
gi|268574382	down**		0.135519	0.283139	0.21677	CBG18133	WBGene00037607	Cbr-hsp-110
gi|268552377	down**		0.195884	0.409261	0.401791	CBG01738	WBGene00024927	Cbr-cif-1
gi|309359005	down**		0.903649	0.519996	0.128233	CBG14887	WBGene00035265	Cbr-ostd-1
gi|268535806	down**		0.432514	0.105682	0.183654	CBG05717	WBGene00028112	Cbr-ribo-1
gi|268529950	down**		0.0981748	0.672977	NA	CBG13484	WBGene00034242
gi|309363030	down**		0.469894	0.758578	0.580764	CBG07073	WBGene00029240	Cbr-mlt-8
gi|309355942	down**		0.691831	0.138038	0.133045	CBG21192	WBGene00040036
gi|268557664	down***	down**	0.141906	0.554626	0.0625173	CBG09267	WBGene00030882	Cbr-rpt-2
gi|268568310	down***	down**	0.265461	0.170608	0.0801678	CBG12727	WBGene00033633	Cbr-dpt-1
gi|268556166	down***	down**	0.149969	0.104713	0.0816582	CBG01313	WBGene00024571
gi|268565909	down***	down**	0.0636796	0.124738	0.17378	CBG04219	WBGene00026938	Cbr-trap-1
gi|268573400	down***	down***	0.030479	0.108643	0.210863	CBG10007	WBGene00031495	Cbr-cdk-1
gi|268554025	down***	down***	0.376704	0.20893	0.224906	CBG13540	WBGene00034294	Cbr-daf-18
gi|309371469	down***	down***	0.159956	0.083946	0.291072	CBG03710	WBGene00026512	Cbr-lin-53
gi|75005826	down***	down***	0.110662	0.214783	0.233346	CBG09994	WBGene00031483	Cbr-mcm-6
gi|268574778	down***	down***	0.103753	0.135519	0.0283139	CBG18371	WBGene00037808	Cbr-sip-1
gi|268564632	down***	down***	0.180302	0.0265461	0.0642688	CBG03708	WBGene00026510
gi|309361421	down***	down***	0.0452898	0.0319154	0.060256	CBG10339	WBGene00031746
gi|268565777	down***	down***	0.131826	0.125893	0.151356	CBG04174	WBGene00026901
gi|268530448	down***	down***	0.0787046	0.11272	0.138038	CBG04280	WBGene00026990
gi|268573520	down***		0.218776	0.195884	0.49204	CBG10076	WBGene00031555	Cbr-dars-1
gi|268572657	down***		0.012942	0.0110662	0.0260615	CBG13234	WBGene00034025
gi|309366534	down***		0.180302	0.158489	0.157036	CBG24742	WBGene00042783	Cbr-kars-1
gi|309356633	down***		0.192309	0.135519	0.10666	CBG19673	WBGene00038848	Cbr-mel-32
gi|268570046	down***		0.0691831	0.138038	0.376704	CBG19741	WBGene00038911	Cbr-pbs-5
gi|268529976	down***		0.233346	0.212814	0.212814	CBG00515	WBGene00023892	Cbr-pyr-1
gi|309363665	down***		0.195884	0.151356	0.125893	CBG05716	WBGene00028111	Cbr-rpn-1
gi|309360367	down***		0.387258	0.183654	0.157036	CBG12408	WBGene00033362	Cbr-fasn-1
gi|309363528	down***		0.0772681	0.0679204	0.0685488	CBG06014	WBGene00028360	Cbr-enpl-1
gi|268573994	down***		0.0685488	0.349945	0.248886	CBG16681	WBGene00036560
gi|268576104	down***		0.0529663	0.0207014	0.0155597	CBG22942	WBGene00041388	Cbr-eef-1B.1
gi|268532986	up**	up**	5.97035	6.0256	5.64937	CBG20807	WBGene00039724	Cbr-ctl-2
gi|268553209	up**	up**	4.05509	NA	5.24808	CBG08401	WBGene00030199	Cbr-egl-4
gi|268570406	up**	up**	1.52757	14.9969	3.10456	CBG24809	WBGene00042841	Cbr-gst-7
gi|74846152	up**	up**	11.272	17.2187	27.7971	CBG18361	WBGene00037803	Cbr-hpd-1
gi|309364016	up**	up**	23.1206	23.9883	3.53183	CBG05057	WBGene00027607	Cbr-mup-2
gi|268531152	up**	up**	1.69044	99.0832	22.4905	CBG02383	WBGene00025445	Cbr-rsp-4
gi|268580207	up**	up**	4.69894	2.77971	1.13763	CBG16760	WBGene00036613	Cbr-unc-18
gi|74907055	up**	up**	10	12.8233	7.11213	CBG14362	WBGene00034889	Cbr-vha-12
gi|268581801	up**	up**	24.6604	10.4713	11.9124	CBG07632	WBGene00029614
gi|268559132	up**	up**	4.20727	99.0832	14.4544	CBG19289	WBGene00038536
gi|309364362	up**	up**	3.19154	4.74242	4.61318	CBG04274	WBGene00026985	Cbr-clec-63
gi|268558202	up**	up**	3.66438	4.2462	3.66438	CBG09590	WBGene00031151
gi|309359587	up**	up**	1.52757	19.2309	39.0841	CBG13914	WBGene00034594	Cbr-ubxn-2
gi|268579265	up**	up***	6.48634	6.48634	8.16582	CBG14574	WBGene00035024
gi|268575600	up**	up***	4.01791	3.7325	3.25087	CBG21173	WBGene00040018	Cbr-atp-2
gi|309361668	up**	up***	3.19154	5.49541	8.62979	CBG10067	WBGene00031546	Cbr-clu-1
gi|268559464	up**	up***	17.8649	23.5505	8.62979	CBG11588	WBGene00032691	Cbr-fib-1
gi|268580871	up**	up***	6.66807	3.53183	4.20727	CBG15526	WBGene00035751	Cbr-sams-1
gi|74791913	up**	up***	11.4815	21.0863	14.7231	CBG04632	WBGene00027269	Cbr-vha-13
gi|268536594	up**	up***	7.17794	7.7983	6.30957	CBG06199	WBGene00028507	Cbr-gdh-1
gi|268554037	up**	up***	2.65461	2.31206	4.20727	CBG13546	WBGene00034300
gi|74847278	up**	up***	2.01372	10.3753	3.94457	CBG01737	WBGene00024926	Cbr-ogdh-1
gi|268574578	up**		11.1686	11.5878	6.36796	CBG18256	WBGene00037707	Cbr-act-5
gi|268536662	up**		3.37287	5.86138	4.40555	CBG06234	WBGene00028541	Cbr-aly-3
gi|268579589	up**		3.31131	NA	7.7983	CBG14791	WBGene00035185	Cbr-kin-2
gi|268536404	up**		1.02802	1.59956	3.49945	CBG06076	WBGene00028412	Cbr-klp-12
gi|309359855	up**		33.4195	14.9969	39.8107	CBG13371	WBGene00034148	Cbr-lec-2
gi|268531382	up**		3.56451	4.28548	3.98107	CBG02518	WBGene00025560	Cbr-lec-5
gi|526834652	up**		14.3219	3.53183	11.272	CBG19793	WBGene00038957	Cbr-lev-11
gi|309364565	up**		3.59749	1.83654	4.32514	CBG04042	WBGene00026788	Cbr-ngp-1
gi|309363622	up**		4.61318	5.80764	2.39883	CBG05808	WBGene00028190	Cbr-kcc-1
gi|309371404	up**		2.72898	4.40555	2.93765	CBG08362	WBGene00030166	Cbr-tax-6
gi|268531944	up**		2.63027	NA	5.10505	CBG02874	WBGene00025843
gi|309360431	up**		2.22844	2.01372	2.05116	CBG12231	WBGene00033212
gi|309356609	up**		NA	5.05825	2.208	CBG19716	WBGene00038890
gi|268557970	up***	up**	2.208	99.0832	3.0761	CBG09456	WBGene00031034
gi|309364162	up***	up**	18.5353	18.8799	15.8489	CBG27247	WBGene00088661
gi|268576106	up***	up***	6.98232	7.11213	8.01678	CBG22943	WBGene00041389	Cbr-aco-2
gi|268570757	up***	up***	6.98232	8.55067	6.25173	CBG15716	WBGene00035862	Cbr-ads-1
gi|309355107	up***	up***	4.2462	6.19441	6.60694	CBG22945	WBGene00041391	Cbr-clp-1
gi|268580375	up***	up***	11.272	27.0396	8.87156	CBG16888	WBGene00036697	Cbr-dim-1
gi|268557934	up***	up***	10.1859	6.54636	6.98232	CBG09434	WBGene00031016	Cbr-eat-6
gi|309363186	up***	up***	2.99226	13.6773	6.08135	CBG06335	WBGene00028630	Cbr-icl-1
gi|268531342	up***	up***	4.13048	3.10456	5.15229	CBG02495	WBGene00025540	Cbr-ifb-1
gi|268531850	up***	up***	5.7544	8.16582	4.28548	CBG02815	WBGene00025796	Cbr-lec-1
gi|268569998	up***	up***	31.6228	34.3558	34.9945	CBG19730	WBGene00038900	Cbr-unc-54
gi|268580521	up***	up***	45.2898	39.8107	51.5229	CBG00120	WBGene00023596	Cbr-myo-2
gi|309355577	up***	up***	38.0189	45.2898	39.4457	CBG21911	WBGene00040581	Cbr-let-75
gi|309360901	up***	up***	14.4544	24.4343	8.62979	CBG11357	WBGene00032487	Cbr-myo-5
gi|74788753	up***	up***	2.53513	19.5884	11.1686	CBG23416	WBGene00041777	Cbr-myo-3
gi|268578695	up***	up***	2.42103	3.22107	2.26987	CBG14139	WBGene00034737	Cbr-spc-1
gi|268560562	up***	up***	19.7697	23.7684	16.7494	CBG11932	WBGene00032961	Cbr-unc-15
gi|309364425	up***	up***	4.7863	34.9945	4.92039	CBG03745	WBGene00026542	Cbr-nkb-1
gi|309362569	up***	up***	2.75423	3.63078	4.7863	CBG07943	WBGene00029830
gi|309360868	up***	up***	5.59758	11.5878	5.05825	CBG11408	WBGene00032524	Cbr-ddx-17
gi|309362199	up***	up***	4.01791	6.48634	6.0256	CBG08717	WBGene00030462
gi|67460235	up***	up***	8.79023	5.34564	4.28548	CBG18316	WBGene00037760
gi|268580051	up***	up***	20.893	23.3346	27.0396	CBG11000	WBGene00032214
gi|268578677	up***	up***	2.22844	13.9316	14.0605	CBG14130	WBGene00034728	Cbr-pccb-1
gi|309365498	up***	up***	2.46604	20.7014	20.7014	CBG02064	WBGene00025199
gi|268553777	up***	up***	9.37562	21.2814	9.37562	CBG10541	WBGene00031907

## Sheet: L4 vs Emb
ID	L1 vs Emb	L4 vs Emb	L1 vs Emb rep1	L1 vs Emb rep2	L1 vs Emb rep3	L4 vs Emb rep1	L4 vs Emb rep2	L4 vs Emb rep3	sequence name	WBid	public name
gi|268530324	down**	down**	0.131826	0.188799	0.37325	0.340408	0.564937	0.42462	CBG00721	WBGene00024067	Cbr-cct-1
gi|309359152	down**	down**	0.862979	0.212814	0.296483	0.855067	0.244343	0.704693	CBG27636	WBGene00089050
gi|268536106	down**	down**	0.387258	0.758578	0.359749	0.420727	0.847227	0.369828	CBG05905	WBGene00028263	Cbr-pam-1
gi|4581962	down**	down**	0.110662	0.0816582	0.092045	0.672977	0.529663	0.679204	CBG09203	WBGene00030833	Cbr-pdi-1
gi|268573646	down**	down**	0.685488	0.101859	0.0515229	0.666807	0.0963829	0.109648	CBG10154	WBGene00031617	Cbr-rnr-1
gi|268569114	down**	down**	0.218776	0.328095	0.18197	0.288403	0.218776	0.188799	CBG24264	WBGene00042419	Cbr-rpn-2
gi|309360600	down**	down**	0.0862978	0.143219	0.855067	0.337287	0.363078	0.879022	CBG12090	WBGene00033094	Cbr-rpn-8
gi|268557298	down**	down**	0.12942	0.133045	0.092045	0.285759	0.580764	0.369828	CBG23346	WBGene00041716	Cbr-rpt-1
gi|309364816	down**	down**	NA	0.334195	0.222843	NA	0.570164	0.328095	CBG03440	WBGene00026306	Cbr-uba-1
gi|268580215	down**	down**	0.0515229	0.0487529	0.0801678	0.0954993	0.115878	0.155597	CBG16767	WBGene00000365	Cbr-vit-1
gi|268557936	down**	down**	0.11272	0.0903649	0.0990832	0.340408	0.340408	0.270396	CBG09435	WBGene00031017
gi|268529140	down**	down**	0.237684	0.0731139	0.060256	0.801678	0.148594	0.0990832	CBG00919	WBGene00024231
gi|268564672	down**	down**	0.0737904	0.0963829	0.283139	0.102802	0.131826	0.214783	CBG03725	WBGene00026525	Cbr-dut-1
gi|268577581	down**	down**	0.448745	0.928966	0.534564	0.534564	0.937562	0.440555	CBG01975	WBGene00025132
gi|268534598	down**	down**	0.265461	0.432514	0.737904	0.293765	0.248886	0.751623	CBG00458	WBGene00023843	Cbr-sucg-1
gi|74961121	down**	down**	0.691831	0.138038	0.666807	0.672977	0.15417	0.660694	CBG13026	WBGene00033864	Cbr-rpa-1
gi|526833674	down**	down**	0.187068	0.870964	0.170608	0.465586	0.809096	0.331131	CBG21460	WBGene00040224	Cbr-cct-3
gi|268568006	down**	down**	0.195884	0.879022	0.401791	0.42462	0.903649	0.534564	CBG12633	WBGene00033551
gi|268555272	down**	down**	0.263027	0.816582	0.237684	0.436516	1.95885	0.255859	CBG21817	WBGene00040500	Cbr-cct-7
gi|268564185	down**	down**	0.625173	0.0870964	0.613762	0.319154	0.17378	0.698232	CBG22286	WBGene00040887
gi|268574226	down**	down***	0.251189	0.277971	0.199526	0.0505825	0.0824138	0.110662	CBG18031	WBGene00037528	Cbr-asb-1
gi|268565051	down**	down***	0.253513	0.141906	0.0794328	0.147231	0.246604	0.10666	CBG03890	WBGene00026657	Cbr-mcm-4
gi|311819828	down**	down***	0.280543	0.301995	0.501187	0.212814	0.197697	0.457088	CBG21868	WBGene00040547	Cbr-mcm-7
gi|94442975	down**	up***	0.258226	0.220801	0.100925	3.56451	3.28095	2.29087	CBG14484	WBGene00034960	Cbr-pdi-2
gi|268557664	down***	down**	0.141906	0.554626	0.0625173	0.405508	1.00925	0.328095	CBG09267	WBGene00030882	Cbr-rpt-2
gi|268568310	down***	down**	0.265461	0.170608	0.0801678	1.01859	0.591562	0.436516	CBG12727	WBGene00033633	Cbr-dpt-1
gi|268556166	down***	down**	0.149969	0.104713	0.0816582	0.625173	0.597035	0.42462	CBG01313	WBGene00024571
gi|268565909	down***	down**	0.0636796	0.124738	0.17378	0.288403	0.524808	0.824138	CBG04219	WBGene00026938	Cbr-trap-1
gi|268573400	down***	down***	0.030479	0.108643	0.210863	0.0855067	0.109648	0.0928966	CBG10007	WBGene00031495	Cbr-cdk-1
gi|268554025	down***	down***	0.376704	0.20893	0.224906	0.134276	0.109648	0.0787046	CBG13540	WBGene00034294	Cbr-daf-18
gi|309371469	down***	down***	0.159956	0.083946	0.291072	0.100925	0.180302	0.170608	CBG03710	WBGene00026512	Cbr-lin-53
gi|75005826	down***	down***	0.110662	0.214783	0.233346	0.0672977	0.108643	0.0946237	CBG09994	WBGene00031483	Cbr-mcm-6
gi|268574778	down***	down***	0.103753	0.135519	0.0283139	0.0847227	0.0465586	0.0529663	CBG18371	WBGene00037808	Cbr-sip-1
gi|268564632	down***	down***	0.180302	0.0265461	0.0642688	0.113763	0.157036	0.102802	CBG03708	WBGene00026510
gi|309361421	down***	down***	0.0452898	0.0319154	0.060256	0.0887156	0.143219	0.111686	CBG10339	WBGene00031746
gi|268565777	down***	down***	0.131826	0.125893	0.151356	0.0648634	0.0376704	0.0731139	CBG04174	WBGene00026901
gi|268530448	down***	down***	0.0787046	0.11272	0.138038	0.207014	0.231207	0.409261	CBG04280	WBGene00026990
gi|268532986	up**	up**	5.97035	6.0256	5.64937	4.7863	3.66438	4.05509	CBG20807	WBGene00039724	Cbr-ctl-2
gi|268553209	up**	up**	4.05509	NA	5.24808	3.63078	NA	4.01791	CBG08401	WBGene00030199	Cbr-egl-4
gi|268570406	up**	up**	1.52757	14.9969	3.10456	2.1677	27.5423	5.86138	CBG24809	WBGene00042841	Cbr-gst-7
gi|74846152	up**	up**	11.272	17.2187	27.7971	10.7647	15.5597	22.6987	CBG18361	WBGene00037803	Cbr-hpd-1
gi|309364016	up**	up**	23.1206	23.9883	3.53183	19.4089	16.4437	3.56451	CBG05057	WBGene00027607	Cbr-mup-2
gi|268531152	up**	up**	1.69044	99.0832	22.4905	1.08643	99.0832	7.37904	CBG02383	WBGene00025445	Cbr-rsp-4
gi|268580207	up**	up**	4.69894	2.77971	1.13763	3.49945	1.97697	1.02802	CBG16760	WBGene00036613	Cbr-unc-18
gi|74907055	up**	up**	10	12.8233	7.11213	12.1339	14.9969	7.58578	CBG14362	WBGene00034889	Cbr-vha-12
gi|268581801	up**	up**	24.6604	10.4713	11.9124	40.1791	20.1372	23.3346	CBG07632	WBGene00029614
gi|268559132	up**	up**	4.20727	99.0832	14.4544	3.37287	99.0832	13.8038	CBG19289	WBGene00038536
gi|309364362	up**	up**	3.19154	4.74242	4.61318	2.96483	4.74242	4.40555	CBG04274	WBGene00026985	Cbr-clec-63
gi|268558202	up**	up**	3.66438	4.2462	3.66438	4.40555	3.94457	3.80189	CBG09590	WBGene00031151
gi|309359587	up**	up**	1.52757	19.2309	39.0841	1.15878	10.5682	15.8489	CBG13914	WBGene00034594	Cbr-ubxn-2
gi|268579265	up**	up***	6.48634	6.48634	8.16582	10.3753	12.0226	16.7494	CBG14574	WBGene00035024
gi|268575600	up**	up***	4.01791	3.7325	3.25087	9.63829	7.58578	9.37562	CBG21173	WBGene00040018	Cbr-atp-2
gi|309361668	up**	up***	3.19154	5.49541	8.62979	5.44503	8.24138	12.7057	CBG10067	WBGene00031546	Cbr-clu-1
gi|268559464	up**	up***	17.8649	23.5505	8.62979	27.0396	23.1206	14.9969	CBG11588	WBGene00032691	Cbr-fib-1
gi|268580871	up**	up***	6.66807	3.53183	4.20727	16.9044	12.2462	12.0226	CBG15526	WBGene00035751	Cbr-sams-1
gi|74791913	up**	up***	11.4815	21.0863	14.7231	26.7917	32.8095	27.0396	CBG04632	WBGene00027269	Cbr-vha-13
gi|268536594	up**	up***	7.17794	7.7983	6.30957	14.1906	14.9969	12.4738	CBG06199	WBGene00028507	Cbr-gdh-1
gi|268554037	up**	up***	2.65461	2.31206	4.20727	3.31131	2.83139	4.36516	CBG13546	WBGene00034300
gi|74847278	up**	up***	2.01372	10.3753	3.94457	3.22107	14.0605	4.69894	CBG01737	WBGene00024926	Cbr-ogdh-1
gi|268557970	up***	up**	2.208	99.0832	3.0761	1.90546	99.0832	2.22844	CBG09456	WBGene00031034
gi|309364162	up***	up**	18.5353	18.8799	15.8489	4.05509	11.272	7.44732	CBG27247	WBGene00088661
gi|268576106	up***	up***	6.98232	7.11213	8.01678	14.9969	14.8594	17.0608	CBG22943	WBGene00041389	Cbr-aco-2
gi|268570757	up***	up***	6.98232	8.55067	6.25173	5.39511	6.79204	4.69894	CBG15716	WBGene00035862	Cbr-ads-1
gi|309355107	up***	up***	4.2462	6.19441	6.60694	3.63078	4.69894	6.42688	CBG22945	WBGene00041391	Cbr-clp-1
gi|268580375	up***	up***	11.272	27.0396	8.87156	15.9956	34.3558	13.9316	CBG16888	WBGene00036697	Cbr-dim-1
gi|268557934	up***	up***	10.1859	6.54636	6.98232	8.3946	4.92039	5.24808	CBG09434	WBGene00031016	Cbr-eat-6
gi|309363186	up***	up***	2.99226	13.6773	6.08135	2.85759	14.1906	5.39511	CBG06335	WBGene00028630	Cbr-icl-1
gi|268531342	up***	up***	4.13048	3.10456	5.15229	4.20727	3.28095	5.7544	CBG02495	WBGene00025540	Cbr-ifb-1
gi|268531850	up***	up***	5.7544	8.16582	4.28548	5.05825	9.12011	4.96592	CBG02815	WBGene00025796	Cbr-lec-1
gi|268569998	up***	up***	31.6228	34.3558	34.9945	42.8549	44.4631	43.2514	CBG19730	WBGene00038900	Cbr-unc-54
gi|268580521	up***	up***	45.2898	39.8107	51.5229	45.7088	37.6704	42.462	CBG00120	WBGene00023596	Cbr-myo-2
gi|309355577	up***	up***	38.0189	45.2898	39.4457	29.3765	29.9226	29.6483	CBG21911	WBGene00040581	Cbr-let-75
gi|309360901	up***	up***	14.4544	24.4343	8.62979	10.7647	21.0863	5.54626	CBG11357	WBGene00032487	Cbr-myo-5
gi|74788753	up***	up***	2.53513	19.5884	11.1686	2.75423	24.4343	14.8594	CBG23416	WBGene00041777	Cbr-myo-3
gi|268578695	up***	up***	2.42103	3.22107	2.26987	2.0893	2.85759	1.85353	CBG14139	WBGene00034737	Cbr-spc-1
gi|268560562	up***	up***	19.7697	23.7684	16.7494	32.5087	31.3329	24.4343	CBG11932	WBGene00032961	Cbr-unc-15
gi|309364425	up***	up***	4.7863	34.9945	4.92039	3.83707	30.479	4.61318	CBG03745	WBGene00026542	Cbr-nkb-1
gi|309362569	up***	up***	2.75423	3.63078	4.7863	2.55859	3.19154	5.86138	CBG07943	WBGene00029830
gi|309360868	up***	up***	5.59758	11.5878	5.05825	5.44503	8.55067	4.83059	CBG11408	WBGene00032524	Cbr-ddx-17
gi|309362199	up***	up***	4.01791	6.48634	6.0256	4.13048	8.01678	6.48634	CBG08717	WBGene00030462
gi|67460235	up***	up***	8.79023	5.34564	4.28548	8.3946	5.24808	5.15229	CBG18316	WBGene00037760
gi|268580051	up***	up***	20.893	23.3346	27.0396	39.4457	39.0841	45.7088	CBG11000	WBGene00032214
gi|268578677	up***	up***	2.22844	13.9316	14.0605	2.99226	15.417	15.2757	CBG14130	WBGene00034728	Cbr-pccb-1
gi|309365498	up***	up***	2.46604	20.7014	20.7014	3.37287	18.0302	19.9526	CBG02064	WBGene00025199
gi|268553777	up***	up***	9.37562	21.2814	9.37562	16.7494	29.1072	12.5892	CBG10541	WBGene00031907
gi|309361932		down**	0.597035	1.08643	0.630957	0.143219	0.879022	0.145881	CBG09312	WBGene00030916	Cbr-let-418
gi|268537408		down**	0.331131	0.47863	0.559758	0.125893	0.544503	0.666807	CBG19879	WBGene00039019	Cbr-gln-5
gi|268574550		down**	0.151356	0.291072	0.220801	0.118032	0.145881	0.0787046	CBG18240	WBGene00037693
gi|309363329		down**	0.990832	0.625173	0.630957	0.296483	0.195884	0.37325	CBG06664	WBGene00028908	Cbr-lin-40
gi|309360603		down**	0.293765	0.591562	0.448745	0.60256	0.42462	0.328095	CBG12094	WBGene00033098	Cbr-sago-2
gi|309360418		down**	0.549541	0.642688	0.698232	0.765597	0.519996	0.524808	CBG12282	WBGene00033254	Cbr-ran-2
gi|268561700		down**	0.529663	0.288403	0.288403	0.0691831	0.0887156	0.0698232	CBG20343	WBGene00039350
gi|268564225		down**	0.218776	0.666807	0.49204	0.322107	0.376704	0.432514	CBG22301	WBGene00040899	Cbr-smo-1
gi|309364035		down**	0.251189	0.469894	0.394457	0.151356	0.436516	0.394457	CBG04550	WBGene00027195	Cbr-unc-61
gi|309366118		down**	0.954993	0.972747	0.698232	0.510505	0.597035	0.539511	CBG00620	WBGene00023989	Cbr-zyg-9
gi|309365103		down**	0.831764	NA	0.666807	0.316228	NA	0.363078	CBG02746	WBGene00025743
gi|268564039		down**	0.751623	0.92045	1.45881	0.619441	0.870964	0.258226	CBG03600	WBGene00026434	Cbr-ccdc-47
gi|309358544		down**	0.343558	0.83946	0.356451	0.102802	0.037325	0.0731139	CBG15819	WBGene00035949
gi|309362385		down**	1.20226	1.77011	0.887156	0.544503	0.515229	0.42462	CBG08359	WBGene00030164
gi|309356642		down**	0.648634	0.145881	0.765597	0.608135	0.285759	0.544503	CBG19693	WBGene00038868
gi|309356483		down**	0.291072	0.765597	0.862979	0.293765	0.744732	0.92045	CBG19951	WBGene00039068	Cbr-swsn-6
gi|268565561		down***	0.229087	0.100925	0.0946237	0.340408	0.328095	0.148594	CBG04080	WBGene00026823	Cbr-rpl-25.2
gi|309365173		down***	0.260615	0.331131	0.428549	0.401791	0.465586	0.390841	CBG02604	WBGene00025626
gi|268573098		up**	2.208	17.8649	1.8197	2.26987	15.9956	1.72187	CBG09822	WBGene00031341	Cbr-apb-1
gi|268567261		up**	7.44732	11.4815	16.1436	8.79023	17.7011	18.8799	CBG20329	WBGene00039339	Cbr-asp-1
gi|268560934		up**	0.131826	0.444631	0.625173	1.58489	2.93765	2.99226	CBG12033	WBGene00033047	Cbr-fkb-5
gi|268534854		up**	2.80543	7.31139	2.37684	3.66438	7.65597	2.75423	CBG13820	WBGene00034517	Cbr-gln-3
gi|59799762		up**	1.58489	0.77983	1.1272	4.83059	5.64937	5.86138	CBG14829	WBGene00035220	Cbr-hsp-3
gi|268530074		up**	6.72977	4.83059	5.39511	11.5878	9.63829	9.63829	CBG00567	WBGene00023941	Cbr-iff-2
gi|268573672		up**	1.88799	0.972747	1.21339	4.01791	3.98107	4.16869	CBG16478	WBGene00036400	Cbr-inf-1
gi|268568258		up**	2.93765	2.96483	2.18776	5.34564	8.70964	8.3946	CBG12713	WBGene00033620	Cbr-lbp-6
gi|268563831		up**	2.22844	1.34276	1.22462	3.34195	1.92309	1.6293	CBG24046	WBGene00042253	Cbr-mlc-3
gi|268566771		up**	1.09648	1.09648	1.49969	4.61318	2.55859	4.13048	CBG02260	WBGene00025341	Cbr-rla-0
gi|309364489		up**	0.765597	0.847227	0.60256	3.53183	3.28095	3.40408	CBG03905	WBGene00026668	Cbr-rpl-7
gi|268575240		up**	1.8197	0.744732	1.97697	5.64937	3.66438	6.19441	CBG09153	WBGene00030800	Cbr-rpl-9
gi|268564769		up**	1.80302	1.01859	1.45881	3.63078	3.10456	3.16228	CBG03771	WBGene00026562	Cbr-rpl-14
gi|268559466		up**	1.59956	1.48594	1	4.65586	6.91831	4.36516	CBG11589	WBGene00032692	Cbr-rps-16
gi|268571283		up**	3.19154	2.44343	2.72898	7.87046	5.19996	9.37562	CBG11742	WBGene00032819	Cbr-rps-22
gi|268533340		up**	1.95885	6.60694	3.25087	2.67917	14.9969	4.16869	CBG21017	WBGene00039902	Cbr-tpi-1
gi|268536750		up**	7.17794	7.37904	9.12011	12.8233	15.417	17.2187	CBG05372	WBGene00027832	Cbr-vha-8
gi|268529222		up**	2.44343	1.57036	2.24905	3.0761	1.64437	2.53513	CBG00970	WBGene00024272
gi|268532864		up**	0.260615	0.272898	0.539511	2.72898	2.03236	3.01995	CBG20736	WBGene00039663
gi|268576613		up**	0.717794	1.44544	NA	2.24905	2.55859	NA	CBG08162	WBGene00030014
gi|268529424		up**	3.04789	4.28548	3.40408	6.25173	12.942	5.15229	CBG18727	WBGene00038097	Cbr-atad-3
gi|268537164		up**	1.19124	2.07014	1.65959	2.96483	5.10505	3.16228	CBG03402	WBGene00026271	Cbr-rack-1
gi|268573318		up**	2.18776	4.92039	2.26987	2.1677	3.01995	2.88403	CBG09958	WBGene00031452	Cbr-gpdh-2
gi|268536332		up**	4.96592	8.3946	8.31764	16.5959	18.8799	21.2814	CBG06032	WBGene00028376
gi|309371410		up**	3.25087	4.13048	2.05116	5.64937	10	6.79204	CBG08279	WBGene00030101
gi|268576316		up**	6.85488	7.94328	2.07014	9.0365	13.1826	3.7325	CBG15316	WBGene00035618	Cbr-aldo-1
gi|268581779		up**	4.05509	2.55859	5.24808	4.87529	2.96483	5.34564	CBG07617	WBGene00029603	Cbr-ucr-2.2
gi|268576198		up**	1.5417	1.57036	3.90841	2.85759	2.07014	5.86138	CBG22999	WBGene00041435	Cbr-abce-1
gi|309364856		up**	4.92039	5.19996	6.30957	8.01678	8.24138	10	CBG03281	WBGene00026169
gi|309359837		up**	1.90546	3.0761	2.58226	2.99226	3.80189	3.7325	CBG13400	WBGene00034174	Cbr-puf-12
gi|268580007		up**	0.37325	0.704693	1.01859	1.88799	1.95885	2.83139	CBG10962	WBGene00032191	Cbr-pdi-6
gi|268579721		up**	0.416869	0.903649	0.801678	3.01995	2.55859	1.97697	CBG05011	WBGene00027571	Cbr-got-2.2
gi|268564021		up**	1.72187	3.56451	1.45881	2.05116	3.87258	2.44343	CBG22240	WBGene00040844
gi|268568050		up**	0.448745	0.847227	1.87068	1.92309	4.16869	10	CBG12644	WBGene00033562	Cbr-acdh-1
gi|268579803		up**	2.07014	1.38038	1.8197	2.72898	2.88403	2.60615	CBG05065	WBGene00027613	Cbr-fah-1
gi|309359068		up**	4.52898	5.64937	17.5388	4.7863	5.29664	16.1436	CBG14983	WBGene00035350	Cbr-nol-5
gi|268577997		up***	2.85759	1.35519	2.01372	9.12011	5.64937	8.31764	CBG17361	WBGene00037008	Cbr-aco-1
gi|268576212		up***	2.14783	1.41906	0.895365	7.37904	3.25087	2.88403	CBG23008	WBGene00041442	Cbr-alh-1
gi|268532370		up***	5.05825	4.57088	5.49541	5.86138	6.66807	6.72977	CBG03134	WBGene00026057	Cbr-alh-8
gi|309363525		up***	2.03236	2.10863	2.07014	2.72898	5.24808	2.58226	CBG06017	WBGene00028363	Cbr-ard-1
gi|268566903		up***	1.22462	1.25892	1.25892	1.35519	1.38038	1.33045	CBG12193	WBGene00033180	Cbr-dhc-1
gi|74791120		up***	3.01995	4.52898	4.96592	10.5682	13.5519	13.0617	CBG09810	WBGene00031330	Cbr-cts-1
gi|268571885		up***	1.7378	0.972747	1.07647	6.60694	5.10505	5.86138	CBG16945	WBGene00036738	Cbr-eft-2
gi|268580303		up***	1.24738	1.83654	2.48886	6.91831	8.16582	10.0925	CBG16828	WBGene00036661
gi|268556116		up***	3.83707	3.94457	2.29087	9.0365	8.09096	4.05509	CBG01286	WBGene00024546	Cbr-gst-10.2
gi|268537160		up***	10.3753	3.34195	10.4713	16.9044	5.97035	15.7036	CBG03400	WBGene00026269	Cbr-gta-1
gi|268534596		up***	0.534564	0.666807	0.387258	2.44343	2.83139	1.97697	CBG00457	WBGene00023842	Cbr-hsp-1
gi|268571179		up***	2.18776	1.70608	1.97697	4.40555	2.51189	3.34195	CBG11701	WBGene00032785	Cbr-hsp-60
gi|268532372		up***	3.43558	1.80302	2.96483	5.97035	3.22107	3.63078	CBG03136	WBGene00026058	Cbr-ldh-1
gi|268575912		up***	1.88799	2.18776	2.07014	5.86138	9.12011	6.72977	CBG15213	WBGene00035534	Cbr-mdh-2
gi|309362726		up***	2.65461	16.5959	1.64437	5.24808	19.5884	3.49945	CBG07699	WBGene00029664
gi|268562265		up***	0.879022	1.18032	1.18032	3.37287	3.56451	5.54626	CBG05588	WBGene00028008	Cbr-rpl-2
gi|268563999		up***	1.04713	0.990832	0.660694	6.19441	5.10505	4.40555	CBG22235	WBGene00040839	Cbr-rpl-4
gi|268573892		up***	1.35519	1.64437	0.704693	6.48634	6.08135	4.2462	CBG16622	WBGene00036509	Cbr-rpl-6
gi|268530364		up***	2.31206	2.99226	1.33045	7.58578	9.90832	6.30957	CBG00744	WBGene00024087	Cbr-rpl-10
gi|268560814		up***	1.14815	0.744732	0.787046	3.80189	2.80543	3.53183	CBG12003	WBGene00033019	Cbr-rpl-13
gi|268573023		up***	1.92309	1.58489	3.56451	9.12011	10.2802	12.0226	CBG09780	WBGene00031303	Cbr-rpl-16
gi|74783258		up***	2.39883	3.19154	1.97697	5.44503	10.7647	6.08135	CBG22372	WBGene00040945	Cbr-rpl-18
gi|268579203		up***	7.37904	4.65586	0.862979	20.1372	9.2045	5.59758	CBG14529	WBGene00034993	Cbr-rpl-25.1
gi|268530038		up***	1.90546	0.580764	1.7378	7.24436	4.48745	9.63829	CBG00547	WBGene00023923	Cbr-rpl-26
gi|268570160		up***	1.59956	9.63829	14.9969	3.31131	18.7068	23.7684	CBG19772	WBGene00038938	Cbr-rpl-31
gi|268536712		up***	0.794328	0.642688	0.346737	3.7325	4.87529	2.70396	CBG06263	WBGene00028566	Cbr-rpl-34
gi|269969567		up***	7.17794	1.28233	1.05682	17.378	6.91831	5.10505	CBG18056	WBGene00037551	Cbr-rps-1
gi|268552753		up***	1.70608	1.39316	1.78649	4.69894	3.40408	3.31131	CBG17709	WBGene00037267	Cbr-rps-2
gi|268535888		up***	4.57088	5.19996	5.15229	11.695	14.1906	14.8594	CBG05762	WBGene00028153	Cbr-rps-4
gi|268569254		up***	2.12814	2.55859	1.39316	7.31139	9.72747	5.54626	CBG13605	WBGene00034349	Cbr-rps-6
gi|268566807		up***	4.20727	4.16869	4.16869	9.54993	13.6773	10.3753	CBG21343	WBGene00040147	Cbr-rps-7
gi|268535998		up***	1.64437	7.24436	1.59956	2.77971	12.0226	3.13329	CBG05833	WBGene00028209	Cbr-rps-8
gi|268532096		up***	3.13329	1.61436	2.18776	9.12011	6.0256	6.85488	CBG02962	WBGene00025919	Cbr-rps-9
gi|268536472		up***	1.58489	2.18776	2.1677	5.59758	5.15229	5.49541	CBG06118	WBGene00028446	Cbr-rps-11
gi|268554039		up***	1.59956	0.954993	1.36773	2.85759	4.20727	5.39511	CBG13547	WBGene00034301	Cbr-rps-24
gi|268529082		up***	3.10456	2.63027	3.16228	4.57088	3.16228	3.90841	CBG00882	WBGene00024201	Cbr-mtrr-1
gi|268537132		up***	0.457088	0.928966	0.862979	2.83139	5.49541	4.87529	CBG03385	WBGene00026255	Cbr-tkt-1
gi|268556848		up***	1.03753	0.744732	0.704693	3.83707	3.13329	2.80543	CBG23066	WBGene00041491	Cbr-eef-1G
gi|268567576		up***	2.39883	4.40555	3.53183	2.99226	5.97035	4.40555	CBG12504	WBGene00033447	Cbr-idha-1
gi|309355697		up***	1.77011	5.01187	2.1677	6.19441	13.9316	5.86138	CBG21657	WBGene00040364
gi|526793707		up***	3.19154	5.34564	2.96483	4.44631	6.66807	4.28548	CBG00466	WBGene00023849
gi|268577075		up***	3.34195	3.25087	4.96592	4.13048	3.59749	5.70164	CBG16195	WBGene00036218	Cbr-ucr-2.1
gi|268557958		up***	6.66807	10.4713	9.81748	11.9124	18.0302	17.2187	CBG09450	WBGene00031028	Cbr-lap-2
gi|268581093		up***	4.7863	4.7863	2.58226	5.97035	6.13762	2.91072	CBG22795	WBGene00041269	Cbr-sdha-1
gi|268530792		up***	1.85353	1.57036	2.51189	8.01678	9.2045	9.28966	CBG12960	WBGene00033813
gi|309371390		up***	1.52757	3.19154	2.67917	5.01187	5.01187	6.42688	CBG09115	WBGene00030775
gi|309361917		up***	2.88403	3.49945	2.22844	6.66807	2.14783	5.19996	CBG09336	WBGene00030937	Cbr-gcst-1
gi|74846243		up***	2.35505	3.04789	2.12814	7.17794	11.3763	4.57088	CBG16755	WBGene00036608	Cbr-pcca-1
gi|268554982		up***	3.63078	4.40555	5.05825	10.4713	12.5892	16.293	CBG08775	WBGene00030510	Cbr-pmt-2
gi|309362102		up***	2.77971	12.1339	3.87258	4.05509	16.4437	6.19441	CBG08976	WBGene00030654	Cbr-ucr-1
gi|268568084		up***	1.57036	3.80189	1.80302	3.10456	6.25173	2.88403	CBG12654	WBGene00033571	Cbr-ipgm-1
gi|268568394		up***	2.10863	1.83654	1.41906	14.3219	14.1906	14.5881	CBG12756	WBGene00033657	Cbr-ahcy-1
gi|309358121		up***	1.97697	1.8197	1.55597	2.29087	1.70608	1.61436	CBG16526	WBGene00036439	Cbr-larp-1
gi|268577141		up***	3.46737	3.66438	3.46737	5.91562	6.85488	4.7863	CBG16248	WBGene00036252	Cbr-got-1.2
gi|268563436		up***	1.28233	1.7378	2.0893	3.31131	7.04693	8.01678	CBG22043	WBGene00040684
