# Supplementary material for: Comparative proteome analysis between C. briggsae embryos and larvae reveals a role of chromatin modification proteins in embryonic cell division
Source: Sci Rep. 2017 Jun 27;7:4296. doi: 10.1038/s41598-017-04533-8 (PMC5487359; doi:10.1038/s41598-017-04533-8)
Supplement: Supplementary file 5 — Supplementary Table 5 [file 41598_2017_4533_MOESM5_ESM.xls]

## Sheet: GO
Table S5. List of GO categories for the 247 differentially expressed proteins (DEPs) identified by iTRAQ between embryo and two larval stages (L1 and L4).
	Term	Count	P-Value	Benjamini
biological_process	multicellular organismal development	169	6.3e-27	6.8e-25
	post-embryonic development	118	8.7e-27	4.7e-25
	embryonic development	143	8.7e-25	3.2e-23
	cellular metabolic process	130	7.2e-17	3e-15
	primary metabolic process	135	2.3e-14	4.9e-13
	biosynthetic process	77	1.8e-13	3.3e-12
	aging	26	3.5e-09	5.5e-08
	determination of adult life span	26	3.5e-09	5.5e-08
	catabolic process	30	1.1e-07	1.6e-06
	positive regulation of biological process	89	1.3e-07	1.5e-06
	regulation of growth	85	3.6e-07	3.9e-06
	positive regulation of growth	82	8e-07	7.9e-06
	anatomical structure development	64	3.7e-05	0.00033
	oxidation reduction	25	5.5e-05	0.00046
	reproductive process	51	8.1e-05	0.00063
	macromolecule metabolic process	88	0.00013	0.00095
	reproductive developmental process	40	0.00019	0.0013
	molting cycle	18	0.00027	0.0017
cellular_component	intracellular part	129	1.2e-57	2.4e-56
	intracellular	131	1.2e-49	1.2e-48
	intracellular organelle	91	2.6e-25	1.7e-24
	ribonucleoprotein complex	33	3.5e-24	1.7e-23
	non-membrane-bounded organelle	42	7.7e-19	2.9e-18
	protein complex	35	1.1e-13	3.6e-13
	intracellular organelle part	36	6.1e-12	1.7e-11
	organelle part	36	6.4e-12	1.5e-11
	organelle lumen	14	2e-07	4.3e-07
	membrane-bounded organelle	53	3.8e-07	7.2e-07
molecular_function	structural constituent of ribosome	29	1.7e-18	5.5e-17
	nucleotide binding	77	1.4e-14	2.3e-13
	nucleoside binding	59	2.2e-11	2.4e-10
	cofactor binding	24	1.9e-09	1.5e-08
	ligase activity	17	3e-06	2e-05
	isomerase activity	10	4.7e-05	0.00026
	vitamin binding	10	0.00048	0.0023
	translation factor activity, nucleic acid binding	7	0.0012	0.0049
	oxidoreductase activity	26	0.0017	0.0064

## Sheet: KOG
Table S5. List of KOG categories for the 247 differentially expressed proteins (DEPs) identified by iTRAQ between embryo and two larval stages (L1 and L4).
Category	Total		Up		Down
	Count	Percentage(%)	Count	Percentage(%)	Count	Percentage(%)
[A] RNA processing and modification	12	4.95868	11	6.96203	1	1.14943
[B] Chromatin structure and dynamics	5	2.06612	0	0	5	5.74713
[C] Energy production and conversion	25	10.3306	21	13.2911	4	4.5977
[D] Cell cycle control, cell division, chromosome partitioning	2	0.826446	1	0.632911	1	1.14943
[E] Amino acid transport and metabolism	19	7.85124	17	10.7595	2	2.29885
[F] Nucleotide transport and metabolism	3	1.23967	0	0	3	3.44828
[G] Carbohydrate transport and metabolism	12	4.95868	9	5.6962	3	3.44828
[H] Coenzyme transport and metabolism	3	1.23967	3	1.89873	0	0
[I] Lipid transport and metabolism	13	5.3719	9	5.6962	4	4.5977
[J] Translation, ribosomal structure and biogenesis	42	17.3554	34	21.519	8	9.1954
[K] Transcription	2	0.826446	0	0	2	2.29885
[L] Replication, recombination and repair	4	1.65289	0	0	4	4.5977
[M] Cell wall/membrane/envelope biogenesis	2	0.826446	2	1.26582	0	0
[O] Posttranslational modification, protein turnover, chaperones	47	19.4215	12	7.59494	35	40.2299
[P] Inorganic ion transport and metabolism	4	1.65289	4	2.53165	0	0
[Q] Secondary metabolites biosynthesis, transport and catabolism	1	0.413223	1	0.632911	0	0
[R] General function prediction only	13	5.3719	7	4.43038	6	6.89655
[S] Function unknown	2	0.826446	1	0.632911	1	1.14943
[T] Signal transduction mechanisms	8	3.30579	5	3.16456	3	3.44828
[U] Intracellular trafficking, secretion, and vesicular transport	3	1.23967	2	1.26582	1	1.14943
[W] Extracellular structures	2	0.826446	2	1.26582	0	0
[Y] Nucear structure	1	0.413223		0	1	1.14943
[Z] Cytoskeleton	17	7.02479	16	10.1266	1	1.14943
